# Supplementary material for: Gene expression patterns during adaptation of a helminth parasite to different environmental niches
Source: Genome Biol. 2007 Apr 24;8(4):R65. doi: 10.1186/gb-2007-8-4-r65 (PMC1896014; doi:10.1186/gb-2007-8-4-r65)
Supplement: Additional data file 3 — TC names, annotation and relative ratio of sporocyst to cercariae and adult to cercariae are seen in columns A-F in duplicate. The background was removed from all samples manually as described in type II analysis after normalization in NOMAD, and analyzed using Gen Cluster 3.0 where samples were log transformed and screened to exclude samples with a deviation less than 0.6. All ratios are listed as log2 values. [file gb-2007-8-4-r65-S3.xls]

## Sheet: ZSupplementary Table 1-1.5Fold
NAME	NOTES	Sp/Ce1	Sp/Ce2	Ad/Ce1	Ad/Ce2
TC10000		-0.168337	0.365685	1.56425	1.94165
TC10002		0.351037	1.3714	3.74599	4.13452
TC10022	similar to NADPH-sulfite reductase flavoprotein subunit {Xylella fastidiosa Temecula1}, partial (3%)	0.094698	1.2953	0.063954	-0.205956
TC10026		0.894399	1.2213	-0.789735	-0.410038
TC10038	similar to Probable chromodomain-helicase-DNA-binding protein KIAA1416 (Fragment). [Human], partial (1%)	-0.152395	0.965834	-0.419979	-0.35474
TC10042		0.147165	3.02503	0.105218	0.010729
TC10043	similar to Tripeptidyl-peptidase II (EC 3.4.14.10) (TPP-II) (Tripeptidyl aminopeptidase). [Human], partial (10%)	0.081277	0.728255	1.6364	1.72965
TC10045	similar to ligand gated channel-like protein [imported] - Arabidopsis thaliana, partial (1%)	0.706133	3.26646	0.499403	0.153187
TC10056		-0.217246	0.032261	0.787099	1.37538
TC10061	homologue to N2B-Titin Isoform {Homo sapiens}, partial (0%)	0.04025	1.25259	-0.233882	-0.193324
TC10065	similar to putative O antigen ligase {Vibrio cholerae}, partial (4%)	1.41127	2.94299	-0.297762	-0.202335
TC10067		0.606597	0.496929	-0.614417	-0.407952
TC10077	unnamed protein product {Mus musculus}, partial (11%)	0.448335	1.16976	-0.151727	-0.265151
TC10084		-0.121031	-0.057006	1.78846	1.9732
TC10085	similar to probable integral membrane protein Cj0555 [imported] - Campylobacter jejuni (strain NCTC 11168), partial (4%)	-0.121031	0.182821	1.10812	1.54112
TC10088	similar to polyprotein {Schistosoma japonicum}, partial (2%)	2.12117	1.20858	-0.765623	-0.538799
TC10090		2.14717	3.01229	-0.348594	-0.248256
TC10097	similar to MAP kinase phosphatase {Arabidopsis thaliana}, partial (2%)	0.081277	0.221295	1.01066	1.60192
TC10099	weakly similar to Similar to NS1-associated protein 1 {Danio rerio}, partial (17%)	0.094698	1.39403	-0.499492	-0.410038
TC10119		-0.060277	0.116325	1.63086	1.60399
TC10127	similar to protein kinase C {Aplysia californica}, partial (11%)	0.31709	1.03226	-0.43892	-0.23525
TC10135		-0.356409	-0.072436	0.74669	0.934675
TC10156		-0.217246	0.728255	1.06021	1.49448
TC10158	weakly similar to LD21416p {Drosophila melanogaster}, partial (16%)	-0.168337	-0.18533	1.10449	0.963164
TC10177		-0.250799	0.10265	-1.18155	-1.0744
TC10182		-0.04548	0.432799	1.14392	1.42655
TC10194		0.1853	0.088845	3.95118	4.0246
TC10199	weakly similar to rPOP {Rattus norvegicus}, partial (14%)	1.14716	1.60272	-0.436803	-0.267041
TC10202		-0.250799	0.655191	1.19533	1.42538
TC10217		-0.001978	1.01776	-0.486297	-0.393432
TC10246		1.21633	2.3513	4.27813	4.47441
TC10275		0.12117	1.06788	-0.317102	-0.350727
TC10285	similar to Breast Cancer Resistance Protein {Homo sapiens}, partial (8%)	-0.302638	0.919786	-0.324911	-0.257618
TC10293	weakly similar to Integumentary mucin C.1 (FIM-C.1) (Fragment). [African clawed frog], partial (13%)	0.831663	1.65519	0.276273	-0.064503
TC10302	similar to Chain A Crystal Structure Of The Seca Translocation Atpase From Bacillus Subtilis, partial (19%)	-0.250799	0.032261	1.22505	1.86736
TC10308	similar to hypothetical protein C0145c - malaria parasite (Plasmodium falciparum), partial (1%)	-0.184456	0.19576	1.20078	1.58421
TC10310	similar to actin related protein {Lumbricus rubellus}, partial (97%)	1.93972	1.95446	0.767954	0.324838
TC10311		-0.168337	0.880258	1.1573	1.53734
TC10317	similar to conserved hypothetical protein {Staphylococcus epidermidis ATCC 12228}, partial (11%)	0.652693	1.08189	-0.655674	-0.31315
TC10325		1.22245	1.86414	-0.424167	-0.270828
TC10344		-0.338262	0.37709	0.977705	1.25282
TC10348		0.12117	1.20858	3.34186	3.3687
TC10354	similar to similar to GenBank Accession Number M94390 HEXBP DNA binding protein in Leishmania major, partial (77%)	6.55489	6.41095	0.282711	0.654274
TC10356	similar to similar to GenBank Accession Number M94390 HEXBP DNA binding protein in Leishmania major, partial (55%)	2.31135	4.98599	-0.014381	0.327345
TC10360	weakly similar to FUSE binding protein {Homo sapiens}, partial (20%)	1.22855	2.08189	0.642423	0.972002
TC10362	homologue to HSP70 {Schistosoma japonicum}, complete	1.97281	2.50475	0.294227	0.546513
TC10367	similar to similar to GenBank Accession Number U30468 cytochrome c oxidase subunit IV in Urechis caupo, partial (69%)	2.33699	3.37425	0.74296	0.693667
TC10374	similar to FKHR protein homolog - Caenorhabditis elegans, partial (8%)	-0.356409	0.074905	0.897762	1.16935
TC10380	homologue to A.1.12/9 antigen {Schistosoma mansoni}, partial (26%)	0.1727	2.67842	-0.204773	0.552954
TC10384	similar to similar to GenBank Accession Number AF112206 ras-related protein rab-14 {Schistosoma japonicum}, partial (64%)	1.1146	0.958261	-0.533019	-0.253866
TC10385	similar to troponin I {Mizuhopecten yessoensis}, partial (25%)	0.568629	0.888251	-0.708324	-0.435312
TC10387		0.134226	1.32504	0.072896	-0.140408
TC10388	CG17894-PC {Drosophila melanogaster}, partial (0%)	0.886705	2.25877	-0.391	-0.004952
TC10391	similar to similar to GenBank Accession Number M94390 HEXBP DNA binding protein in Leishmania major, partial (42%)	2.17586	2.75035	0.527863	0.788597
TC10393	similar to mkpA {Dictyostelium discoideum}, partial (3%)	0.529635	1.42183	-0.265469	-0.182584
TC10394	weakly similar to troponin I {Mizuhopecten yessoensis}, partial (10%)	2.30559	3.26952	-0.134469	0.118869
TC10395	similar to FUSE binding protein {Homo sapiens}, partial (5%)	1.31135	2.61963	2.3363	1.53896
TC10402		-0.87883	-0.830235	0.204851	0.57738
TC10404	weakly similar to FUSE binding protein 3 {Homo sapiens}, partial (18%)	1.13423	2.35995	0.492754	0.598289
TC10409	similar to similar to GenBank Accession Number U30468 cytochrome c oxidase subunit IV in Urechis caupo, complete	3.69185	3.85499	1.62935	1.65727
TC10412	similar to A.1.12/9 antigen {Schistosoma mansoni}, partial (12%)	0.094698	1.08189	0.648418	1.54974
TC10417	homologue to A.1.12/9 antigen {Schistosoma mansoni}, partial (16%)	-0.217246	0.283223	1.84827	2.18325
TC10418		-0.250799	0.182821	1.47375	1.99977
TC10420	similar to Patched related family protein 15 {Caenorhabditis elegans}, partial (2%)	-1.7533	-1.6116	0.285278	0.164447
TC10421	homologue to A.1.12/9 antigen {Schistosoma mansoni}, partial (26%)	-0.250799	-0.382776	0.939917	0.457772
TC10423	homologue to similar to GenBank Accession Number M94390 HEXBP DNA binding protein in Leishmania major, partial (33%)	0.529635	1.50215	-0.19222	-0.104488
TC10427	homologue to unnamed protein product {Oryza sativa (japonica cultivar-group)}, partial (4%)	0.067731	0.737133	2.31918	2.45491
TC10428	similar to FKHR protein homolog - Caenorhabditis elegans, partial (8%)	-0.016334	1.60272	0.367526	0.182559
TC10429	similar to hypothetical protein {Schistosoma japonicum}, partial (22%)	0.054056	0.246386	1.48161	1.36931
TC10432	similar to CG3395-PA {Drosophila melanogaster}, partial (92%)	5.04674	6.00104	2.01491	2.28089
TC10433	homologue to similar to GenBank Accession Number AJ298278 poly(A) binding protein in Rattus norvegicus, partial (94%)	1.98367	2.91979	0.048926	0.332345
TC10434	similar to testis-specific poly(A)-binding protein {Homo sapiens}, partial (14%)	1.37873	2.5807	0.244966	0.17562
TC10435	similar to CG3395-PA {Drosophila melanogaster}, partial (86%)	5.68909	5.81257	2.26851	2.33328
TC10436	homologue to fasciclin II transmembrane splice form precursor - fruit fly (Drosophila melanogaster), partial (1%)	-0.250799	-0.202204	1.93625	1.88831
TC10437	protein disulfide-isomerase homolog precursor - fluke (Schistosoma mansoni), complete	3.71485	4.96253	0.398682	0.507254
TC10440	weakly similar to Mitochondrial intermediate peptidase mitochondrial precursor (EC 3.4.24.59) (MIP). [Human], partial (13%)	0.823626	1.66918	-0.338679	-0.081029
TC10442		0.539483	2.65753	0.392743	0.374166
TC10450	weakly similar to unnamed protein product {Mus musculus}, partial (16%)	0.054056	0.129872	3.87557	3.87349
TC10451	similar to similar to XM_046843 PTD013 in Homo sapiens {Schistosoma japonicum}, partial (81%)	0.222453	0.719322	-0.602504	-0.467541
TC10452	homologue to similar to NM_078658 40S ribosomal protein S5 {Schistosoma japonicum}, partial (92%)	4.22703	5.60576	1.09574	1.19497
TC10455	weakly similar to CG7828-PA {Drosophila melanogaster}, partial (9%)	0.282325	1.30727	0.010656	0.046163
TC10458	weakly similar to similar to arsenite inducible RNA associated protein {Homo sapiens}, partial (26%)	0.706133	1.32504	-0.195795	-0.166623
TC10468		1.78275	2.74816	-0.460262	-0.140408
TC10470	eukaryotic translation initiation factor 5 {Schistosoma mansoni}, partial (83%)	1.98367	2.61241	0.839567	1.17284
TC10471	similar to translation elongation factor eEF-2 - fruit fly (Drosophila melanogaster), partial (89%)	1.98005	2.61482	0.566366	0.807574
TC10472	similar to translation elongation factor eEF-2 - Caenorhabditis elegans, partial (8%)	2.03678	3.25104	0.480485	0.619922
TC10473	weakly similar to SET protein (HLA-DR associated protein II) (PHAPII) (Phosphatase 2A inhibitor I2PP2A). [Human], partial (68%)	4.40859	5.72881	1.01762	1.37659
TC10474	heat shock protein HSP60 {Schistosoma mansoni}, partial (46%)	1.71919	3.34551	-0.05277	0.053752
TC10475	similar to heat shock protein HSP60 {Schistosoma mansoni}, partial (52%)	2.6066	3.50084	0.545103	1.12609
TC10478	homologue to Cercarial protease precursor (EC 3.4.21.-) (Cercarial elastase). [Blood fluke], complete	0.766075	1.68303	-0.274892	-0.303421
TC10479	homologue to elastase {Schistosoma mansoni}, partial (72%)	0.85551	1.90016	0.029152	0.037003
TC10480	elastase {Schistosoma mansoni}, partial (41%)	1.9582	2.34841	-0.39305	-0.633127
TC10481	elastase {Schistosoma mansoni}, partial (25%)	1.63902	2.12987	-0.44104	-0.352732
TC10482	Actin 1. [Blood fluke], complete	5.14958	5.73962	2.87642	3.12573
TC10483	Actin 1. [Blood fluke], partial (50%)	6.60835	7.00185	2.67289	3.01598
TC10484	homologue to Actin. [Pacific oyster], partial (18%)	4.683	6.00058	2.74366	2.85981
TC10485	Fructose-bisphosphate aldolase (EC 4.1.2.13). [Blood fluke], complete	0.509735	0.935299	1.69646	1.81429
TC10486	Glutathione S-transferase 28 kDa (EC 2.5.1.18) (GST 28) (SM28 antigen) (Protective 28 kDa antigen), complete	5.41027	5.33641	1.20621	2.06093
TC10488	similar to NM_079796 Ribonuclear protein at 97D in Drosophila melanogaster {Schistosoma japonicum}, partial (39%)	2.53457	2.85397	-0.269231	-0.048164
TC10493	cathepsin B1 isotype 1 {Schistosoma mansoni}, complete	-0.374787	-0.072436	2.56214	2.77649
TC10494	homologue to cathepsin B1 isotype 1 {Schistosoma mansoni}, partial (30%)	-0.431371	-0.254043	0.837819	1.38383
TC10502	similar to hypothetical protein {Streptomyces avermitilis}, partial (6%)	-0.105601	1.0749	-0.284377	-0.246391
TC10504	similar to SIR2-like protein {Leishmania infantum}, partial (3%)	3.87994	4.37069	1.69453	1.79495
TC10506	homologue to similar to GenBank Accession Number L78668 60S ribosomal protein L5A {Schistosoma japonicum}, complete	3.5022	4.01685	0.808673	1.12104
TC10507	Unknown (protein for IMAGE:3818911) {Danio rerio}, partial (2%)	4.22627	3.71483	2.73758	2.02277
TC10509		1.81149	3.37851	-0.934552	-0.638009
TC10511	weakly similar to P0534A03.23 {Oryza sativa (japonica cultivar-group)}, partial (9%)	1.50472	2.1366	-0.144799	-0.111261
TC10512		-0.338262	1.53306	-0.546651	-0.315103
TC10515		2.28525	2.86211	-0.035048	-0.011273
TC10516	similar to ND4 {Pupa strigosa}, partial (3%)	2.92477	3.60272	1.35414	1.82542
TC10518		0.831663	1.9846	-0.616812	-0.450263
TC10519		0.998022	1.79355	-0.784342	-0.511663
TC10522	similar to similar to Chain A Mutant Human Thymidylate Kinase F105y complexed With Dtmp And Appnp, partial (89%)	2.18843	1.7978	-0.031849	0.021606
TC10526	LGG {Schistosoma mansoni}, complete	-0.356409	-0.271745	2.55577	2.89699
TC10527	homologue to dynein light chain 2 {Mus musculus}, complete	3.77026	3.65519	-0.023883	0.265944
TC10528	Probable dynein light chain (T-cell-stimulating antigen SM10). [Blood fluke], complete	4.38215	5.0714	1.1601	1.20863
TC10529	similar to Probable dynein light chain 1 cytoplasmic. {Caenorhabditis elegans}, partial (95%)	4.19779	4.67091	0.115353	0.341055
TC10531	similar to Probable dynein light chain 1 cytoplasmic. {Caenorhabditis elegans}, partial (95%)	3.18687	3.91099	0.100853	0.337329
TC10532	similar to Probable dynein light chain 1 cytoplasmic. {Caenorhabditis elegans}, partial (66%)	3.4059	4.17386	0.374776	0.47822
TC10533	similar to putative cytosol aminopeptidase {Schistosoma mansoni}, partial (30%)	1.0333	1.59786	0.357803	0.243556
TC10534	weakly similar to 60S ribosomal protein L4 (L1). [Innkeeper worm Spoonworm], partial (58%)	2.41929	3.53306	5.06894	2.0564
TC10536	similar to ribosomal protein L4 cytosolic [validated] - rat, partial (50%)	4.9536	4.54638	0.321996	0.346009
TC10537	homologue to similar to GenBank Accession Number L24368 ribosomal protein S4 in Gallus gallus, complete	5.16676	5.98226	0.164984	0.583685
TC10538	homologue to similar to GenBank Accession Number L24368 ribosomal protein S4 in Gallus gallus, partial (55%)	2.20709	2.88825	-0.256107	-0.104488
TC10539	Tropomyosin 1 (TMI) (Polypeptide 49). [Blood fluke], complete	1.36772	2.41631	0.319494	0.937959
TC10541	homologue to similar to GenBank Accession Number AF220548 testis enhanced gene transcript-like protein in, partial (43%)	1.46909	2.12987	0.001318	-0.170155
TC10542	homologue to MA {Schistosoma japonicum}, partial (20%)	-0.338262	-0.289667	0.886816	0.913976
TC10543	homologue to MA {Schistosoma japonicum}, partial (82%)	0.902053	1.75035	-0.05115	0.059795
TC10544	homologue to similar to NM_080743 serine-arginine repressor protein (35 kDa) in Homo sapiens, partial (74%)	2.75132	3.13492	1.18505	1.15531
TC10545	homologue to similar to NM_080743 serine-arginine repressor protein (35 kDa) in Homo sapiens, partial (97%)	2.38693	3.07315	0.059462	0.071805
TC10547	homologue to ribosomal protein S8 {Schistosoma japonicum}, complete	6.06262	6.78982	0.462452	1.28089
TC10552		-0.136628	0.06083	1.34924	1.41775
TC10557	weakly similar to Similar to Sjogren syndrome antigen B (autoantigen La) {Danio rerio}, partial (12%)	1.91724	2.9846	-0.162181	0.146104
TC10559		0.270548	1.3426	-0.326869	0.331097
TC10562	similar to ribosomal protein L19 {Argopecten irradians}, partial (50%)	3.27497	4.20459	1.58732	1.89847
TC10568	weakly similar to unnamed protein product {Homo sapiens}, partial (14%)	1.07452	1.9846	0.136833	0.010729
TC10570	weakly similar to hypothetical protein putative Profilin/allergen {Schistosoma japonicum}, partial (29%)	3.27203	3.91295	0.689697	0.635178
TC10576	similar to 26S proteasome non-ATPase regulatory subunit 2 (26S proteasome regulatory subunit S2), partial (51%)	0.405899	1.71033	-0.112339	0.167248
TC10578		1.61127	1.58808	-0.031849	0.107246
TC10581		1.01224	2.20219	0.112465	0.310972
TC10584		0.294007	0.950647	-0.553515	-0.272725
TC10585	similar to ATP synthase alpha chain mitochondrial precursor (EC 3.6.3.14). [Human], partial (91%)	2.17586	2.58808	1.26201	1.50005
TC10586		0.961862	1.77211	0.335683	0.232899
TC10594	Peptidyl-prolyl cis-trans isomerase (EC 5.2.1.8) (PPIase) (Rotamase) (Cyclophilin), complete	3.34122	5.00908	2.03068	2.47087
TC10596	similar to transitional endoplasmic reticulum ATPase - pig, partial (91%)	2.94714	3.41907	0.415184	0.890435
TC10602	homologue to similar to NM_079059 GTP-binding-protein in Drosophila melanogaster {Schistosoma japonicum}, complete	0.652693	1.54828	-0.256107	-0.048164
TC10604	weakly similar to Nucleosome assembly protein homologue {Hemicentrotus pulcherrimus}, partial (30%)	0.74069	1.78928	-0.090543	0.04159
TC10605	similar to TonB protein XF2327 [imported] - Xylella fastidiosa (strain 9a5c), partial (6%)	-0.28515	2.34551	-0.595403	-0.708154
TC10606	similar to UNKNOWN PROTEIN {Lactococcus lactis subsp. lactis}, partial (1%)	3.088	3.41769	-0.165683	-0.040064
TC10608		-0.001978	-0.152163	1.85951	1.52865
TC10609	weakly similar to At1g80930/F23A5_23 {Arabidopsis thaliana}, partial (3%)	0.815544	1.49693	-0.386907	-0.330828
TC10610	ATPase {Schistosoma mansoni}, complete	1.1727	1.04662	-0.167437	0.365654
TC10611	ATPase {Schistosoma mansoni}, partial (15%)	0.489557	1.18282	1.5451	2.01384
TC10613	weakly similar to phosphoglucomutase {Drosophila melanogaster}, partial (52%)	0.568629	1.78501	-0.149992	0.296971
TC10616	similar to ataxin-2 related domain protein {Homo sapiens}, partial (1%)	-0.200758	-0.072436	1.16289	1.30462
TC10617	similar to ubiquitin {Ciona savignyi}, partial (49%)	4.62752	5.01913	0.945608	1.32421
TC10620		1.22855	2.53306	-3.01754	-2.68271
TC10626	weakly similar to small nuclear ribonucleoprotein N {Mus musculus}, partial (36%)	2.51723	2.75254	0.974527	1.18464
TC10627	Rho GTPase {Schistosoma mansoni}, complete	2.97643	3.75254	1.99702	2.11489
TC10628	homologue to Rho GTPase {Schistosoma mansoni}, complete	2.85354	3.13324	1.62581	1.64777
TC10631	similar to unknown {Branchiostoma floridae}, partial (69%)	2.22855	3.387	1.1103	1.31034
TC10637	weakly similar to Aquaporin 9 (Small solute channel 1). [Human], partial (20%)	-0.28515	0.032261	5.84738	6.41928
TC10641	homologue to lipoprotein releasing factor {Borrelia burgdorferi}, partial (2%)	0.625213	1.20219	-0.239407	-0.124904
TC10645		0.12117	0.607573	2.8461	2.48497
TC10648	weakly similar to unknown {Arabidopsis thaliana}, partial (12%)	0.094698	0.399632	1.6628	1.65577
TC10649	weakly similar to Glycine-rich cell wall structural protein 1.0 precursor (GRP 1.0). [Kidney bean French bean], partial (8%)	2.04371	2.04304	0.751339	0.732013
TC10650	weakly similar to small integral membrane protein of lysosome/late endosome {Gallus gallus}, partial (36%)	1.40051	1.7978	0.58628	0.551882
TC10653	glutathione peroxidase {Schistosoma mansoni}, complete	1.56381	1.99203	0.389167	0.708166
TC10654	glutathione peroxidase {Schistosoma mansoni}, partial (7%)	-0.121031	1.3884	2.38738	2.45863
TC10655	homologue to similar to XM_053164 citrate synthase precursor in Homo sapiens {Schistosoma japonicum}, partial (93%)	0.210175	1.14996	-1.47974	-1.3112
TC10661	similar to Similar to cleavage stimulation factor 3' pre-RNA subunit 2 64kDa {Xenopus laevis}, partial (30%)	1.4431	1.63633	-0.221075	-0.048164
TC10662	similar to Similar to cleavage stimulation factor 3' pre-RNA subunit 2 64kDa {Xenopus laevis}, partial (18%)	1.05406	2.02865	0.572685	0.6372
TC10666	weakly similar to Lysyl-tRNA synthetase (EC 6.1.1.6) (Lysine--tRNA ligase) (LysRS)., partial (40%)	1.46393	1.71033	0.439587	0.018507
TC10668	similar to similar to NM_058275 probable 60S ribosomal protein L7 in Caenorhabditis elegans, partial (95%)	4.35383	5.27905	0.758747	1.30335
TC10669		0.917239	2.30428	-0.269231	-0.044919
TC10676	homologue to NADH dehydrogenase subunit 3 {Schistosoma mansoni}, complete	3.96003	5.77777	0.276273	0.589962
TC10677	weakly similar to poly(A) polymerase - African clawed frog, partial (37%)	0.706133	1.69219	-0.39922	-0.22787
TC10679	similar to Similar to chaperonin subunit 7 (eta) {Xenopus laevis}, partial (90%)	3.30415	3.5508	1.66428	1.89889
TC10681	weakly similar to RE30690p {Drosophila melanogaster}, partial (85%)	1.02631	3.91197	0.593548	0.634166
TC10682	weakly similar to RE30690p {Drosophila melanogaster}, partial (82%)	3.72998	5.20739	0.874083	1.27701
TC10689	similar to prohibitin protein Wph {Triticum aestivum}, partial (89%)	0.578215	1.75909	-0.023883	0.007607
TC10690	weakly similar to putative ribosomal protein L27 {Stichodactyla helianthus}, partial (94%)	4.39509	4.8555	2.08473	2.26431
TC10691	thioredoxin peroxidase {Schistosoma mansoni}, complete	4.07028	5.24872	1.02455	0.407718
TC10693	similar to septin 6 {Mus musculus}, partial (78%)	0.159989	1.01046	-0.321001	-0.278431
TC10695	similar to peroxin-1 {Penicillium chrysogenum}, partial (1%)	-0.66019	-0.567201	0.389167	0.704314
TC10697		-0.04548	0.737133	2.16219	1.4572
TC10700	similar to C. elegans RPS-26 protein (corresponding sequence F39B2.6) {Caenorhabditis elegans}, partial (79%)	5.65779	6.48479	1.44992	1.4816
TC10701	similar to C. elegans RPS-26 protein (corresponding sequence F39B2.6) {Caenorhabditis elegans}, partial (50%)	3.68964	5.05419	-0.274892	0.16164
TC10702	weakly similar to Hypothetical protein Y65B4BR.5a {Caenorhabditis elegans}, partial (63%)	2.34262	3.0484	0.77619	1.06506
TC10704	weakly similar to similar to CG15168 gene product {Homo sapiens}, partial (56%)	0.395093	1.3714	0.05345	0.050721
TC10710	weakly similar to ribonucleoprotein - chicken, partial (30%)	0.282325	0.823033	-0.734087	-0.401711
TC10712	homologue to similar to GenBank Accession Number AF207818 putative gap junction protein pannexin in Clione, partial (16%)	1.72783	2.05018	0.439587	0.582636
TC10730	weakly similar to CG6050-PA {Drosophila melanogaster}, partial (62%)	3.18843	3.00679	1.26786	1.17701
TC10731	weakly similar to mitochondrial ribosomal protein L30 {Mus musculus}, partial (22%)	1.48956	1.33677	0.162193	0.181174
TC10732	weakly similar to mitochondrial ribosomal protein L30 {Mus musculus}, partial (19%)	-0.016334	0.088845	0.792523	1.27051
TC10735	homologue to putative RNA polymerase subunit {Taenia solium}, complete	0.625213	1.31914	-0.588336	-0.435312
TC10736	homologue to similar to GenBank Accession Number AJ312339 putative ribosomal protein L27A protein in, complete	6.26277	6.48463	0.823761	1.28025
TC10744	similar to pre-mRNA processing 8 protein {Mus musculus}, partial (24%)	1.74495	3.03226	1.16149	1.24488
TC10747	similar to B1140D12.10 {Oryza sativa (japonica cultivar-group)}, partial (16%)	-0.016334	0.475868	1.84218	2.5567
TC10748		-0.060277	0.017762	1.28784	1.14255
TC10755		0.1853	1.16319	-0.755034	-0.538799
TC10758	similar to 26S protease (S4) regulatory subunit {Homo sapiens}, partial (93%)	1.108	2.24015	0.149569	0.050721
TC10760	homologue to similar to NM_010817 26S proteasome regulatory subunit S12; proteasome subunit P40 (MOV34 protein), partial (66%)	2.37873	2.57823	0.731711	0.944506
TC10764	weakly similar to unnamed protein product {Mus musculus}, partial (67%)	0.67966	1.38276	-0.090543	-0.126618
TC10765	similar to L12 ribosomal protein {Hydra vulgaris}, complete	2.50723	3.50994	0.673131	0.855256
TC10769	similar to similar to Arabidopsis thaliana (Mouse-ear cress). Putative DNA polymerase zeta catalytic subunit, partial (1%)	0.807416	1.7327	-0.022295	-0.270828
TC10770	weakly similar to Similar to eukaryotic translation initiation factor 3 subunit 7 (zeta 66/67 kDa) {Xenopus laevis}, partial (15%)	1.6019	1.70129	0.444189	0.695609
TC10772		-0.987764	-0.830235	1.61972	1.7405
TC10778	similar to 2410011G03Rik protein {Mus musculus}, partial (38%)	-0.356409	-0.026633	2.14251	1.972
TC10779	similar to pr2.1 {rat cytomegalovirus Maastricht} [Rat cytomegalovirus Maastricht], partial (4%)	0.437842	0.692186	-0.648308	-0.211403
TC10780	similar to core alpha-6-fucosyltransferase {Caenorhabditis elegans}, partial (12%)	0.757663	1.18931	-0.324911	-0.008109
TC10781	similar to Aspartyl-tRNA synthetase (EC 6.1.1.12) (Aspartate--tRNA ligase) (AspRS). {Caenorhabditis elegans}, partial (66%)	0.479362	1.23389	-0.143072	-0.164861
TC10787	similar to mRNA cleavage factor I 25 kDa subunit {Homo sapiens}, partial (84%)	0.234628	1.37709	0.255477	0.04464
TC10792	weakly similar to unnamed protein product {Homo sapiens}, partial (15%)	0.384204	2.16319	-0.248661	0.130399
TC10797		-1.30264	-0.883675	0.436126	0.130399
TC10800	weakly similar to LD34542p {Drosophila melanogaster}, partial (18%)	0.362178	0.81467	1.3474	1.73154
TC10801	similar to similar to 16 kDa calcium-binding protein, complete	0.652693	1.2953	-0.468888	0.694638
TC10802		1.51972	2.21177	-0.160433	-0.307305
TC10810	weakly similar to ppg3 {Leishmania major}, partial (6%)	2.31135	2.52283	0.627327	0.364434
TC10811	weakly similar to unnamed protein product {Homo sapiens}, partial (42%)	0.706133	1.99203	0.452208	0.400594
TC10812	homologue to putative serine carboxypeptidase precursor {Gossypium hirsutum}, partial (2%)	1.01224	1.72379	0.221031	-0.04168
TC10813	weakly similar to Unknown (protein for MGC:38847) {Mus musculus}, partial (17%)	1.00515	3.13324	2.15238	1.99031
TC10814	similar to DNA-directed RNA polymerase II large subunit ama-1 - Caenorhabditis elegans, partial (10%)	0.458751	1.33677	1.97771	2.12609
TC10815	similar to hypothetical protein F27C1.6 - Caenorhabditis elegans, partial (4%)	0.723515	1.95446	0.811347	0.441665
TC10817	similar to CG10354-PA {Drosophila melanogaster}, partial (13%)	0.558979	0.888251	-0.621613	-0.485028
TC10822		1.32849	4.21177	-0.451688	-0.198724
TC10826	weakly similar to insulin induced protein 2 {Homo sapiens}, partial (37%)	1.75766	2.75473	-0.217436	-0.229712
TC10827	homologue to similar to GenBank Accession Number P38062 peptidase M 2 {Schistosoma japonicum}, complete	1.23463	1.9846	-0.305467	0.023153
TC10829	weakly similar to Similar to KIAA0138 gene product {Mus musculus}, partial (6%)	-0.105601	0.246386	0.718475	1.50946
TC10833		1.0947	1.1366	-0.3074	-0.286074
TC10834	weakly similar to Similar to coatomer protein complex subunit zeta 1 {Xenopus laevis}, partial (88%)	1.108	1.76344	0.468111	0.430049
TC10836	similar to similar to NM_031616 zinc finger protein 265 in Rattus norvegicus {Schistosoma japonicum}, partial (22%)	0.706133	1.99203	-0.044688	0.140413
TC10837	similar to similar to NM_031616 zinc finger protein 265 in Rattus norvegicus {Schistosoma japonicum}, partial (94%)	1.50472	2.47055	0.591475	0.415986
TC10839	thioredoxin peroxidase 3 {Schistosoma mansoni}, complete	0.1727	1.82303	0.753195	0.371739
TC10842	weakly similar to putative GDP dissociation inhibitor {Kluyveromyces lactis}, partial (9%)	1.19156	1.3884	0.030683	0.058286
TC10844	Cu/Zn-superoxide dismutase {Schistosoma mansoni}, complete	2.79102	3.16484	1.2711	1.32358
TC10845	similar to unnamed protein product {Mus musculus}, partial (3%)	0.961862	1.23389	-0.432579	-0.193324
TC10846		0.448335	0.980862	-0.479744	-0.489434
TC10848	weakly similar to Ribosomal protein S6 kinase alpha 1 (EC 2.7.1.-) (S6K-alpha 1), partial (20%)	0.067731	0.046616	1.35292	1.2349
TC10859	weakly similar to F-actin capping protein alpha-1 subunit (CapZ alpha-1). [Human], partial (22%)	0.437842	2.14996	0.176092	0.183943
TC10861	similar to hypothetical protein {Bacillus megaterium}, complete	-0.016334	0.527956	3.63112	3.96337
TC10864	weakly similar to putative ARM-1 protein {Gallus gallus}, partial (17%)	0.094698	4.54132	2.52135	3.43078
TC10866	trimeric G-protein alpha o subunit {Schistosoma mansoni}, complete	0.831663	1.38276	-0.348594	-0.370905
TC10871	weakly similar to histone deacetylase 8; HDAC8 {Homo sapiens}, partial (30%)	0.749201	1.20219	-0.299685	-0.136948
TC10872	weakly similar to similar to HMG1-like protein - fruit fly {Schistosoma japonicum}, partial (85%)	2.088	2.86818	-0.3074	-0.309251
TC10873	similar to unnamed protein product {Mus musculus}, partial (69%)	1.3056	1.67381	-0.172712	-0.124904
TC10882	Pad1 homolog {Schistosoma mansoni}, complete	0.847605	1.62203	0.167769	0.128963
TC10883	similar to Splicing factor 3B subunit 2 (Spliceosome associated protein 145) (SAP 145) (SF3b150), partial (30%)	0.924773	1.59298	-0.708324	-0.272725
TC10884	weakly similar to NADH-ubiquinone oxidoreductase subunit B14.5a (EC 1.6.5.3) (EC 1.6.99.3) (Complex I-B14.5a), partial (27%)	1.1146	2.32798	1.04211	1.1232
TC10888	similar to similar to NM_019464 SH3-domain GRB2-like B1 (endophilin) in Mus musculus {Schistosoma japonicum}, partial (96%)	1.59248	2.59298	3.12703	3.07274
TC10894	weakly similar to Proline synthetase co-transcribed bacterial homolog protein. [Mouse], partial (20%)	0.519719	1.56333	0.143922	0.324838
TC10897	homologue to unknown {Schistosoma mansoni}, complete	-0.121031	0.354189	3.66539	3.72846
TC10898	homologue to unknown {Schistosoma mansoni}, partial (72%)	-0.250799	-0.18533	2.66033	2.50946
TC10899	weakly similar to unnamed protein product {Mus musculus}, partial (25%)	-0.090334	0.872221	1.73922	1.88959
TC10902	weakly similar to NADH-ubiquinone oxidoreductase 19 kDa subunit (EC 1.6.5.3) (EC 1.6.99.3) (Complex I-19KD) (CI-19KD), partial (49%)	0.74069	1.46522	-0.430471	-0.059582
TC10907	weakly similar to Sorcin. [Blood fluke], complete	0.807416	1.52796	-1.25797	-1.13868
TC10909	similar to Guanine nucleotide-binding protein beta subunit-like protein, partial (60%)	2.06432	3.70582	0.831685	1.18256
TC10912	similar to ribosomal protein L17A - fruit fly (Drosophila melanogaster), partial (97%)	4.86582	4.94826	1.22036	1.48946
TC10913	similar to polypeptide release factor 3 {Kluyveromyces lactis}, partial (7%)	1.44833	1.84373	-0.148259	0.154599
TC10916	homologue to similar to NM_002370 mago-nashi-like protein in Homo sapiens {Schistosoma japonicum}, complete	3.15359	3.72156	2.22972	2.32609
TC10917	22K surface membrane antigen - fluke (Schistosoma mansoni), complete	-0.412262	0.003115	1.29614	1.14468
TC10923		-0.030833	0.37709	1.32262	1.30717
TC10929	weakly similar to Similar to programmed cell death 6 {Xenopus laevis}, partial (85%)	0.282325	1.54828	0.321996	0.352177
TC10937	similar to Casein kinase II alpha chain (CK II) (EC 2.7.1.37). [Fall armyworm], partial (91%)	1.8476	1.93915	-0.202973	-0.00969
TC10938	weakly similar to Probable UDP-glucose 4-epimerase (EC 5.1.3.2) (Galactowaldenase) (UDP- galactose 4-epimerase)., partial (83%)	1.62521	1.96205	0.724162	0.79495
TC10943	similar to stromal cell-derived growth factor SF20/IL25 {Mus musculus}, partial (11%)	0.305595	0.454494	2.48161	2.0852
TC10945		1.54438	1.99203	-0.070712	0.258082
TC10948	weakly similar to CG15432-PA {Drosophila melanogaster}, partial (27%)	1.24068	1.61722	-0.3074	-0.22236
TC10950	weakly similar to carboxypeptidase gp180 - Anas sp., partial (6%)	0.732128	1.27105	5.94968	5.41503
TC10954	weakly similar to GM03559p {Drosophila melanogaster}, partial (55%)	0.509735	1.06788	3.23371	2.59387
TC10957	similar to unknown {Dictyostelium discoideum}, partial (3%)	0.469093	1.78072	0.170549	0.719662
TC10963	weakly similar to collagen type IV alpha 5 (GB:M58526) {Homo sapiens}, partial (23%)	0.222453	1.55833	0.121112	0.265944
TC10965	homologue to similar to GenBank Accession Number BC017549 pRGR1 in Homo sapiens {Schistosoma japonicum}, complete	-0.016334	0.486437	2.73852	2.21067
TC10966	weakly similar to TAR DNA-binding protein-43 (TDP-43). [Human], partial (35%)	0.558979	1.64107	0.057961	0.17701
TC10967		0.222453	0.973367	1.8149	1.98635
TC10974	weakly similar to similar to GenBank Accession Number M33617 cAMP-regulated phosphoprotein (ARPP-19) in Bos taurus, partial (16%)	0.969167	2.09576	-0.471053	-0.360781
TC10975	similar to unnamed protein product {Homo sapiens}, partial (16%)	0.416626	0.839616	4.67129	4.11615
TC10981	weakly similar to eIF2B-beta protein {Drosophila melanogaster}, partial (7%)	0.774438	0.62681	-0.655674	-0.757772
TC10986	similar to 40S ribosomal protein S17. [Human], partial (78%)	3.0947	3.96866	0.379589	0.43819
TC10991	similar to similar to myelin gene expression factor in Mus musculus {Schistosoma japonicum}, partial (76%)	0.871192	1.75473	0.143922	0.498383
TC10995	weakly similar to Inosine-5'-monophosphate dehydrogenase 2 (EC 1.1.1.205) (IMP dehydrogenase 2) (IMPDH-II) (IMPD 2)., partial (83%)	1.73642	2.408	0.157997	0.508359
TC10996	similar to AT4g17486 {Arabidopsis thaliana}, partial (18%)	0.222453	0.578229	1.24299	1.54705
TC11009		-0.28515	0.283223	2.57137	2.44513
TC11012		0.33981	2.51511	0.710857	0.352177
TC11016	weakly similar to unnamed protein product {Mus musculus}, partial (27%)	0.147165	1.91979	2.0257	1.80443
TC11022	similar to hypothetical protein {Schistosoma japonicum}, partial (50%)	0.405899	1.02503	-0.638543	0.088157
TC11023		-0.168337	1.1095	-0.280576	-0.182584
TC11026	similar to Similar to ubiquitin specific protease 14 {Mus musculus}, partial (33%)	1.37323	1.7978	0.122548	0.342295
TC11027	homologue to LvsB {Dictyostelium discoideum}, partial (0%)	0.067731	0.25877	2.45106	2.20625
TC11030	similar to dehydrin-like protein - Arabidopsis thaliana, partial (12%)	2.49716	3.04304	0.67215	0.613774
TC11032		0.529635	1.23389	-0.210186	-0.31706
TC11035		0.831663	2.35707	-0.0463	0.262018
TC11037	homologue to CG5548-PA {Drosophila melanogaster}, partial (10%)	1.64359	2.24015	0.173323	0.188087
TC11040	similar to hypothetical protein T9E8.190 - Arabidopsis thaliana, partial (8%)	0.909666	1.04662	-0.680506	-0.213224
TC11050	homologue to Hypothetical protein B0304.3 {Caenorhabditis elegans}, partial (2%)	1.36772	2.1366	0.032212	-0.097746
TC11057	weakly similar to KIAA1589 protein {Homo sapiens}, partial (13%)	-0.105601	-0.1038	0.818454	1.08742
TC11061		3.66287	4.7432	2.73828	2.33795
TC11065	similar to Ankyrin 3 (ANK-3) (Ankyrin G). [Human], partial (1%)	-0.356409	0.365685	1.19669	1.37598
TC11069	weakly similar to CG7020-PA {Drosophila melanogaster}, partial (7%)	-0.04548	0.548276	0.666254	1.55723
TC11071	weakly similar to RH12051p {Drosophila melanogaster}, partial (12%)	0.732128	1.05374	-0.35258	-0.358764
TC11076		0.67966	0.872221	-0.31905	-0.237101
TC11080	weakly similar to aldehyde dehydrogenase [imported] - Nostoc sp. (strain PCC 7120), partial (33%)	1.3056	1.97712	0.417526	0.502825
TC11082		-0.090334	1.46522	-0.114029	-0.428952
TC11087	weakly similar to hillarin {Hirudo medicinalis}, partial (7%)	0.107995	0.789284	1.97612	1.92643
TC11091	homologue to similar to GenBank Accession Number AAC72944 proteasome subunit p58 in Homo sapiens, partial (80%)	1.45355	2.99758	-0.141348	0.032401
TC11094	similar to hypothetical protein {Schistosoma japonicum}, partial (88%)	0.909666	1.35995	-0.728898	-0.471893
TC11096	weakly similar to Long-chain-fatty-acid--CoA ligase 1 (EC 6.2.1.3) (Long-chain acyl-CoA synthetase 1) (LACS 1), partial (18%)	1.41127	1.47587	-0.083902	-0.328853
TC11102	similar to hypothetical protein F19B6.1a - Caenorhabditis elegans, partial (4%)	-0.136628	0.208584	-2.51058	-2.8653
TC11105	weakly similar to CG5649-PA {Drosophila melanogaster}, partial (44%)	1.12771	1.18931	-0.539819	-0.471893
TC11106	homologue to phosphate ABC transporter permease protein VC0724 [imported] - Vibrio cholerae, partial (1%)	0.878969	1.2953	-0.156944	-0.159586
TC11122	similar to unnamed protein product {Homo sapiens}, partial (6%)	-0.075227	0.116325	2.57137	2.30208
TC11124	weakly similar to neural variant mena+ protein (Mena) {Mus musculus}, partial (7%)	-0.217246	0.221295	2.09611	2.02508
TC11125	immunophilin FK506 binding protein FKBP12 {Schistosoma mansoni}, complete	2.84761	3.53306	1.70032	1.93467
TC11128	homologue to similar to GenBank Accession Number AF145308 26S proteasome regulatory complex subunit p42A in, partial (47%)	0.606597	1.3884	-0.025473	0.137559
TC11132	similar to similar to XM_082875 CG9132 gene product in Drosophila melanogaster {Schistosoma japonicum}, partial (60%)	0.939723	1.47055	-0.03665	0.030864
TC11134	weakly similar to unnamed protein product {Mus musculus}, partial (31%)	0.416626	1.02503	-0.755034	-0.504958
TC11136	similar to LlaBIM {Lactococcus lactis}, partial (2%)	0.197791	1.03946	-0.475392	-0.452411
TC11137	similar to similar to NM_016074 CGI-143 protein in Homo sapiens {Schistosoma japonicum}, partial (48%)	0.902053	1.36569	0.029152	0.220815
TC11141	similar to Homeobox protein extradenticle. [Fruit fly], partial (44%)	0.395093	1.23389	1.84262	1.78176
TC11143		0.961862	3.21495	0.198056	0.089634
TC11145		0.094698	1.18931	3.44749	3.39523
TC11151	similar to CG8057-PA {Drosophila melanogaster}, partial (25%)	0.373233	0.507346	-0.773616	-0.680189
TC11152	similar to similar to GenBank Accession Number AF267853 HTPHLP in Homo sapiens {Schistosoma japonicum}, partial (61%)	1.19779	2.14996	0.077347	0.208629
TC11154	weakly similar to RE10407p {Drosophila melanogaster}, partial (24%)	0.924773	1.79355	0.171936	0.812056
TC11166	weakly similar to hypothetical protein F25H5.1a - Caenorhabditis elegans, partial (52%)	1.3228	1.58808	-0.995563	-0.82299
TC11169	similar to Usmg5 protein {Mus musculus}, partial (41%)	3.73427	3.9324	0.905291	1.1304
TC11170	similar to Usmg5 protein {Mus musculus}, partial (31%)	3.73962	4.27715	0.466981	0.705278
TC11171	weakly similar to CG9752-PA {Drosophila melanogaster}, partial (37%)	0.661738	1.78072	-0.243101	-0.237101
TC11172	similar to hypothetical protein {Schistosoma japonicum}, partial (21%)	-0.267872	0.246386	1.31699	1.31918
TC11185		0.863372	1.02503	-0.401283	-0.433189
TC11192		0.479362	1.57328	0.384386	0.208629
TC11193		1.00515	1.67842	-0.372673	-0.220529
TC11197	similar to Probable microsomal signal peptidase 25 kDa subunit (EC 3.4.-.-) (SPase 25 kDa subunit) (SPC25)., partial (10%)	2.74282	2.8272	-0.03665	0.04464
TC11198		-0.302638	-0.072436	1.82376	1.86866
TC11200	similar to beta thymosin {Oncorhynchus mykiss}, partial (51%)	2.76187	0.116325	1.26591	1.1461
TC11203	weakly similar to CG6090-PA {Drosophila melanogaster}, partial (62%)	4.90586	5.93071	0.336921	0.55081
TC11217		1.3056	1.69674	0.174708	0.268555
TC11221		0.469093	1.28927	-0.460262	-0.205956
TC11223		0.270548	0.588077	2.12147	1.88406
TC11224	unknown {Schistosoma mansoni}, complete	-0.250799	0.156589	2.90362	2.80757
TC11225	weakly similar to KIAA1068 protein {Homo sapiens}, partial (13%)	1.22245	1.75473	-0.22655	0.040063
TC11234		0.12117	0.692186	1.49109	1.94899
TC11235		0.294007	1.12312	1.70895	2.14504
TC11241	similar to EST gb|ATTS1136 comes from this gene. {Arabidopsis thaliana}, partial (6%)	0.1853	0.432799	3.35093	2.92498
TC11243	similar to hypothetical protein {Plasmodium falciparum 3D7}, partial (5%)	1.6066	2.74376	-0.254242	-0.405869
TC11246	weakly similar to Similar to RIKEN cDNA 2610203K23 gene {Danio rerio}, partial (74%)	1.46909	2.03946	0.553646	-0.089364
TC11247	weakly similar to hypothetical protein {Bradyrhizobium elkanii}, partial (3%)	0.782754	0.927564	-0.174474	-0.348725
TC11255	similar to hypothetical protein {Plasmodium falciparum 3D7}, partial (1%)	0.427273	1.49693	0.129708	0.164447
TC11258	similar to similar to NM_023140 thioredoxin-like 2; PKC interacting cousin of thioredoxin in Mus musculus, partial (96%)	2.19156	2.79992	1.07141	1.25282
TC11261	homologue to calcineurin B {Schistosoma japonicum}, complete	0.823626	2.06083	0.330721	0.655272
TC11272	similar to unnamed protein product {Mus musculus}, partial (36%)	1.42727	3.21813	3.79736	4.1214
TC11274		0.04025	-0.18533	1.25744	0.748942
TC11277	weakly similar to CG32296-PA {Drosophila melanogaster}, partial (2%)	-0.001978	1.55833	0.356583	-0.062861
TC11289		0.670727	1.69674	3.18506	3.17788
TC11291	homologue to unnamed protein product {Mus musculus}, partial (8%)	0.159989	0.399632	3.4633	3.39358
TC11292		-0.04548	0.003115	1.82244	1.60295
TC11294	weakly similar to Similar to programmed cell death 5 {Danio rerio}, partial (60%)	1.48956	1.41077	-0.269231	-0.23525
TC11295		0.799242	1.49169	-0.473221	-0.297616
TC11299		-0.233925	-0.119742	0.849141	1.09406
TC11305		1.91724	4.4805	-0.388952	-0.428952
TC11326	similar to Ugp2 protein {Mus musculus}, partial (52%)	0.782754	1.42183	3.50932	2.67804
TC11327	weakly similar to 40S ribosomal protein S12. {Cyanophora paradoxa}, partial (72%)	5.67352	5.02095	1.13825	0.98635
TC11328		1.06091	1.70582	0.303121	0.651275
TC11329	similar to unnamed protein product {Mus musculus}, partial (13%)	0.489557	0.617224	2.23105	2.26005
TC11341	weakly similar to hypothetical protein {Homo sapiens}, partial (7%)	-0.450736	-0.254043	1.01993	0.816524
TC11345		0.670727	1.12312	-0.348594	-0.126618
TC11349	tyrosine kinase 5 {Schistosoma mansoni}, complete	0.31709	2.25259	-0.134469	-0.346725
TC11354	similar to CG6146-PA {Drosophila melanogaster}, partial (2%)	1.31135	1.97337	-0.422071	-0.237101
TC11356		0.782754	0.701288	-0.770947	-0.568785
TC11362	similar to ankyrin G119 {Homo sapiens}, partial (5%)	-0.338262	0.088845	6.04782	6.02359
TC11367		0.33981	0.772109	-0.571982	-0.448118
TC11371	weakly similar to Sex comb on midleg homolog 1 isoform 1 {Homo sapiens}, partial (4%)	-0.04548	3.86211	0.466981	0.400594
TC11378		0.469093	0.85601	-0.44104	-0.379056
TC11382		0.1853	1.33677	1.65041	1.41716
TC11383	similar to Signal recognition particle 19 kDa protein (SRP19). [Rice], partial (11%)	-0.200758	0.568314	0.798825	1.24952
TC11398	weakly similar to inorganic pyrophosphatase {Torpedo marmorata}, partial (59%)	1.14716	1.61241	-0.217436	-0.289911
TC11405	similar to START domain containing 8 {Homo sapiens}, partial (2%)	-0.04548	0.10265	1.22237	1.61941
TC11413	similar to nucleoside diphosphate kinase {Schistosoma japonicum}, partial (94%)	5.30704	5.66424	1.41284	1.75361
TC11422	similar to similar to Dictyostelium discoideum (Slime mold). Homeobox-containing protein (Fragment), partial (2%)	-0.490265	0.19576	1.7569	1.86478
TC11423		0.670727	0.636332	-0.71344	-0.491641
TC11429	weakly similar to Collagen alpha1 {Rattus norvegicus}, partial (8%)	-0.184456	0.295295	1.0459	1.04388
TC11430	thioredoxin {Schistosoma mansoni}, complete	3.45745	5.20098	1.21026	1.42421
TC11441	similar to wall-associated protein {Xanthomonas axonopodis pv. citri str. 306}, partial (1%)	0.12117	2.15328	-0.370651	-0.1631
TC11443	weakly similar to xpacxe2 protein {Xenopus laevis}, partial (31%)	0.932267	0.839616	-0.624019	-0.31315
TC11448		0.894399	1.48116	-0.943541	-0.536519
TC11449	weakly similar to CG8107-PA {Drosophila melanogaster}, partial (19%)	0.067731	0.271048	2.08289	1.82763
TC11458	weakly similar to Probable U2 small nuclear ribonucleoprotein A' (U2 snRNP-A'). [Fruit fly], partial (11%)	1.01224	2.08537	-0.062529	-0.016032
TC11460	weakly similar to similar to Arabidopsis thaliana (Mouse-ear cress). 3-oxoacyl carrier protein synthase, partial (8%)	-0.136628	5.07052	-0.499492	-0.718459
TC11463		-0.04548	2.49169	0.135411	1.19084
TC11464	homologue to ring-box protein 1 [imported] - human, partial (83%)	1.97281	2.60029	-0.321001	0.055265
TC11467	similar to Cell wall integrity and stress response component 2 precursor. [Baker's yeast], partial (2%)	0.234628	0.617224	1.45107	1.98436
TC11468		0.894399	0.517688	-0.92859	-0.647823
TC11469	similar to unnamed protein product {Homo sapiens}, partial (3%)	0.587738	0.365685	3.37568	2.63036
TC11470	weakly similar to unknown {Homo sapiens}, partial (43%)	1.41663	2.07491	3.85358	4.08908
TC11472		0.081277	0.864138	4.85466	4.60521
TC11474	similar to similar to GenBank Accession Number P11586 C1-tetrahydrofolate synthase in Homo sapiens, partial (61%)	0.054056	-0.011682	1.40696	1.19084
TC11476	unnamed protein product {Mus musculus}, partial (9%)	-0.267872	0.003115	2.03831	1.77259
TC11477		-0.04548	-0.363668	1.21229	1.03624
TC11483	similar to polygalacturonase {Phytophthora cinnamomi}, partial (3%)	1.0333	1.41631	-0.533019	-0.418414
TC11488	similar to CG7507-PA {Drosophila melanogaster}, partial (0%)	0.134226	0.8962	-0.665556	-0.552561
TC11501	similar to Unknown (protein for IMAGE:2639288) {Danio rerio}, partial (34%)	0.519719	1.31322	-0.136186	-0.207769
TC11502		-0.470365	0.143292	3.23537	3.21202
TC11505		0.094698	0.719322	3.44806	2.85634
TC11510		2.35662	3.13324	-0.836411	-0.682709
TC11521	similar to LD23187p {Drosophila melanogaster}, partial (1%)	2.26165	4.89223	4.08988	4.35954
TC11522		4.014	5.12692	0.103765	0.1347
TC11523	similar to LD42739p {Drosophila melanogaster}, partial (11%)	0.509735	1.2213	-0.233882	0.140413
TC11525		-0.217246	-0.307814	2.22939	2.1546
TC11530	similar to CG14998-PB {Drosophila melanogaster}, partial (5%)	0.499682	1.2213	-0.190435	-0.328853
TC11533	weakly similar to nuclear receptor binding factor-like protein {Arabidopsis thaliana}, partial (11%)	1.3228	2.12987	-0.680506	-0.28416
TC11535	weakly similar to Ran-specific GTPase-activating protein (Ran binding protein 1) (RanBP1). [Human], partial (36%)	0.71485	1.47055	-0.624019	-0.435312
TC11536	weakly similar to Similar to DnaJ (Hsp40) homolog subfamily A member 3 {Danio rerio}, partial (43%)	1.31135	1.92368	-0.35258	-0.204144
TC11552	homologue to cytochrome b {Schistosoma mansoni}, complete	2.65722	4.40939	0.506021	0.793138
TC11553		0.489557	1.80203	-0.080593	-0.287991
TC11558		0.305595	1.21495	-0.139625	-0.213224
TC11559	weakly similar to CG7507-PA {Drosophila melanogaster}, partial (6%)	0.197791	0.710333	-0.695613	-0.366847
TC11567	homologue to similar to GenBank Accession Number AF145308 26S proteasome regulatory complex subunit p42A in, partial (56%)	1.00515	2.08189	-0.0463	0.174228
TC11568	similar to hypothetical protein {Dictyostelium discoideum}, partial (3%)	0.094698	1.01776	-0.401283	-0.051417
TC11570	similar to Mf1 protein {Schistosoma japonicum}, partial (12%)	-0.060277	-0.072436	2.34771	1.87252
TC11576	ribosomal protein L37 {Schistosoma mansoni}, complete	3.06432	3.32062	0.065448	0.190843
TC11578		0.362178	1.01046	-0.43892	-0.109565
TC11583	similar to Similar to RAN binding protein 7 {Xenopus laevis}, partial (8%)	1.12117	0.880258	-0.660607	-0.191529
TC11586		0.723515	1.60272	0.060961	-0.064503
TC11587		-0.267872	-0.254043	1.94723	1.36931
TC11590	ubiquitin/ribosomal fusion protein {Schistosoma japonicum}, complete	4.99355	5.32909	0.621244	0.586826
TC11600	similar to C1 {callitrichine herpesvirus 3} [Callitrichine herpesvirus 3], partial (7%)	1.14071	1.77642	-0.562719	-0.905942
TC11605	similar to Hypothetical protein C47E12.6b {Caenorhabditis elegans}, partial (2%)	0.807416	2.14996	-0.315156	-0.111261
TC11606	weakly similar to CG14130-PA {Drosophila melanogaster}, partial (20%)	0.723515	1.60757	0.335683	0.056777
TC11608		0.634431	1.43825	-0.468888	-0.377014
TC11617	similar to contains similarity to bactericidal permeability-increasing protein~gene_id:MQC12.2, partial (1%)	0.04025	0.588077	1.53273	1.472
TC11626	weakly similar to GS1-like protein {Arabidopsis thaliana}, partial (36%)	0.831663	1.59298	3.05025	2.52674
TC11628	similar to MOP-3 {Homo sapiens}, partial (9%)	-0.04548	0.271048	1.23836	1.24289
TC11631	similar to Potential phospholipid-transporting ATPase IA (EC 3.6.3.1) (Chromaffin granule ATPase II). [Human], partial (12%)	1.33981	2.19576	0.314476	0.869087
TC11633	similar to Polycomb protein E(Z) (Enhancer of zeste protein). [Fruit fly], partial (26%)	0.081277	0.719322	-0.787036	-0.385199
TC11639	similar to conserved hypothetical protein - Thermotoga maritima (strain MSB8), partial (1%)	2.26462	3.11292	0.298045	0.512771
TC11642		-0.28515	0.904105	-0.49508	0.165848
TC11653	similar to BcDNA.GH04978 {Drosophila melanogaster}, partial (4%)	0.258673	1.37709	-0.354576	-0.140408
TC11654	weakly similar to Serine/threonine-protein kinase PLK (EC 2.7.1.-) (PLK-1) (Serine- threonine protein kinase 13), partial (65%)	1.4059	2.23389	0.520256	0.968794
TC11672	similar to unnamed protein product {Mus musculus}, partial (42%)	0.71485	3.41769	-0.017541	-0.209585
TC11673	weakly similar to CG15797-PA {Drosophila melanogaster}, partial (11%)	1.27055	1.16976	-0.685524	-0.322944
TC11694	weakly similar to Similar to sideroflexin 1 {Xenopus laevis}, partial (78%)	1.47424	1.52283	-0.0463	0.260708
TC11695		0.094698	0.342601	1.87323	1.95913
TC11700	similar to unnamed protein product {Homo sapiens}, partial (6%)	1.59248	2.47852	0.122548	-0.135221
TC11701		0.587738	1.04662	-0.405416	-0.461037
TC11710		-0.302638	0.017762	0.975323	1.30462
TC11724	weakly similar to NADH2 dehydrogenase (ubiquinone) (EC 1.6.5.3) complex I 13K-B chain - bovine, partial (35%)	1.3056	1.92756	-0.250518	0.015401
TC11727	weakly similar to Probable eukaryotic translation initiation factor 3 subunit 6 (eIF-3 p48) (eIF3e)., partial (20%)	1.08128	1.49693	0.029152	-0.079368
TC11733	similar to UV-damaged DNA binding protein repE - slime mold (Dictyostelium discoideum), partial (2%)	1.13423	1.71932	-0.588336	-0.401711
TC11735		0.395093	0.701288	-0.55811	-0.381101
TC11736	glucose transport protein {Schistosoma mansoni}, partial (29%)	1.28818	2.3513	3.1773	3.03892
TC11742	weakly similar to hypothetical protein {Homo sapiens}, partial (24%)	1.28818	1.39403	-0.232046	0.140413
TC11752	similar to similar to GenBank Accession Number AE003544 CG11658 gene product in Drosophila melanogaster, partial (17%)	0.159989	0.475868	-1.01438	-0.787298
TC11758	similar to Oligosaccharyl transferase STT3 subunit homolog (B5) (Integral membrane protein 1). [Mouse], partial (34%)	0.509735	0.737133	-0.551223	-0.332805
TC11759	similar to CG3842-PA {Drosophila melanogaster}, partial (17%)	1.05406	1.4328	0.038312	0.185326
TC11769		-0.121031	0.388405	1.0647	1.41009
TC11778		3.40859	3.99851	-0.588336	-0.229712
TC11786		0.416626	1.50215	-0.146528	-0.240809
TC11810		2.82161	5.34696	0.016847	-0.220529
TC11813		0.1853	0.617224	2.3107	1.9563
TC11816		0.606597	0.988318	-0.19222	-0.309251
TC11823	similar to Splicing factor 3B subunit 4 (Spliceosome associated protein 49) (SAP 49) (SF3b50), partial (41%)	1.3228	1.96205	0.159397	0.17701
TC11826	similar to similar to GenBank Accession Number AY070592 RE69393p in Drosophila melanogaster, partial (76%)	0.529635	1.1095	6.53829	6.63936
TC11847	weakly similar to unnamed protein product {Homo sapiens}, partial (21%)	1.43784	2.2983	4.62897	5.16607
TC11852		0.258673	0.568314	2.74995	2.10359
TC11856		0.652693	2.22445	0.654388	1.0852
TC11889	homologue to LSDV106 putative virulence factor {lumpy skin disease virus} [Lumpy skin disease virus], partial (22%)	1.67073	2.33092	0.571633	0.040063
TC11890	similar to Ribonucleoside-diphosphate reductase M2 chain (EC 1.17.4.1), partial (62%)	2.10468	3.26492	0.414011	0.278953
TC11906	vesicle transport protein putative {Plasmodium falciparum 3D7}, partial (1%)	0.448335	1.33677	-0.022295	-0.140408
TC11908		0.469093	1.03946	-0.324911	-0.395497
TC11914	weakly similar to Similar to protein kinase C and casein kinase substrate in neurons 3 {Danio rerio}, partial (12%)	1.51474	1.75473	-0.269231	0.499494
TC11921	similar to similar to NM_007646 lymphocyte differentiation antigen CD38 homolog in Mus musculus, partial (38%)	0.107995	0.475868	2.59949	1.8369
TC11923		0.210175	-0.072436	3.81023	3.2404
TC11938	similar to unnamed protein product {Homo sapiens}, partial (11%)	0.437842	1.37709	-0.151727	-0.059582
TC11940		1.55898	2.74376	-0.368632	-0.166623
TC11941		0.294007	1.25877	-0.179775	-0.173695
TC11942	weakly similar to MAGUK p55 subfamily member 6 (VELI-associated MAGUK 1) (VAM-1). [Human], partial (14%)	0.234628	0.143292	1.76474	1.67312
TC11946		-0.105601	1.61241	-0.749769	-0.458876
TC11951	similar to similar to Dictyostelium discoideum (Slime mold). Nucleotide exchange factor RasGEF P, partial (2%)	0.081277	1.3884	1.06395	1.3008
TC11953		0.12117	3.57452	-0.436803	-0.352732
TC11954	Female specific 800 protein (FS800). [Blood fluke], complete	-0.030833	-0.236556	1.89188	1.3097
TC11958	weakly similar to NADPH-cytochrome P450 reductase (EC 1.6.2.4) (CPR) (P450R). [House fly], partial (15%)	0.661738	1.55331	-0.346606	-0.209585
TC11963		-0.393403	0.295295	3.01801	3.10506
TC11981		0.539483	1.59298	0.069921	-0.104488
TC11985	weakly similar to High-glucose-regulated protein 8 (NY-REN-2 antigen). [Human], partial (13%)	0.489557	0.432799	-0.808772	-0.534241
TC11986	similar to HPHase {Homo sapiens}, partial (8%)	0.081277	1.12987	5.61749	5.56475
TC11992	similar to hypothetical protein {Schistosoma japonicum}, partial (74%)	0.026311	0.548276	2.63917	2.65452
TC12002	similar to unnamed protein product {Homo sapiens}, partial (5%)	0.405899	2.65519	0.428018	0.79676
TC12006	similar to similar to Dictyostelium discoideum (Slime mold). Nucleotide exchange factor RasGEF P, partial (0%)	0.222453	0.365685	1.66822	1.44744
TC12012		0.067731	0.919786	1.91568	2.46034
TC12013	similar to hypothetical protein {Schistosoma japonicum}, partial (52%)	1.68854	2.90804	0.56531	0.666205
TC12018		-0.302638	0.342601	1.3363	1.46063
TC12020	similar to serine/threonine protein kinase (putative) {Lactobacillus plantarum WCFS1}, partial (2%)	-0.302638	0.017762	6.59177	6.76299
TC12024		0.210175	0.62681	1.7652	1.85786
TC12027		0.210175	1.42732	-0.019124	0.141838
TC12029		0.774438	2.18931	2.41284	2.41304
TC12031	similar to similar to NM_016208 VPS28 protein in Homo sapiens {Schistosoma japonicum}, partial (54%)	0.661738	0.710333	-0.762968	-0.84258
TC12039	similar to hypothetical protein ZK180.6 - Caenorhabditis elegans, partial (3%)	-0.184456	-0.088033	0.943172	1.12968
TC12041	weakly similar to chromatin-specific transcription elongation factor FACT 140 kDa subunit {Homo sapiens}, partial (10%)	0.384204	0.588077	-0.79244	-0.550259
TC12043		0.723515	1.53306	-0.368632	-0.489434
TC12047	similar to LvsB {Dictyostelium discoideum}, partial (0%)	0.026311	0.032261	1.61717	1.63518
TC12062	weakly similar to putative alpha-glucosidase 1 {Oryza sativa (japonica cultivar-group)}, partial (2%)	0.1727	1.52796	0.227719	0.286703
TC12063		-0.075227	1.04662	-0.655674	-0.224195
TC12066		-0.470365	0.182821	0.966552	1.29505
TC12084	weakly similar to unknown protein {Arabidopsis thaliana}, partial (27%)	1.12117	1.34841	0.106671	0.167248
TC12085		-0.090334	0.283223	2.70416	2.68661
TC12088		-0.217246	0.19576	5.27377	4.80342
TC12120		-0.001978	0.988318	-0.830841	-0.682709
TC12125	ORF_ID:all5108~unknown protein {Nostoc sp. PCC 7120}, partial (1%)	-0.184456	0.046616	0.564254	1.28477
TC12139	weakly similar to Alanyl-tRNA synthetase (EC 6.1.1.7) (Alanine--tRNA ligase) (AlaRS). [Human], partial (19%)	0.373233	0.745957	3.5583	3.29217
TC12153	similar to xCDC46 {Xenopus laevis}, partial (33%)	0.67966	1.51253	-0.560413	-0.358764
TC12156		3.96003	5.58316	0.613093	0.337329
TC12166	similar to similar to NM_000308 beta-galactosidase 2 in Homo sapiens {Schistosoma japonicum}, partial (69%)	0.688538	1.54828	2.44074	1.05375
TC12171	similar to unnamed protein product {Homo sapiens}, partial (18%)	-0.393403	0.143292	1.03298	1.34539
TC12175	weakly similar to spinster type II {Drosophila melanogaster}, partial (6%)	0.328495	0.839616	1.82464	1.93509
TC12185		1.02631	1.71483	0.208913	0.431215
TC12186	weakly similar to Hypothetical protein M4.1 {Caenorhabditis elegans}, partial (8%)	0.294007	2.64107	-0.017541	-0.231555
TC12192	hypothetical protein {Dictyostelium discoideum}, partial (1%)	0.094698	1.40521	-0.309335	0.029325
TC12195		-0.200758	-0.202204	1.02685	0.771209
TC12198	similar to mucin-like protein - Arabidopsis thaliana, partial (4%)	0.147165	0.354189	5.18166	4.62464
TC12213	similar to maturase {Stylidium bulbiferum}, partial (3%)	-0.412262	0.156589	1.77938	2.05224
TC12214	similar to myosin light chain kinase {Physarum polycephalum}, partial (6%)	-0.267872	0.046616	1.29677	1.16234
TC12219	weakly similar to ras-related protein RAL-A {Drosophila melanogaster}, partial (55%)	0.697362	1.08189	2.23172	1.9696
TC12228	weakly similar to unknown {Homo sapiens}, partial (36%)	-0.060277	0.568314	6.61948	6.73472
TC12237		-0.32034	0.143292	1.65091	1.34106
TC12249	weakly similar to Hypothetical protein C33H5.19 {Caenorhabditis elegans}, partial (16%)	-0.572727	-0.421771	2.95672	-0.431069
TC12261	weakly similar to probable lipolytic enzyme PA5384 [imported] - Pseudomonas aeruginosa (strain PAO1), partial (22%)	-0.121031	0.789284	2.85887	2.94144
TC12262		0.258673	1.38276	-0.259844	-0.334786
TC12272	similar to KIAA0079 {Homo sapiens}, partial (3%)	-0.356409	0.399632	1.22371	0.00291
TC12273		-0.200758	-0.421771	0.895243	0.687826
TC12275		0.197791	0.568314	1.83869	1.80488
TC12278	weakly similar to gag-pol polyprotein {Clonorchis sinensis}, partial (7%)	-0.32034	1.31322	-0.148259	-0.259497
TC12284	weakly similar to acetyltransferase Tubedown-1 {Mus musculus}, partial (12%)	0.568629	1.12312	-0.583645	-0.445975
TC12292	weakly similar to putative RNA polymerase I subunit {Oryza sativa} [Oryza sativa (japonica cultivar-group)], partial (30%)	1.24068	2.46522	-0.000245	0.020057
TC12296	weakly similar to Laminin related protein 1 {Caenorhabditis elegans}, partial (2%)	-0.105601	-0.344809	2.68703	2.47709
TC12308		-0.470365	-0.236556	0.189858	0.939599
TC12342		-0.68291	-0.44167	1.40342	1.59257
TC12347	weakly similar to Similar to expressed sequence AI415388 {Homo sapiens}, partial (14%)	0.1853	0.789284	-0.907917	-0.493852
TC12356		2.82966	3.44369	-0.288189	-0.401711
TC12361		1.27055	1.9353	-0.721148	-0.42262
TC12365	similar to maturase K {Aldrovanda vesiculosa}, partial (4%)	0.597198	1.91588	0.610025	0.252817
TC12367	similar to unnamed protein product {Homo sapiens}, partial (6%)	0.026311	0.995735	1.2724	1.59048
TC12370	homologue to Krueppel-like protein {Plasmodium falciparum 3D7}, partial (1%)	0.489557	1.36569	-0.61921	-0.38931
TC12378		-0.04548	0.169765	1.00522	1.40831
TC12384		0.270548	0.965834	1.85304	2.76452
TC12392	homologue to ADAM 15 {Mus musculus}, partial (1%)	-0.267872	0.156589	1.0729	1.10213
TC12404	similar to RE12054p {Drosophila melanogaster}, partial (4%)	0.012236	0.25877	1.40342	1.30907
TC12407		0.107995	0.143292	2.71634	2.30685
TC12420	weakly similar to serine/threonine-protein kinase pak {Rattus norvegicus}, partial (15%)	-0.152395	-0.026633	1.35108	1.20386
TC12421		0.384204	1.81467	-0.146528	-0.299548
TC12427	weakly similar to unnamed protein product {Mus musculus}, partial (24%)	0.270548	1.15659	2.57767	2.81116
TC12433		-1.04548	-0.1038	0.352917	0.419515
TC12442		1.53948	2.1366	0.415184	0.228882
TC12443	weakly similar to diacylglycerol acyltransferase 2-like protein {Homo sapiens}, partial (17%)	-0.016334	0.496929	2.10558	2.03585
TC12451		0.294007	0.246386	1.50657	1.06581
TC12452	weakly similar to pyruvate carboxylase (EC 6.4.1.1) [validated] - yellow fever mosquito, partial (10%)	1.36218	2.43553	-0.009653	-0.159586
TC12453	similar to Mf1 protein {Schistosoma japonicum}, partial (10%)	0.823626	0.728255	-0.503918	-0.303421
TC12458		-0.121031	0.233895	1.28656	1.48497
TC12464		3.63902	5.08798	0.685816	0.227541
TC12471		-0.090334	0.129872	1.38558	1.44686
TC12476	homologue to unnamed protein product {Schizosaccharomyces pombe}, partial (5%)	-0.217246	0.032261	0.998974	1.06205
TC12495	similar to Eukaryotic translation initiation factor 2-alpha kinase 3 precursor (EC 2.7.1.-), partial (9%)	1.7105	4.19737	-0.39305	-0.46537
TC12496	similar to unnamed protein product {Homo sapiens}, partial (7%)	0.384204	1.01046	2.01491	2.06544
TC12502	similar to hemochromatosis gene product HFE splice variant delE2 {Rattus norvegicus}, partial (5%)	-0.152395	0.116325	3.8666	3.01559
TC12511		0.568629	0.789284	2.74925	2.62248
TC12523	similar to NADH dehydrogenase subunit 4 {Schistosoma mansoni}, partial (36%)	3.5806	4.62143	-2.10896	-2.11466
TC12538		-0.152395	-0.1038	1.4994	1.35954
TC12548		0.305595	1.24015	4.73875	5.23965
TC12550	similar to Apobec-1 complementation factor {Homo sapiens}, partial (6%)	0.351037	1.26492	2.69357	2.3008
TC12553		1.38966	1.93144	0.630359	0.428883
TC12557		-0.060277	0.496929	1.98127	2.50116
TC12558		-0.431371	-0.44167	1.37839	1.57843
TC12564		-0.030833	-0.236556	1.43034	0.57738
TC12567		0.067731	0.003115	5.56749	5.6424
TC12573		0.1853	1.39963	-0.553515	0.010729
TC12583		-0.060277	0.19576	2.3523	2.02547
TC12589		-0.04548	0.156589	1.95249	1.63619
TC12599		0.147165	1.57328	0.491643	0.018507
TC12603		0.894399	1.34841	2.34309	2.25677
TC12604	similar to hypothetical protein {Plasmodium falciparum 3D7}, partial (1%)	2.19779	3.48644	-0.38079	-0.330828
TC12607	similar to hypothetical protein 87B1.h {Drosophila melanogaster}, partial (5%)	0.351037	0.864138	1.96295	1.63315
TC12624	weakly similar to probable human pre-mRNA-splicing factor hprp18 homolog - fission yeast (Schizosaccharomyces pombe), partial (7%)	0.234628	0.911967	-0.61921	-0.437439
TC12630	weakly similar to plasminogen {Macropus eugenii}, partial (3%)	-0.136628	0.017762	2.06955	2.10396
TC12631	similar to hypothetical protein {Schistosoma japonicum}, partial (42%)	1.204	1.4328	-0.41164	-0.205956
TC12652	similar to MLL {Takifugu rubripes}, partial (0%)	-0.168337	1.09576	-0.55811	-0.315103
TC12656		-0.001978	0.10265	1.45563	1.37052
TC12696		-0.136628	1.62203	0.051944	-0.152582
TC12699	weakly similar to ankyrin 2 {Drosophila melanogaster}, partial (10%)	-0.060277	0.410773	2.36419	1.95224
TC12702		-0.001978	0.307268	1.29231	1.0733
TC12705	similar to CAD protein [Includes: Glutamine-dependent carbamoyl-phosphate synthase (EC 6.3.5.5); Aspartate, partial (4%)	0.499682	2.00679	-0.276784	-0.478446
TC12751		-0.04548	0.330919	-1.0463	-0.680189
TC12754		-0.412262	0.017762	0.793425	1.2409
TC12766		-0.28515	-0.482312	1.79388	1.06806
TC12768		0.437842	0.496929	1.85908	1.45032
TC12770	similar to dJ361I14.2 (novel protein (similar to KIAA0728 and KIAA0465)) {Homo sapiens}, partial (9%)	0.054056	0.823033	1.6364	1.00526
TC12774		-0.217246	0.443687	2.00327	1.92726
TC12775	weakly similar to unnamed protein product {Mus musculus}, partial (7%)	-0.075227	0.410773	2.75667	2.21474
TC12778	homologue to RecA protein (Recombinase A). [Listonella anguillarum], partial (3%)	-0.32034	2.98086	-0.640978	-0.439568
TC12788		0.871192	1.63158	4.73459	3.65652
TC12797	weakly similar to probable membrane transport protein STY3643 [imported] - Salmonella enterica subsp. enterica, partial (15%)	-0.105601	0.10265	2.91216	2.79744
TC12822	weakly similar to ES protein {Ostertagia ostertagi}, partial (31%)	1.58298	2.57576	-0.332762	-0.180802
TC12836	weakly similar to ATP citrate lyase {Homo sapiens}, partial (6%)	1.04025	2.2213	0.041352	-0.012858
TC12844		-0.090334	0.588077	2.41986	2.21033
TC12852	weakly similar to LD31383p {Drosophila melanogaster}, partial (2%)	0.258673	0.847837	1.87494	1.93138
TC12864	similar to cad2 {Silurana tropicalis}, partial (6%)	-0.121031	-0.236556	1.85736	1.30208
TC12880		-0.217246	0.003115	1.46018	1.36992
TC12888		-0.016334	1.30727	1.97413	1.96839
TC12902	similar to similar to Homo sapiens (Human). KIAA1395 protein (Fragment) {Dictyostelium discoideum}, partial (1%)	0.328495	2.71932	-0.449552	-0.474074
TC12915		0.706133	0.85601	-0.64586	-0.289911
TC12920		-0.184456	-0.271745	1.48216	1.52265
TC12926		0.294007	0.399632	4.97642	5.27376
TC12929		-0.32034	-0.326193	0.539738	1.00526
TC12930		-0.001978	0.780722	1.79162	0.781301
TC12934	similar to hypothetical protein W07G4.6 {Caenorhabditis elegans}, partial (7%)	-0.168337	-0.1038	0.769788	1.13112
TC12938	similar to RNA-dependant RNA polymerase {Banana mild mosaic virus}, partial (0%)	0.054056	0.388405	1.81268	1.96437
TC12944		0.12117	0.737133	5.87334	6.20731
TC12968	weakly similar to alpha-N-acetyl-galactosaminidase {Mus musculus}, partial (16%)	0.067731	0.588077	1.86467	1.84436
TC12975		0.499682	2.71258	3.48398	2.45634
TC12993	weakly similar to Geranylgeranylglyceryl diphosphate synthase {Bacillus cereus ATCC 14579}, partial (37%)	0.04025	-0.119742	2.37025	2.70985
TC12998		0.458751	1.33092	-0.395104	-0.1631
TC13008	weakly similar to unnamed protein product {Homo sapiens}, partial (2%)	0.210175	0.8962	1.76244	1.76937
TC13015		-0.217246	0.169765	0.712765	1.26398
TC13016		-0.32034	0.088845	0.808673	0.998198
TC13018		-0.233925	0.37709	1.16359	1.51002
TC13037	weakly similar to polyprotein {Schistosoma japonicum}, partial (2%)	0.222453	1.57823	2.33475	2.45348
TC13045	similar to enzyme I {Bacillus subtilis}, partial (36%)	-0.136628	-0.18533	0.609	1.28477
TC13057		-0.016334	1.4328	-0.305467	-0.336769
TC13058		0.134226	0.169765	0.80062	1.75128
TC13079		-0.152395	1.06788	-0.370651	-0.286074
TC13082		-0.04548	1.08885	1.12183	1.63214
TC13084		-0.136628	0.017762	6.53821	6.22957
TC13089	putative Mn-dependent peroxidase {Heterobasidion parviporum}, partial (8%)	0.282325	1.08885	2.05043	2.26627
TC13094	weakly similar to RE14391p {Drosophila melanogaster}, partial (3%)	0.33981	1.51769	-0.267349	-0.23525
TC13100		-0.412262	1.08885	-0.455969	-0.50719
TC13109	weakly similar to Unknown (protein for MGC:55395) {Danio rerio}, partial (30%)	0.405899	0.578229	1.68241	1.31097
TC13111		-0.184456	1.36569	0.180236	0.117422
TC13113		-0.04548	0.942994	2.084	2.14255
TC13114		-0.200758	-0.202204	0.829928	1.00761
TC13138		-0.250799	-0.011682	1.85477	1.98754
TC13139		1.12117	3.44097	-0.481925	-0.322944
TC13146		0.04025	-0.271745	1.43208	1.18325
TC13162		0.95452	1.52283	3.81668	3.4334
TC13169	similar to hypothetical protein {Pseudomonas syringae pv. tomato str. DC3000}, partial (17%)	-0.04548	0.017762	2.86596	2.47822
TC13176	homologue to hypothetical protein {Plasmodium falciparum 3D7}, partial (1%)	-0.217246	-0.057006	1.35963	1.72157
TC13177	similar to Hypothetical protein C13E3.1 {Caenorhabditis elegans}, partial (2%)	-0.060277	0.10265	1.62226	1.98278
TC13178		0.094698	1.56831	0.56002	0.346009
TC13180	similar to Similar to methylthioadenosine phosphorylase {Danio rerio}, partial (21%)	0.328495	0.888251	-0.21562	-0.531968
TC13184		-0.412262	-0.119742	0.424529	1.12824
TC13190		-0.470365	1.12987	-0.148259	-0.482831
TC13215		0.067731	-0.026633	2.68873	1.72965
TC13220		-0.060277	-0.289667	1.24365	1.29761
TC13228		-0.060277	1.49693	-0.044688	0.007607
TC13245	similar to CG15489-PA {Drosophila melanogaster}, partial (7%)	1.70613	3.27563	0.345556	0.001341
TC13252	similar to similar to Plasmodium falciparum. Hypothetical protein {Dictyostelium discoideum}, partial (1%)	0.234628	0.548276	1.56848	1.48273
TC13281		-0.168337	0.388405	1.42453	1.81608
TC13285	similar to probable oxidoreductase - Streptomyces coelicolor, partial (15%)	0.258673	0.935299	1.36692	1.77672
TC13296		-0.060277	1.37709	-0.008081	0.021606
TC13310	similar to protein involved in sexual development {Homo sapiens}, partial (37%)	0.210175	0.507346	2.795	2.53626
TC13314		0.107995	0.017762	2.02532	1.83338
TC13320		-0.090334	0.06083	1.74343	1.79586
TC13325		-0.152395	0.032261	1.21431	1.3078
TC13327	weakly similar to GH11341p {Drosophila melanogaster}, partial (6%)	1.64359	3.84065	0.594584	-0.053047
TC13335		0.688538	1.35419	4.14401	3.82564
TC13338		0.932267	1.81467	0.016847	-0.159586
TC13343		-0.121031	0.182821	0.321996	1.33234
TC13351	weakly similar to Similar to LOC132671 {Mus musculus}, partial (10%)	-0.136628	0.62681	5.69854	5.88956
TC13355		0.134226	0.8962	1.22705	1.54544
TC13356		-0.217246	0.475868	1.19533	1.06656
TC13362	homologue to 40S ribosomal protein S14. {Podocoryne carnea}, partial (82%)	3.36772	3.87624	0.539738	0.126086
TC13367	weakly similar to Similar to C. elegans hypothetical protein K07C5.6 (gb|Z71181). ESTs gb|H36844 gb|AA394956 come, partial (8%)	0.395093	1.03946	-0.762968	-0.381101
TC13368	weakly similar to serine-threonine kinase Stk1 PA1671 [imported] - Pseudomonas aeruginosa (strain PAO1), partial (26%)	-0.136628	0.182821	1.98601	1.9911
TC13374	similar to 40S ribosomal protein {Perinereis aibuhitensis}, partial (74%)	3.59838	4.28474	-0.455969	0.197709
TC13378	weakly similar to Hypothetical protein Y39E4B.12b {Caenorhabditis elegans}, partial (18%)	0.886705	0.919786	-0.430471	-0.291834
TC13386		1.108	1.39963	0.149569	-0.107871
TC13402		0.012236	1.68761	0.629349	0.269859
TC13415	elastase {Schistosoma mansoni}, complete	0.871192	2.14996	0.193963	0.302078
TC13431		0.437842	1.63158	0.392743	0.193593
TC13434		-0.302638	0.143292	0.900276	1.30907
TC13457	Eggshell protein precursor (Chorion protein). [Blood fluke], complete	-0.136628	-0.026633	6.22204	6.5686
TC13458	homologue to similar to GenBank Accession Number Q9D832 DnaJ homolog subfamily B member 4 {Schistosoma japonicum}, partial (97%)	0.405899	1.2213	2.12434	2.29697
TC13459	weakly similar to homeobox prox 1 {Homo sapiens}, partial (32%)	1.19779	1.96583	2.49995	2.59933
TC13460		-0.338262	0.927564	-0.919694	-0.435312
TC13465		1.69736	2.28019	1.38558	0.735792
TC13469	weakly similar to KIAA1839 protein {Homo sapiens}, partial (10%)	0.766075	0.950647	-0.324911	-0.289911
TC13471	similar to JF-2 {Schistosoma japonicum}, partial (15%)	0.998022	2.20539	-0.447419	-0.175469
TC13473	eggshell precursor protein {Schistosoma mansoni}, partial (90%)	-0.250799	-0.402142	1.0542	1.06055
TC13474	Eggshell protein precursor (Chorion protein). [Blood fluke], partial (97%)	0.688538	2.13324	-0.43469	-0.366847
TC13475	similar to JF-2 {Schistosoma japonicum}, partial (67%)	1.79924	2.98832	-0.330795	-0.454563
TC13481	similar to IDN3 {Homo sapiens}, partial (7%)	0.74069	2.1095	-0.569661	-0.412128
TC13485		-0.075227	0.673807	3.50575	3.69512
TC13487	homologue to Eggshell protein precursor (Chorion protein). [Blood fluke], partial (55%)	-0.250799	0.221295	5.4262	5.83316
TC13489		0.081277	1.0749	-0.597766	-0.356751
TC13490	homologue to Eggshell protein precursor (Chorion protein). [Blood fluke], partial (74%)	-0.338262	0.074905	1.53489	1.32734
TC13492	homologue to eggshell precursor protein {Schistosoma mansoni}, partial (26%)	-0.136628	-0.307814	5.54296	6.17327
TC13499	homologue to AUT1 {Schistosoma mansoni}, partial (54%)	4.5066	5.94898	3.18643	3.12158
TC13500	RNA-binding protein {Schistosoma japonicum}, complete	2.62058	2.8272	0.89272	0.98635
TC13503		-0.030833	0.088845	1.00132	1.15177
TC13504	homologue to AUT1 {Schistosoma mansoni}, partial (44%)	1.15999	0.85601	-0.219254	-0.205956
TC13505	homologue to AUT1 {Schistosoma mansoni}, complete	2.91913	4.19334	0.369947	0.462341
TC13507	similar to hypothetical protein Y66H1A.4 - Caenorhabditis elegans, partial (26%)	2.0779	3.76453	5.42489	5.37413
TC13509	RNA-binding protein {Schistosoma japonicum}, complete	1.45355	2.35419	0.801517	0.500605
TC13511	homologue to AUT1 {Schistosoma mansoni}, partial (46%)	4.1727	4.89372	0.45449	0.861323
TC13516		1.35104	2.31025	-1.28058	-1.22419
TC13518	homologue to NADH dehydrogenase subunit 1 {Schistosoma mansoni}, partial (96%)	2.85945	3.57699	-1.07564	-0.731445
TC13519		0.081277	2.67842	1.34494	2.02855
TC13520	similar to unnamed protein product {Mus musculus}, partial (61%)	1.05406	1.2213	2.49608	2.19737
TC13521	homologue to similar to GenBank Accession Number S41224 hnRNP protein in Xenopus laevis {Schistosoma japonicum}, partial (92%)	5.24482	6.56411	2.5868	2.41775
TC13522	similar to 40S ribosomal protein S23 {Lumbricus rubellus}, complete	3.30559	4.1095	1.735	2.10798
TC13523	homologue to similar to GenBank Accession Number S41224 hnRNP protein in Xenopus laevis {Schistosoma japonicum}, partial (36%)	5.06432	5.60515	1.34556	1.59101
TC13527	60S ribosomal protein L13 (BBC1 protein homolog). [Blood fluke], complete	2.25569	3.00862	0.881736	0.773049
TC13528	14-3-3 epsilon {Schistosoma mansoni}, complete	3.15359	4.2339	1.34801	1.57475
TC13531		1.54438	2.00679	0.229053	0.67016
TC13533	homologue to similar to GenBank Accession Number AY072287 ribosomal protein L3 {Schistosoma japonicum}, complete	5.26128	4.87875	1.13042	1.98952
TC13534	similar to unknown {Schistosoma mansoni}, partial (75%)	3.30559	4.23311	-2.99245	-2.82021
TC13536	similar to similar to GenBank Accession Number AJ238010 heat shock protein 10 in Oryzias latipes, complete	1.87897	3.15989	1.59147	1.88449
TC13539	weakly similar to Spectrin alpha chain brain (Spectrin non-erythroid alpha chain) (Alpha-II spectrin), partial (12%)	0.791021	1.52283	-0.716005	-0.471893
TC13541	homologue to mucin 5 {Homo sapiens}, partial (1%)	0.863372	1.56831	2.22638	2.15566
TC13543	homologue to mucin 5 {Homo sapiens}, partial (1%)	0.427273	1.31914	1.83475	1.89298
TC13551	endoplasmin {Schistosoma mansoni}, complete	0.634431	2.12987	0.248916	0.272463
TC13554	endoplasmin {Schistosoma mansoni}, partial (17%)	0.71485	1.98086	0.283995	0.216764
TC13557	similar to non-muscle myosin heavy chain {Bos taurus}, partial (8%)	0.894399	2.11632	0.054956	-0.28416
TC13558	weakly similar to CG15792-PA {Drosophila melanogaster}, partial (28%)	0.74069	1.25877	-0.163931	-0.003377
TC13559		0.405899	1.3714	-0.356576	-0.454563
TC13560	homologue to yubA {Bacillus subtilis subsp. subtilis str. 168}, partial (3%)	1.14716	1.4491	-0.097215	-0.175469
TC13565	myosin light chain {Schistosoma mansoni}, complete	1.45355	1.98086	-1.73149	-1.50719
TC13566	homologue to similar to NM_006471 myosin regulatory light chain nonmuscle (MRLC-C) in Homo sapiens, complete	1.1853	2.30428	-0.282475	0.023153
TC13571	weakly similar to Thyroid hormone receptor-associated protein complex 150 kDa component (Trap150). [Human], partial (4%)	0.587738	1.36569	0.173323	-0.286074
TC13573	23 kDa integral membrane protein (SM23). [Blood fluke], complete	4.8619	5.79301	1.78665	1.78587
TC13575	Hemoglobinase precursor (EC 3.4.22.34) (Antigen SM32). [Blood fluke], complete	-0.356409	-0.057006	1.12971	1.19084
TC13577		1.15359	2.60757	0.026086	0.140413
TC13581	weakly similar to spectrin-like protein GTRAP41 {Rattus norvegicus}, partial (1%)	0.519719	1.49693	2.23438	2.37991
TC13584	oj991113_30.13 {Oryza sativa (japonica cultivar-group)}, partial (2%)	0.373233	2.08189	5.27692	5.51215
TC13585	similar to similar to expressed protein; protein id: At2g46900.1 supported by cDNA: gi_14532607, partial (3%)	0.924773	1.94683	-0.484109	-0.328853
TC13586	cathepsin B1 isotype 2 {Schistosoma mansoni}, complete	-0.32034	-0.011682	1.50877	1.94451
TC13587	homologue to similar to GenBank Accession Number AF099012 QM protein in Bombyx mandarina {Schistosoma japonicum}, complete	2.82564	4.24949	1.35841	1.5056
TC13589		1.74069	2.30129	0.078827	0.212702
TC13590	similar to hypothetical protein {Schistosoma japonicum}, partial (92%)	2.30559	2.50475	0.55896	0.615826
TC13591	similar to muscle glycogen phosphorylase {Homo sapiens}, partial (91%)	1.65269	1.81886	0.036789	0.200447
TC13596	similar to similar to GenBank Accession Number U85806 SNAP-25 homolog in Hirudo medicinalis, partial (92%)	0.458751	1.11633	-0.386907	-0.15608
TC13597	peptidylglycine alpha hydroxylating mono-oxygenase {Schistosoma mansoni}, partial (72%)	0.210175	0.443687	1.69357	1.48666
TC13599	similar to CG2807-PA {Drosophila melanogaster}, partial (34%)	0.416626	1.59786	-0.156944	-0.043299
TC13603		3.02981	3.14829	1.17055	0.867365
TC13604	similar to ATP synthase beta chain mitochondrial precursor (EC 3.6.3.14). [Bovine], partial (91%)	1.48956	2.36854	-0.148259	0.095529
TC13605	similar to ATP synthase beta chain mitochondrial precursor (EC 3.6.3.14). [Sea urchin], partial (15%)	1.56863	1.97712	-0.436803	-0.257618
TC13606	homologue to histone 2B {Drosophila yakuba}, partial (91%)	1.62521	2.31618	0.869813	0.797665
TC13607	similar to Similar to ribosomal protein L13a {Xenopus laevis}, partial (61%)	3.87314	4.24561	1.42278	1.52046
TC13608	homologue to similar to GenBank Accession Number Z83268 ribosomal protein S6 in Branchiostoma floridae, complete	1.33981	3.18282	-0.137904	-0.196922
TC13609	similar to Proteasome subunit alpha type 7 (EC 3.4.25.1) (Proteasome subunit alpha 4). [Goldfish], partial (83%)	1.62521	2.00679	-0.417889	-0.170155
TC13610	similar to Similar to RIKEN cDNA 2410072D24 gene {Homo sapiens}, partial (59%)	2.1146	2.16319	0.488305	0.542203
TC13614	similar to GenBank Accession Number M94045 20 KD calcium-binding protein (ANTIGEN SM20), complete	1.33416	1.77211	-0.73149	-0.557178
TC13615	weakly similar to conserved hypothetical protein {Leptospira interrogans serovar lai str. 56601}, partial (8%)	0.71485	1.51769	0.352917	-0.035225
TC13616	similar to conserved hypothetical protein YPO2778 [imported] - Yersinia pestis (strain CO92), partial (10%)	0.489557	1.20219	-0.233882	0.059795
TC13617	similar to bll5261 {Bradyrhizobium japonicum USDA 110}, partial (5%)	1.58298	2.27715	0.568475	0.530285
TC13619	weakly similar to bll5261 {Bradyrhizobium japonicum USDA 110}, partial (4%)	0.847605	1.81886	0.477121	0.381421
TC13620	similar to Similar to chaperonin subunit 2 (beta) {Xenopus laevis}, partial (95%)	2.57582	3.63515	0.738283	1.02238
TC13629	similar to jim zinc finger protein {Drosophila melanogaster}, partial (4%)	2.06432	2.47055	-0.34462	0.058286
TC13632	unknown {Schistosoma mansoni}, complete	-0.753299	-0.911155	-6.391	-6.67265
TC13637	weakly similar to GM14501p {Drosophila melanogaster}, partial (72%)	1.17901	1.69219	-1.26547	-0.82856
TC13640		0.766075	1.60272	-0.680506	-0.377014
TC13642	weakly similar to splicing factor arginine/serine-rich 12 {Homo sapiens}, partial (11%)	0.519719	1.7327	0.077347	-0.030403
TC13644	weakly similar to hypothetical protein D2089.1 {Caenorhabditis elegans}, partial (9%)	0.95452	1.7978	-0.137904	0.205907
TC13646	similar to adaptor protein DAPP1 {Mus musculus}, partial (5%)	0.437842	1.61241	5.27813	4.45412
TC13647	similar to TEB4 protein {Homo sapiens}, partial (3%)	-0.338262	0.246386	1.01993	1.18256
TC13648	homologue to presumptive protein 3 {Sceloporus grammicus}, partial (19%)	1.27055	2.29529	0.726053	0.456628
TC13654	similar to 100 kDa coactivator - human, partial (23%)	0.894399	2.36569	0.100853	0.218116
TC13655	similar to ALY {Mus musculus}, partial (8%)	2.09803	2.72379	0.260704	0.649273
TC13658	histone H3 - chicken, complete	-0.090334	-0.289667	3.19054	2.43964
TC13659	weakly similar to hypothetical protein {Plasmodium falciparum 3D7}, partial (2%)	0.549264	0.973367	3.79916	3.38864
TC13660	homologue to similar to GenBank Accession Number BC016558 ribosomal protein L23a {Schistosoma japonicum}, partial (90%)	3.79616	4.24949	-0.322954	-0.124904
TC13661	similar to Unknown (protein for MGC:19042) {Mus musculus}, partial (73%)	0.606597	1.20858	-0.256107	-0.138677
TC13667	weakly similar to Regulator of nonsense transcripts 1 (Nonsense mRNA reducing factor 1) (NORF1), partial (2%)	1.51972	2.2983	0.298045	1.39523
TC13668	similar to hypothetical protein {Plasmodium falciparum 3D7}, partial (3%)	1.63902	3.14663	-0.217436	0.058286
TC13669	similar to serine repeat antigen {Plasmodium falciparum}, partial (16%)	1.17901	2.16976	-0.628844	-0.545664
TC13670	weakly similar to histone h3 h4 {Heliothis zea virus 1}, partial (2%)	1.46909	2.4328	-0.292011	-0.366847
TC13671	similar to T-complex protein 1 gamma subunit (TCP-1-gamma) (CCT-gamma). [Human], partial (75%)	1.74495	2.2213	0.143922	0.17144
TC13687	similar to mycelial surface antigen CSA1 precursor - yeast (Candida albicans), partial (2%)	-0.572727	1.93144	0.571633	1.19702
TC13688		-1.07523	-1.21928	0.742026	1.19771
TC13691	similar to cytochrome P450-like protein [imported] - Arabidopsis thaliana, partial (2%)	0.416626	1.34841	-0.077292	-0.173695
TC13693	weakly similar to Adenylosuccinate synthetase muscle isozyme (EC 6.3.4.4) (IMP-- aspartate ligase) (AdSS) (AMPSase)., partial (64%)	0.732128	1.38276	-0.655674	0.350945
TC13697	similar to similar to GenBank Accession Number AB063189 annexin B13a in Bombyx mori {Schistosoma japonicum}, complete	0.305595	0.831348	-0.72631	-0.485028
TC13698	40S rRNA protein homolog {Schistosoma mansoni}, complete	4.494	5.20339	1.5392	1.93591
TC13699	similar to 26S proteasome regulatory complex chain p50 [imported] - fruit fly (Drosophila melanogaster), partial (86%)	0.373233	0.763444	-0.477566	-0.448118
TC13700	similar to Dyskerin (Nucleolar protein NAP57) (CBF5 homolog). [Human], partial (60%)	2.67743	3.21018	0.596652	0.994259
TC13701	weakly similar to Centromere/microtubule binding protein CBF5 (Centromere-binding factor 5) (Nucleolar protein CBF5)., partial (12%)	0.615935	1.28322	-0.368632	0.020057
TC13703	similar to probable valine-pyruvate transaminase (EC 2.6.1.66) SCE68.04c [similarity] - Streptomyces coelicolor, partial (4%)	1.91346	2.03946	-0.524002	-0.164861
TC13708	weakly similar to hypothetical protein {Schistosoma japonicum}, partial (92%)	3.08128	2.95826	1.55684	1.40297
TC13709	similar to class I INCENP protein - chicken, partial (2%)	0.568629	1.62681	-0.033448	-0.133496
TC13710	weakly similar to aldehyde dehydrogenase {Rattus norvegicus}, partial (49%)	0.757663	1.94683	0.727941	0.273764
TC13711	weakly similar to CG15570-PA {Drosophila melanogaster}, partial (2%)	0.652693	0.980862	-0.293925	-0.242667
TC13712		1.49968	1.75909	-0.054392	-0.200529
TC13719		-0.431371	0.169765	-5.6025	-5.45026
TC13721	Loricrin. [Human], partial (3%)	0.012236	1.67842	0.516983	0.232899
TC13722	homologue to NADH dehydrogenase subunit 5 {Schistosoma mansoni}, complete	4.71594	6.15618	-0.970848	-0.309251
TC13725	similar to NADH dehydrogenase subunit 5 {Schistosoma mansoni}, partial (18%)	2.00515	4.28776	0.050435	0.514972
TC13726		2.16953	2.65987	-2.34264	-2.33479
TC13727	homologue to gag-pol polyprotein {Clonorchis sinensis}, partial (1%)	3.06773	3.23233	-2.5285	-2.93569
TC13729	homologue to similar to GenBank Accession Number P02276 histone H2A {Schistosoma japonicum}, complete	1.49463	1.91588	0.050435	0.027784
TC13732	CD63-like protein Sm-TSP-2 {Schistosoma mansoni}, complete	0.31709	0.607573	1.7008	1.73201
TC13738	weakly similar to Pyruvate dehydrogenase E1 component alpha subunit type II mitochondrial precursor (EC 1.2.4.1), partial (74%)	0.95452	1.30727	-0.464569	-0.233402
TC13739	similar to Transcription factor COE2. [Zebrafish Danio rerio], partial (2%)	0.222453	4.18201	0.163589	0.232899
TC13740	homologue to unnamed protein product {Mus musculus}, partial (2%)	0.04025	1.59298	2.02647	2.1397
TC13742	similar to dynamitin {Homo sapiens}, partial (6%)	1.41663	1.9041	-0.000245	0.104326
TC13743	similar to dynamitin {Homo sapiens}, partial (6%)	2.47936	2.28625	0.745758	0.769367
TC13744	similar to similar to NM_025898 N-ethylmaleimide sensitive fusion protein attachment protein alpha;, complete	1.00515	1.38276	-0.781653	-0.611359
TC13745	homologue to similar to GenBank Accession Number X78167 ribosomal protein L15 in Rattus norvegicus, complete	1.3842	2.16648	0.766118	0.955892
TC13746	homologue to similar to GenBank Accession Number X78167 ribosomal protein L15 in Rattus norvegicus, partial (49%)	2.93227	3.26952	0.921058	1.29697
TC13748	Translationally controlled tumor protein homolog (TCTP) (Histamine- releasing factor) (Fragment)., complete	3.58298	4.18445	1.26331	1.64677
TC13757	similar to Proteasome subunit alpha type 4 (EC 3.4.25.1) (Proteasome component C9) (Macropain subunit C9), partial (80%)	1.14071	1.62203	0.20756	0.120316
TC13759	homologue to unknown {Schistosoma mansoni}, complete	0.294007	1.31322	-0.533019	-0.534241
TC13764		0.373233	1.09576	-0.937542	-0.897136
TC13765	weakly similar to LP04475p {Drosophila melanogaster}, partial (50%)	0.706133	1.55833	2.58107	1.88449
TC13767	similar to similar to GenBank Accession Number BC018733 CGI-27 protein in Homo sapiens {Schistosoma japonicum}, partial (9%)	0.85551	1.30129	-0.315156	-0.244528
TC13769	weakly similar to Similar to chromosome 1 open reading frame 6 {Xenopus laevis}, partial (29%)	2.88671	4.88875	0.396309	0.352177
TC13770	similar to CtBP2 {Danio rerio}, partial (35%)	1.05406	1.67842	-0.453827	-0.11296
TC13773	similar to bromodomain-containing protein BRD4 long variant {Mus musculus}, partial (2%)	0.847605	1.66918	-0.602504	-0.328853
TC13774	weakly similar to ART-4 {Homo sapiens}, partial (17%)	1.62983	2.35707	0.392743	0.578433
TC13775	Antigen SM21.7. [Blood fluke], complete	2.01224	3.45718	-0.803307	-0.848227
TC13776	similar to unnamed protein product {Homo sapiens}, partial (18%)	0.458751	0.655191	-0.773616	-0.426838
TC13780	similar to Similar to U5 snRNP-specific protein 116 kD {Xenopus laevis}, partial (79%)	1.06773	1.65519	2.61156	2.59153
TC13786	similar to no similar protein found {Silene latifolia subsp. alba}, partial (7%)	4.96734	5.77723	-0.551223	-0.407952
TC13787	weakly similar to Similar to voltage-dependent anion channel 1 {Xenopus laevis}, partial (10%)	2.48701	3.01046	1.1878	1.472
TC13798		1.41663	1.84373	-0.650759	-0.435312
TC13799		0.054056	1.12987	5.82767	4.89324
TC13801	weakly similar to hypothetical protein putative universal stress protein Usp {Schistosoma japonicum}, partial (22%)	0.026311	0.017762	1.24628	1.29441
TC13804	weakly similar to rab8 {Drosophila melanogaster}, partial (87%)	0.831663	1.71932	1.99074	2.50366
TC13810	similar to MEDEA {Drosophila melanogaster}, partial (46%)	0.823626	1.96583	0.319494	-0.1028
TC13814	homologue to actin {Biomphalaria alexandrina}, partial (52%)	0.270548	0.935299	2.11643	2.05678
TC13815	weakly similar to acheron {Manduca sexta}, partial (11%)	0.427273	1.27715	-0.269231	-0.209585
TC13816	similar to acheron {Manduca sexta}, partial (4%)	0.395093	1.33677	-0.309335	-0.121481
TC13819	weakly similar to dihydropteridine reductase (EC 1.6.99.7) - Caenorhabditis elegans, partial (52%)	0.807416	1.95065	2.98186	2.92457
TC13820	similar to filamin muscle isoform {Homo sapiens}, partial (7%)	0.670727	0.958261	-0.693084	-0.191529
TC13821	weakly similar to haploid germ cell-specific nuclear protein kinase {Mus musculus}, partial (10%)	0.539483	1.24015	-0.163931	-0.124904
TC13822	weakly similar to hypothetical protein~similar to Arabidopsis thaliana chromosome 1 F14J9.11, partial (11%)	1.37873	1.71932	0.502715	0.272463
TC13826		-0.200758	0.354189	1.34309	1.6112
TC13830		0.688538	1.27715	2.28816	2.46348
TC13831		0.12117	0.432799	1.17402	1.75547
TC13834	Adenylate kinase (EC 2.7.4.3) (ATP-AMP transphosphorylase) (AK). [Blood fluke], complete	0.094698	0.319142	-1.81701	-1.89421
TC13838		0.351037	0.872221	1.50657	2.24156
TC13839	weakly similar to aspartate transaminase (EC 2.6.1.1) cytosolic - chicken, partial (59%)	1.06773	1.77642	-0.001808	-0.019213
TC13845	similar to Tenascin-X precursor (TN-X) (Hexabrachion-like). [Human], partial (0%)	-0.32034	-0.119742	2.54965	2.09406
TC13852	similar to ribosomal protein S18 {Branchiostoma belcheri}, partial (92%)	4.87897	4.69731	1.21229	1.63871
TC13856	similar to hypothetical protein {Schistosoma japonicum}, partial (24%)	-0.412262	-0.382776	0.718475	1.10506
TC13861	weakly similar to proteasome 26S non-ATPase subunit 12 {Mus musculus}, partial (12%)	1.45355	2.01411	-0.553515	-0.216871
TC13862	weakly similar to U2 small nuclear ribonucleoprotein B'. [Human], partial (39%)	0.839656	1.60757	-0.05115	0.227541
TC13867	weakly similar to CG6084-PB {Drosophila melanogaster}, partial (36%)	0.568629	1.50215	-0.044688	-0.133496
TC13870		-0.233925	0.088845	1.65588	1.80668
TC13878	weakly similar to KIAA0664 protein {Homo sapiens}, partial (34%)	0.67966	0.980862	-0.576636	-0.589915
TC13882	similar to 26S proteasome regulatory subunit {Dermacentor variabilis}, partial (94%)	1.10136	1.85601	4.80415	4.67275
TC13884	similar to similar to GenBank Accession Number AK003966 ubiquinol-cytochrome c reductase iron-sulfur subunit, partial (71%)	0.815544	1.03946	-0.284377	-0.263264
TC13887	weakly similar to Hypothetical protein R02E12.2 {Caenorhabditis elegans}, partial (32%)	0.909666	1.37709	-0.211995	0.050721
TC13894	homologue to serpin {Schistosoma mansoni}, complete	0.210175	2.39122	-0.095544	-0.017622
TC13895	similar to eIF4E-binding protein 3 {Danio rerio}, partial (42%)	0.549264	1.35419	0.044386	0.114522
TC13896	similar to Unknown (protein for MGC:25836) {Mus musculus}, partial (4%)	0.246701	1.01776	-0.415803	-0.391369
TC13897		0.597198	1.66918	0.118235	0.216764
TC13903	weakly similar to Long-chain-fatty-acid--CoA ligase 1 (EC 6.2.1.3) (Long-chain acyl-CoA synthetase 1) (LACS 1), partial (11%)	0.107995	0.701288	2.26461	1.95711
TC13905	homologue to similar to GenBank Accession Number AK010678 ribosomal protein S3 in Mus musculus, complete	3.2512	3.81677	1.54081	1.66719
TC13911	similar to Nonsense-mediated mRNA decay protein 3. [Baker's yeast], partial (4%)	0.661738	1.18282	-0.401283	-0.15608
TC13912	similar to cyclopropane-fatty-acyl-phospholipid synthase {Pseudomonas syringae pv. tomato str. DC3000}, partial (38%)	-0.121031	0.365685	2.11319	2.4204
TC13914	weakly similar to CG6964-PB {Drosophila melanogaster}, partial (1%)	0.774438	1.03946	-0.267349	-0.186155
TC13918		2.21633	2.77427	1.40223	1.46348
TC13922		-0.105601	1.02503	1.72369	1.3994
TC13935	weakly similar to RH49423p {Drosophila melanogaster}, partial (28%)	1.15999	1.14329	-0.973914	-0.765765
TC13949	similar to Similar to RIKEN cDNA 1110008F13 gene {Danio rerio}, partial (22%)	1.5972	2.70808	0.281426	0.053752
TC13952	similar to similar to NM_079513 vacuolar ATP synthase subunit E (V-ATPase E subunit), complete	1.15999	2.24327	0.321996	1.10067
TC13958	similar to AT26187p {Drosophila melanogaster}, partial (11%)	-0.001978	0.156589	0.952085	1.4201
TC13959		1.63902	2.11292	-0.05115	0.070309
TC13963		0.026311	0.319142	1.06096	1.46348
TC13968	weakly similar to Similar to transformer-2 alpha (htra-2 alpha) {Xenopus laevis}, partial (43%)	1.8476	1.96961	0.408135	0.38744
TC13970	Vacuolar assembly protein VPS41 homolog. [Tomato], partial (1%)	1.02631	2.38841	1.16149	1.62909
TC13971	Glutathione S-transferase 26 kDa (EC 2.5.1.18) (GST 26) (SM26/2 antigen) (GST class-alpha)., partial (94%)	3.85156	4.04035	1.31699	1.25084
TC13972	weakly similar to LD30731p {Drosophila melanogaster}, partial (76%)	0.606597	1.24639	-0.178006	0.020057
TC13973	weakly similar to Unknown protein {Arabidopsis thaliana}, partial (44%)	1.48447	1.89223	-0.05115	-0.012858
TC13974	similar to succinate dehydrogenase Fp subunit {Gallus gallus}, partial (53%)	2.21939	2.98646	0.839567	0.587872
TC13976		0.405899	1.24015	-0.072354	-0.032009
TC13980	weakly similar to Similar to hypothetical protein FLJ13154 {Homo sapiens}, partial (32%)	0.159989	1.18282	-0.176239	-0.00023
TC13984	weakly similar to Hu-li tai shao protein. [Fruit fly], partial (6%)	1.24068	1.66453	-0.261717	0.079261
TC13988	weakly similar to Similar to CGI-35 protein {Homo sapiens}, partial (75%)	1.53457	2.59542	-0.342637	0.095529
TC13995	homologue to casein kinase II beta subunit {Schistosoma japonicum}, complete	0.847605	1.86818	-0.248661	-0.082692
TC13996		1.01929	2.06083	-0.600133	-0.303421
TC13997	similar to Similar to RIKEN cDNA 1200009I24 gene {Xenopus laevis}, partial (7%)	0.799242	2.59298	2.26364	2.89762
TC14000	similar to TPBF gene product {Acanthamoeba castellanii}, partial (4%)	0.234628	0.772109	-3.14999	-3.8653
TC14002	similar to unnamed protein product {Homo sapiens}, partial (19%)	1.71485	1.49693	-0.206575	0.150358
TC14003	weakly similar to unnamed protein product {Mus musculus}, partial (66%)	0.924773	1.03226	3.06096	2.67853
TC14009	similar to phosphoenolpyruvate-protein phosphotransferase (EC 2.7.3.9) [imported] - Yersinia pestis, partial (2%)	2.44047	2.94107	0.574785	0.855256
TC14024	similar to AT5g05080/MUG13_6 {Arabidopsis thaliana}, partial (31%)	1.2467	1.50215	-0.468888	-0.23525
TC14025	similar to methyl-CpG binding protein MBD2 {Homo sapiens}, partial (9%)	0.807416	1.47587	-0.21562	-0.28416
TC14028	similar to Coatomer alpha subunit (Alpha-coat protein) (Alpha-COP) (HEPCOP) (HEP-COP), partial (14%)	0.147165	0.55833	1.52624	1.73579
TC14033	weakly similar to SIP-1 {Homo sapiens}, partial (17%)	0.529635	1.2953	2.31542	1.21947
TC14034	weakly similar to SI:zC12P8.1 (novel protein similar to human scribble (SCRIB)) {Danio rerio}, partial (11%)	0.706133	0.789284	-0.535282	-0.633127
TC14044	similar to hypothetical protein {Dictyostelium discoideum}, partial (34%)	-0.729452	-0.072436	1.92312	1.43819
TC14047	weakly similar to LD37956p {Drosophila melanogaster}, partial (7%)	0.012236	0.246386	-2.20657	-1.48064
TC14052	high voltage-activated calcium channel beta subunit CavB1 {Schistosoma mansoni}, complete	-0.32034	-0.088033	0.369947	1.24554
TC14053	weakly similar to annexin {Artemia franciscana}, partial (34%)	3.28525	4.85091	2.14428	2.02624
TC14054	weakly similar to hypothetical protein with Saposin A-type domain {Schistosoma japonicum}, partial (49%)	-0.267872	-0.421771	0.96014	0.979194
TC14059	weakly similar to dJ1013A10.1 (PRP4 protein kinase homolog) {Homo sapiens}, partial (12%)	0.749201	0.942994	-0.590688	-0.370905
TC14062	homologue to similar to GenBank Accession Number AF063024 phosphate transporter 1 in Cricetulus griseus, partial (92%)	0.939723	2.25568	5.35035	4.52661
TC14065		0.539483	1.81467	1.07215	1.80623
TC14073		-0.233925	1.97337	0.235705	0.099934
TC14075		1.204	1.89223	-0.315156	-0.035225
TC14076	homologue to similar to XM_028438 CGI-101 protein in Homo sapiens {Schistosoma japonicum}, partial (97%)	0.094698	0.645793	2.1347	1.87895
TC14077	homologue to similar to XM_028438 CGI-101 protein in Homo sapiens {Schistosoma japonicum}, partial (63%)	1.12117	1.63158	0.415184	0.033937
TC14089	similar to hypothetical protein K08F9.2 - Caenorhabditis elegans, partial (4%)	2.98547	4.00679	1.68873	2.08297
TC14090		1.21018	1.2953	-0.38079	-0.580485
TC14091		1.22855	2.05374	-0.313213	-0.136948
TC14095		0.395093	0.745957	-0.633685	-0.289911
TC14097	similar to similar to GenBank Accession Number BC018733 CGI-27 protein in Homo sapiens {Schistosoma japonicum}, partial (80%)	0.976435	1.64579	-0.136186	-0.130053
TC14102	homologue to TcC31.4 {Trypanosoma cruzi}, partial (7%)	0.234628	0.607573	-0.822525	-0.839765
TC14107		0.351037	1.25877	-0.405416	-0.307305
TC14109	homologue to similar to GenBank Accession Number AF004672 ribosomal protein L41 in Phaffia rhodozyma, complete	5.53672	5.90016	2.68193	2.4204
TC14112		-0.168337	-0.057006	1.65934	1.55242
TC14116	weakly similar to hypothetical protein {Homo sapiens}, partial (21%)	1.21018	1.3426	-0.693084	-0.309251
TC14117	weakly similar to CG8073-PA {Drosophila melanogaster}, partial (21%)	0.634431	1.20219	-0.624019	-0.399637
TC14118	homologue to similar to GenBank Accession Number AF400216 ribosomal protein S19 {Schistosoma japonicum}, complete	4.34614	5.32982	2.43584	2.42596
TC14122	weakly similar to Ubiquinone biosynthesis protein COQ4 homolog. [Fruit fly], partial (41%)	1.50974	1.67381	0.365102	0.284124
TC14130	homologue to streptococcal hemagglutinin protein {Staphylococcus epidermidis ATCC 12228}, partial (0%)	-0.28515	0.588077	1.53219	1.70094
TC14132	homologue to unknown protein {Arabidopsis thaliana}, partial (8%)	1.23463	1.48644	-0.567343	-0.534241
TC14137	weakly similar to Protein PM1. [Human], partial (23%)	0.469093	1.93915	0.036789	0.144684
TC14139		0.568629	1.19576	-0.508357	-0.336769
TC14140		1.88671	2.51511	0.145336	0.263328
TC14141	weakly similar to similar to GenBank Accession Number Z98600 cofilin in Schizosaccharomyces pombe, partial (32%)	3.59838	4.23154	1.00755	0.872524
TC14147	similar to protein kinase (EC 2.7.1.37) cAMP-dependent type I regulatory chain - California sea hare, partial (46%)	0.558979	0.872221	-0.590688	-0.332805
TC14156		-0.136628	-0.011682	3.21162	2.18602
TC14159	homologue to similar to XM_042155 similar to cyclin K in Homo sapiens {Schistosoma japonicum}, complete	1.58298	2.1366	0.292952	0.012288
TC14160		-0.090334	0.10265	3.02858	2.37417
TC14161		0.74069	1.61722	0.123983	0.215411
TC14162	weakly similar to similar to GenBank Accession Number AJ306451 annexin A13 isoform a in Mus musculus, partial (24%)	0.558979	1.02503	-0.919694	-0.395497
TC14165	similar to Hypothetical protein F44E2.10 {Caenorhabditis elegans}, partial (18%)	0.416626	1.28927	-0.424167	-0.287991
TC14169		0.878969	1.56831	-0.301609	-0.237101
TC14172	similar to Hypothetical protein C2E12.03c in chromosome I. [Fission yeast], partial (8%)	-0.105601	0.410773	0.933385	1.5422
TC14175	similar to Pre-mRNA splicing factor ATP-dependent RNA helicase PRP16 (ATP- dependent RNA helicase DDX38), partial (13%)	-0.04548	0.182821	0.997409	1.40772
TC14188	RNA polymerase beta chain {Staphylococcus epidermidis ATCC 12228}, partial (1%)	-0.152395	0.496929	1.30755	1.09847
TC14189		-0.060277	1.3714	0.096475	-0.036836
TC14191	amino acid permease {Schistosoma mansoni}, complete	0.917239	1.60757	-0.178006	0.068812
TC14194		1.45875	1.53306	-0.233882	-0.116362
TC14200	similar to hypothetical protein {Schistosoma japonicum}, partial (93%)	0.159989	1.20219	-0.222897	0.026242
TC14201	weakly similar to MSTP042 {Homo sapiens}, partial (59%)	1.93972	3.28927	-0.144799	-0.11296
TC14206	weakly similar to hypothetical protein unlikely {Trypanosoma brucei}, partial (21%)	0.732128	2.15989	0.195328	0.06431
TC14208	similar to hypothetical protein ZK682.7 - Caenorhabditis elegans, partial (5%)	1.97643	2.30727	-0.521756	-0.204144
TC14214		-0.184456	-0.135862	0.663296	1.12681
TC14218	homologue to histone H2A.F embryonic - chicken, partial (95%)	2.61826	2.88626	0.526779	0.337329
TC14226		0.305595	0.763444	-0.68804	-0.370905
TC14227		-0.001978	0.988318	1.71942	1.55402
TC14229	weakly similar to hypothetical protein SPAC8F11.04 - fission yeast (Schizosaccharomyces pombe), partial (8%)	0.902053	1.44369	-0.41372	-0.253866
TC14230	weakly similar to phosphoinositide-dependent protein kinase I {Aplysia californica}, partial (10%)	-0.090334	0.839616	-0.497285	-0.405869
TC14235	weakly similar to cytochrome b5 {Ciona savignyi}, partial (54%)	-0.267872	0.295295	4.66619	4.97934
TC14241	weakly similar to Elongation factor Ts (EF-Ts). [Sinorhizobium meliloti], partial (14%)	1.78689	1.7978	-0.023883	0.465759
TC14246	weakly similar to KIDINS220 {Rattus norvegicus}, partial (2%)	0.094698	0.19576	1.70895	1.37961
TC14249		3.11295	3.11632	0.879189	1.24886
TC14263	weakly similar to LD23562p {Drosophila melanogaster}, partial (6%)	1.4431	1.83962	-0.232046	-0.119773
TC14265	weakly similar to symbol=BG:DS00797.1; cDNA=method:''sim4'' score:''1000.0'' desc:''LD32761 LD Drosophila, partial (54%)	1.1853	1.52283	4.32247	4.01365
TC14267	similar to Unknown (protein for MGC:9915) {Homo sapiens}, partial (22%)	0.815544	0.797796	-0.755034	-0.695375
TC14270		0.222453	1.22761	1.44247	1.90854
TC14271		-0.016334	0.221295	1.30439	1.64576
TC14272		0.067731	1.30727	0.02762	0.032401
TC14273	Psmras1 {Schistosoma mansoni}, complete	0.688538	2.00312	0.118235	0.344772
TC14275	homologue to cytochrome oxidase C subunit 1 {Clavelina lepadiformis}, partial (9%)	0.159989	0.839616	2.17505	2.17666
TC14278	similar to similar to NM_017775 hypothetical protein FLJ20343 in Homo sapiens; hypothetical protein FLJ20343, partial (90%)	0.568629	1.74596	0.010656	0.049203
TC14284	homologue to hypothetical protein {Schistosoma japonicum}, partial (80%)	-0.302638	0.003115	0.778014	1.12896
TC14286	similar to vitellogenin {Athalia rosae}, partial (10%)	0.094698	1.43825	-0.292011	-0.166623
TC14288	similar to Hormone sensitive lipase (EC 3.1.1.-) (HSL). [Human], partial (13%)	0.246701	0.527956	2.5392	2.38504
TC14289		0.489557	2.14996	3.72735	3.62337
TC14303	homologue to ATPase subunit 6 {Schistosoma mansoni}, complete	4.18843	5.69817	-1.71088	-1.54337
TC14319		1.14071	1.28322	-0.368632	-0.311199
TC14323	weakly similar to Collagen alpha 2(IV) chain precursor. [Pig roundworm Ascaris lumbricoides], partial (4%)	1.3228	1.54828	-0.397161	-0.149093
TC14326	similar to CG32067-PA {Drosophila melanogaster}, partial (2%)	-0.168337	0.017762	2.38229	1.79857
TC14327	similar to Similar to cystathionine-beta-synthase {Xenopus laevis}, partial (24%)	-0.001978	0.710333	1.65538	1.73862
TC14337	weakly similar to Prolyl endopeptidase (EC 3.4.21.26) (Post-proline cleaving enzyme) (PE). [Mouse], partial (22%)	0.947141	0.655191	-0.340656	-0.240809
TC14339	similar to hypothetical protein {Schistosoma japonicum}, partial (70%)	0.234628	0.548276	2.51343	2.16725
TC14342		1.14071	1.17631	0.291676	-0.061221
TC14349	similar to similar to XM_082517 CG9399 gene product in Drosophila melanogaster {Schistosoma japonicum}, partial (94%)	1.49463	1.69674	-1.40335	-1.18437
TC14350		-1.45074	0.182821	0.329478	0.242228
TC14353		-0.250799	-0.026633	-1.18155	-1.22053
TC14364	weakly similar to hypothetical protein {Dictyostelium discoideum}, partial (20%)	0.448335	1.57328	0.148159	0.262018
TC14368		0.134226	1.25877	-0.033448	-0.094387
TC14369	similar to Small nuclear ribonucleoprotein F (snRNP-F) (Sm protein F) (Sm-F) (SmF). [Mouse], partial (79%)	3.02981	3.99943	0.709901	0.473701
TC14370		3.09303	4.79461	0.572685	0.278953
TC14375	homologue to Fgfr4 protein {Mus musculus}, partial (6%)	-0.32034	-0.1038	2.292	2.14326
TC14386	weakly similar to Zinc finger DHHC domain containing protein 2 (Zinc finger protein 372), partial (19%)	0.479362	1.15659	2.241	2.06469
TC14387		-0.200758	0.156589	2.13896	1.76058
TC14394	similar to similar to Plasmodium falciparum (isolate 3D7). Hypothetical protein {Dictyostelium discoideum}, partial (2%)	-0.250799	-0.011682	1.23238	1.25677
TC14403	weakly similar to fumarate hydratase (EC 4.2.1.2) precursor - fission yeast (Schizosaccharomyces pombe), partial (14%)	0.863372	1.26492	2.70464	1.66769
TC14412	homologue to unnamed protein product {Homo sapiens}, partial (4%)	0.234628	1.03226	-0.424167	-0.377014
TC14415	similar to high molecular mass nuclear antigen - chicken (fragment), partial (2%)	0.587738	1.32504	-0.528503	-0.640457
TC14425	weakly similar to hArpNbeta-s {Homo sapiens}, partial (40%)	0.643591	1.64107	0.138253	0.431215
TC14426	weakly similar to autoantigen {Rhipicephalus appendiculatus}, partial (29%)	1.89056	3.19254	-0.261717	0.510566
TC14429	similar to alpha-2-macroglobulin - Japanese lamprey, partial (4%)	0.395093	1.01046	-0.555811	-0.46537
TC14435	similar to CDC2+/CDC28-related protein kinase R2 (EC 2.7.1.-). [Rice], partial (5%)	-0.267872	-0.041739	1.0542	0.663231
TC14437	weakly similar to Similar to hexosaminidase A (alpha polypeptide) {Homo sapiens}, partial (56%)	-0.001978	0.507346	1.94804	2.00487
TC14440		0.509735	0.719322	-0.648308	-0.424728
TC14445	similar to Probable elongation factor 1-delta (EF-1-delta). [Fruit fly], partial (46%)	2.39238	2.82927	0.625302	0.747071
TC14449	similar to CG7552-PA {Drosophila melanogaster}, partial (15%)	0.71485	1.64579	-0.274892	-0.1631
TC14451		-0.393403	-0.482312	-2.70068	-2.50273
TC14455	similar to hypothetical protein At2g18540 [imported] - Arabidopsis thaliana, partial (7%)	0.95452	2.0784	-0.297762	-0.332805
TC14462	weakly similar to Glycogen debranching enzyme (Glycogen debrancher), partial (6%)	0.054056	1.3426	-0.054392	0.029325
TC14469		-0.267872	-0.271745	0.950469	0.820088
TC14470		1.36772	2.02503	-0.640978	-0.081029
TC14480	similar to fibroblast growth factor inducible gene 13 (FIN13) {Mus musculus}, partial (24%)	0.31709	1.27715	-0.204773	-0.086024
TC14481		-0.28515	0.745957	2.52705	2.46462
TC14514		-0.105601	0.710333	1.63086	1.90519
TC14517	weakly similar to collagen type IV alpha 5 (GB:M58526) {Homo sapiens}, partial (5%)	-0.001978	0.233895	1.58368	1.40949
TC14523	similar to unnamed protein product {Mus musculus}, partial (13%)	0.67966	0.465221	-0.678004	-0.573454
TC14530	homologue to similar to Plasmodium falciparum. Malaria antigen {Dictyostelium discoideum}, partial (1%)	-0.001978	1.3714	-0.430471	-0.410038
TC14538	similar to unnamed protein product {Homo sapiens}, partial (29%)	0.499682	1.4328	-0.139625	-0.142141
TC14542	similar to similar to GenBank Accession Number AJ249366 epsilon-COP protein in Homo sapiens, partial (65%)	1.40051	1.71483	-0.162181	-0.04979
TC14543	similar to histone H3 3A {Sus scrofa}, partial (19%)	0.012236	0.517688	1.01685	1.99189
TC14552	weakly similar to Ras-related protein Rab11C. [Mouse-ear cress], partial (36%)	0.222453	1.91588	0.64742	0.23557
TC14553	similar to synovial sarcoma associated SS18-beta {Mus musculus}, partial (7%)	0.578215	2.05374	0.666254	0.693667
TC14557	weakly similar to putative senescence-associated protein {Pisum sativum}, partial (9%)	-0.168337	0.692186	1.71705	2.10213
TC14564	homologue to Similar to adenosine kinase {Danio rerio}, partial (6%)	2.95268	2.85193	-0.490682	-0.213224
TC14565	homologue to Similar to adenosine kinase {Danio rerio}, partial (4%)	1.204	2.62681	0.404597	0.376588
TC14566		-0.090334	0.233895	0.900276	1.3059
TC14567	similar to hypothetical protein B3E4.280 [imported] - Neurospora crassa, partial (8%)	0.1853	0.221295	1.56953	1.49057
TC14576	similar to probable initiator tRNA phosphoribosyl-transferase - fission yeast (Schizosaccharomyces pombe), partial (3%)	0.469093	1.53815	-0.512809	-0.291834
TC14581		0.094698	1.47055	-0.041467	0.056777
TC14582	similar to fibrillin3 {Homo sapiens}, partial (0%)	0.437842	2.37425	-0.305467	-0.019213
TC14585	13 kDa tegumental antigen Sm13 {Schistosoma mansoni}, complete	-0.121031	0.319142	1.76979	2.02199
TC14589	similar to conserved hypothetical protein {Xanthomonas campestris pv. campestris str. ATCC 33913}, partial (3%)	-0.105601	0.607573	4.94226	5.15403
TC14606	similar to protein kinase (EC 2.7.1.37) cAMP-dependent catalytic chain - fruit fly (Drosophila melanogaster), partial (58%)	0.258673	0.507346	-0.752399	-0.616168
TC14617		-0.32034	-0.236556	-5.04308	-4.55718
TC14620	weakly similar to long chain acyl-CoA synthetase 7 {Arabidopsis thaliana}, partial (4%)	2.56622	3.25259	0.849141	1.12681
TC14626		-0.001978	-0.041739	1.43092	1.66967
TC14632	similar to pilin precursor - Moraxella bovis, partial (21%)	0.1853	2.68073	2.352	2.68098
TC14638	similar to hypothetical protein {Plasmodium falciparum 3D7}, partial (1%)	0.939723	1.78501	-0.067433	0.13613
TC14643		0.670727	1.75909	-0.237563	-0.410038
TC14653	similar to hypothetical protein FLJ10805 {Homo sapiens}, partial (21%)	1.45355	2.50735	-0.033448	0.329847
TC14654	weakly similar to hypothetical protein C08B6.7 - Caenorhabditis elegans, partial (11%)	-0.200758	0.046616	1.21566	1.21541
TC14659	similar to RNA binding motif protein 8A {Homo sapiens}, partial (72%)	3.1146	3.71033	-0.475392	-0.41422
TC14660	weakly similar to CG8781-PA {Drosophila melanogaster}, partial (86%)	2.69075	3.05196	-0.60964	-0.418414
TC14680	similar to Ribosomal protein S6 kinase beta 2 (EC 2.7.1.-) (S6K-beta 2) (70 kDa ribosomal protein S6 kinase 2), partial (4%)	0.328495	0.701288	1.27627	1.91273
TC14696	similar to similar to GenBank Accession Number BC016284 nuclear DNA-binding protein in Homo sapiens, complete	1.12117	2.10608	0.344326	0.382627
TC14703	weakly similar to 364aa long hypothetical oxalate:formate antiporter {Sulfolobus tokodaii}, partial (8%)	0.807416	1.06083	-0.62643	-0.41422
TC14705		-0.168337	-0.119742	1.05946	1.32358
TC14721	similar to CG12233-PB {Drosophila melanogaster}, partial (39%)	0.766075	1.53815	-0.276784	0.032401
TC14724	similar to R27090_2 {Homo sapiens}, partial (21%)	0.246701	0.745957	1.27692	1.69124
TC14726	homologue to similar to Plasmodium falciparum (isolate 3D7). Hypothetical protein {Dictyostelium discoideum}, partial (2%)	0.932267	2.408	5.06955	5.38255
TC14730	similar to kinase {Gallus gallus}, partial (10%)	0.33981	1.16976	-0.41164	-0.3628
TC14740	similar to similar to NM_015344 brain my047 protein leptin receptor overlapping transcript-like 1, partial (90%)	1.01224	1.90804	0.570582	0.461201
TC14744		-0.217246	0.143292	1.47093	1.52483
TC14745	similar to Chloride channel protein 7 (ClC-7). [Human], partial (9%)	-0.121031	0.032261	2.28752	0.216764
TC14749	weakly similar to Lor protein {Mus musculus}, partial (8%)	-0.016334	0.37709	6.08467	6.00997
TC14750		0.234628	0.568314	4.20129	4.03499
TC14761		0.094698	0.454494	1.68436	1.81697
TC14763	homologue to ribosomal protein S25 putative {Plasmodium falciparum 3D7}, partial (8%)	0.012236	0.988318	-2.02388	-2.13522
TC14767	similar to hypothetical protein Y39A1A.21 - Caenorhabditis elegans, partial (11%)	1.41663	2.1366	0.412838	1.03394
TC14772		-0.090334	1.3714	0.437281	0.071805
TC14773	weakly similar to protein ZK1127.10 [imported] - Caenorhabditis elegans, partial (61%)	1.22855	1.41631	0.04287	0.285414
TC14775		0.878969	1.45449	2.70248	2.87059
TC14794	homologue to Ubiquitin conjugation factor E4 A. [Human], partial (1%)	1.28232	2.01776	0.229053	0.263328
TC14800	weakly similar to Similar to RIKEN cDNA 1110070J07 gene {Danio rerio}, partial (26%)	0.67966	0.980862	-0.542092	-0.541084
TC14803		0.026311	0.432799	1.40637	1.94451
TC14806		0.197791	1.22761	-0.292011	-0.342734
TC14810	similar to Similar to signal recognition particle 54 kDa {Danio rerio}, partial (25%)	-0.356409	-0.344809	2.12219	-0.106178
TC14817	similar to Unknown {Streptococcus agalactiae NEM316}, partial (4%)	0.847605	4.18607	-0.179775	-0.265151
TC14820		0.134226	1.56831	2.04855	2.097
TC14823	weakly similar to gamma adducin {Gallus gallus}, partial (11%)	0.33981	0.904105	-0.41372	-0.385199
TC14826		-0.030833	1.33092	-0.160433	-0.11466
TC14827	homologue to cytochrome c553o {Methylococcus capsulatus}, partial (1%)	1.61593	4.41355	1.0647	1.26594
TC14832	similar to Unknown (protein for IMAGE:4122368) {Homo sapiens}, partial (6%)	-0.200758	0.032261	1.13825	1.25084
TC14837		0.246701	0.496929	1.78574	1.78039
TC14846	similar to cdc2-related kinase {Bombyx mori}, partial (36%)	1.97643	1.72826	-0.143072	0.123204
TC14849		0.437842	1.9846	0.895243	0.776723
TC14865	weakly similar to Laminin alpha-1 chain precursor (Laminin A chain). [Mouse], partial (2%)	-0.121031	0.271048	1.241	1.34724
TC14866	similar to similar to GenBank Accession Number AB049644 mitochondrial ribosomal protein L20 (L20mt) in Homo, partial (95%)	2.16636	2.21495	1.18917	1.02393
TC14869		-0.233925	-0.545506	3.95682	3.86629
TC14873		0.706133	2.23389	0.996626	1.78632
TC14874		0.081277	0.046616	2.49913	2.00134
TC14877		0.067731	0.156589	1.34924	1.37719
TC14882	similar to CG9240-PA {Drosophila melanogaster}, partial (16%)	0.509735	0.839616	-0.931568	-0.635566
TC14894	similar to hypothetical protein {Mesorhizobium loti}, partial (3%)	-0.374787	0.003115	0.889349	0.9098
TC14899		-0.302638	-0.589227	3.33134	3.28976
TC14900	weakly similar to hypothetical protein Y63D3A.7 - Caenorhabditis elegans, partial (40%)	1.92101	1.80626	-0.067433	0.38744
TC14901		0.568629	0.55833	3.26005	2.6263
TC14905		-0.075227	1.24639	-0.206575	-0.189735
TC14906	similar to G-box binding factor (GBF). [Slime mold], partial (4%)	0.939723	3.28171	-0.054392	-0.224195
TC14913		-0.28515	2.31914	1.13185	0.807574
TC14917	similar to hypothetical protein {Schistosoma japonicum}, partial (52%)	0.902053	3.91099	0.874083	0.981583
TC14922	similar to A/G-specific adenine DNA glycosylase (EC 3.2.2.-). [Fission yeast], partial (6%)	0.31709	0.927564	-0.565029	0.070309
TC14923	insulin receptor protein kinase RTK-2 {Schistosoma mansoni}, partial (75%)	0.026311	1.06083	-0.576636	-0.50273
TC14925	similar to BapB protein {Bordetella pertussis}, partial (3%)	0.67966	0.85601	3.41122	3.29761
TC14931	similar to Apg7p {Mus musculus}, partial (17%)	-0.090334	0.486437	1.15519	1.29761
TC14946		3.84562	3.9846	1.14745	1.24753
TC14948	weakly similar to zinc finger protein {Drosophila melanogaster}, partial (12%)	0.902053	2.11292	0.503818	0.677056
TC14954	homologue to serine-rich protein - fission yeast (Schizosaccharomyces pombe), partial (2%)	0.405899	1.1095	-0.317102	-0.405869
TC14967	weakly similar to hypothetical protein {Taenia solium}, partial (20%)	0.688538	1.83135	0.033739	-0.004952
TC14982	similar to msh potein - fruit fly (Drosophila melanogaster), partial (3%)	-0.68291	-0.883675	1.56531	1.3577
TC14987	weakly similar to Notch ligand X-Delta-2 {Xenopus laevis}, partial (5%)	-0.431371	-0.271745	2.0662	2.11052
TC14988	similar to expressed sequence AA409318 {Mus musculus}, partial (16%)	0.766075	1.56333	-0.455969	-0.159586
TC15002	similar to LD28117p {Drosophila melanogaster}, partial (2%)	-0.393403	1.35995	-0.432579	-0.387253
TC15008	similar to ribonucleotide reductase M1 subunit {Homo sapiens}, partial (35%)	0.539483	1.39963	-0.143072	0.021606
TC15009		0.294007	1.80626	0.044386	-0.164861
TC15012		0.976435	1.39963	-0.468888	-0.340743
TC15016	weakly similar to ORF FPV031 Ankyrin repeat gene family protein {Fowlpox virus}, partial (12%)	1.04717	1.91197	0.315732	0.839536
TC15018	similar to cytochrome oxidase I {Carabus abbreviatus}, partial (76%)	-0.267872	0.283223	1.10158	1.21338
TC15021		0.634431	1.95446	0.159397	-0.00023
TC15026		-0.121031	0.330919	0.994274	1.70961
TC15032		1.37323	2.62442	0.570582	0.412448
TC15040	similar to envelope glycoprotein {Human immunodeficiency virus type 1} [Human immunodeficiency virus 1], partial (8%)	0.33981	1.42183	-0.290099	-0.184369
TC15041	weakly similar to SD10469p {Drosophila melanogaster}, partial (5%)	-0.393403	-0.271745	1.24694	1.08297
TC15054		0.871192	2.94874	0.170549	0.313503
TC15060		-0.168337	-0.088033	6.5569	6.64651
TC15061	homologue to egg secreted protein ESP3-6 {Schistosoma mansoni}, complete	-0.66019	-0.421771	0.431499	0.663231
TC15079		0.159989	0.55833	1.53705	2.10506
TC15088	similar to KIAA0228 protein {Homo sapiens}, partial (16%)	0.519719	2.26799	4.11932	3.86305
TC15097		-0.200758	0.19576	0.639417	1.25677
TC15098		0.012236	0.19576	1.97094	1.90351
TC15108	similar to Signal Recognition Particle Alu Rna Binding Heterodimer Srp914, partial (21%)	-0.412262	0.62681	1.47375	1.71057
TC15110		0.222453	2.2983	-0.305467	-0.420516
TC15120		-0.105601	-0.026633	1.31133	1.7268
TC15141	similar to Similar to ribonucleotide reductase M2 {Xenopus laevis}, partial (20%)	2.13423	2.55331	0.61921	0.734849
TC15143	similar to unnamed protein product {Homo sapiens}, partial (16%)	0.067731	1.25259	0.128279	-0.077709
TC15151		0.479362	1.21495	-0.267349	-0.140408
TC15153	similar to Hypothetical protein {Escherichia coli CFT073}, partial (13%)	-0.04548	0.003115	1.81845	1.50836
TC15157		-0.075227	0.443687	2.29836	2.12501
TC15159		-0.04548	0.645793	0.596652	1.47878
TC15161		-0.217246	0.342601	2.67092	2.72085
TC15163		0.416626	0.754727	2.39927	2.14362
TC15169		0.054056	1.84784	-0.162181	0.015401
TC15173	similar to polyprotein {Schistosoma japonicum}, partial (8%)	-1.80221	-0.634315	-0.151727	0.013845
TC15180	similar to latent membrane protein-1 {Human herpesvirus 4}, partial (4%)	1.4431	3.01229	2.82861	2.8369
TC15194		-0.338262	-0.135862	1.45449	1.94124
TC15195	similar to GM03174p {Drosophila melanogaster}, partial (55%)	1.29401	1.84784	-0.734087	-0.246391
TC15201		-0.168337	0.182821	1.50712	1.56628
TC15206	similar to DEAD-box protein abstrakt. [Fruit fly], partial (12%)	1.41663	1.48116	5.33317	5.20731
TC15208	weakly similar to CG31159-PA {Drosophila melanogaster}, partial (10%)	0.774438	0.710333	-0.741907	-0.412128
TC15214		-0.338262	1.0749	-0.405416	-0.330828
TC15218	weakly similar to similar to GenBank Accession Number BC013428 PP1201 protein in Homo sapiens {Schistosoma japonicum}, partial (26%)	-0.250799	1.20219	0.67411	0.734849
TC15219		-0.04548	0.283223	2.50106	1.9911
TC15221		0.147165	0.888251	1.6863	1.51277
TC15222		0.469093	0.847837	1.48104	2.15071
TC15239	similar to nucleic acid binding protein - human (fragment), partial (14%)	0.917239	1.55833	-0.119112	-0.238954
TC15249	similar to paraxis {Gallus gallus}, partial (26%)	0.107995	-0.011682	1.73406	1.64174
TC15251		-0.075227	0.342601	2.09355	1.7813
TC15254	weakly similar to CDK-activating kinase assembly factor MAT1 (RING finger protein MAT1) (Menage a trois), partial (34%)	0.757663	0.772109	2.14604	2.01462
TC15255	weakly similar to Hypothetical protein {Corynebacterium glutamicum ATCC 13032}, partial (51%)	0.807416	1.2953	-0.471053	-0.525168
TC15259	similar to Signal recognition particle 54 kDa protein (SRP54). [Dog], partial (38%)	0.362178	1.04662	-0.660607	-0.418414
TC15266		0.246701	1.58316	0.50822	0.168647
TC15267	similar to unnamed protein product {Homo sapiens}, partial (2%)	-0.090334	1.41077	-0.35258	-0.193324
TC15276	weakly similar to hypothetical protein R53.1 - Caenorhabditis elegans, partial (13%)	-0.016334	2.18282	-0.143072	-0.056311
TC15284	weakly similar to Hypothetical protein PA3693. {Pseudomonas aeruginosa}, partial (43%)	2.23766	2.85193	0.658354	1.03394
TC15286	weakly similar to LD46453p {Drosophila melanogaster}, partial (11%)	-0.267872	-0.202204	0.815793	0.881934
TC15290	weakly similar to CG10261-PA {Drosophila melanogaster}, partial (33%)	0.799242	1.64107	-0.146528	-0.253866
TC15292		1.05406	2.25259	0.383188	0.1784
TC15304	weakly similar to beta-adaptin 1 - fruit fly (Drosophila melanogaster), partial (7%)	1.38966	2.5508	1.30628	1.21744
TC15307	similar to CG18265-PA {Drosophila melanogaster}, partial (1%)	1.37323	2.77857	0.334444	-0.109565
TC15308		0.081277	1.12312	-0.124213	-0.270828
TC15317		-0.168337	-0.041739	0.829928	1.06731
TC15327		2.68188	3.74925	1.76474	1.59517
TC15328	homologue to similar to NM_004786 thioredoxin-like 32kD; thioredoxin-related 32 kDa protein, partial (61%)	0.670727	1.39963	-0.160433	-0.003377
TC15333	homologue to similar to GenBank Accession Number M61127 GTP-binding protein in Drosophila melanogaster, complete	0.12117	0.295295	1.68533	1.37477
TC15341		-0.184456	-0.202204	1.04059	1.38082
TC15342		0.634431	0.919786	-0.585989	-0.344728
TC15343	similar to GH20858p {Drosophila melanogaster}, partial (45%)	1.55413	1.69674	0.129708	-0.204144
TC15351		0.04025	0.283223	1.95612	1.91064
TC15366	weakly similar to Similar to GCIP-interacting protein p29 {Xenopus laevis}, partial (39%)	0.197791	1.01046	-0.853252	-0.38931
TC15375	similar to unnamed protein product {Mus musculus}, partial (3%)	0.026311	0.06083	2.33692	2.28606
TC15376	weakly similar to RH28372p {Drosophila melanogaster}, partial (68%)	-0.233925	0.017762	0.995059	1.32296
TC15385		0.305595	0.342601	1.50327	1.95832
TC15392	homologue to OX-2 membrane glycoprotein precursor - human (fragment), partial (4%)	0.351037	0.935299	-0.460262	-0.299548
TC15395		0.568629	1.50215	-0.197586	0.182559
TC15403	similar to hypothetical protein {Bacillus subtilis}, partial (2%)	1.088	1.28322	0.062458	0.11307
TC15418		-0.090334	2.09231	-0.102238	-0.023998
TC15432	similar to RE32705p {Drosophila melanogaster}, partial (14%)	0.234628	0.507346	1.92765	1.72109
TC15446		-0.152395	0.475868	0.775278	1.55723
TC15484	similar to hypothetical protein C09H6.a {Caenorhabditis elegans}, partial (9%)	0.067731	0.169765	5.82762	5.30403
TC15485	weakly similar to Surf4 {Gallus gallus}, partial (30%)	-0.233925	2.23075	0.509318	0.407718
TC15506	similar to EH-domain containing protein 1 (mPAST1). [Mouse], partial (35%)	0.246701	0.399632	1.5868	1.64275
TC15516		0.081277	1.35995	-0.141348	-0.278431
TC15521	similar to structural maintenance of chromosomes protein 3 {Xenopus laevis}, partial (14%)	1.42196	1.0749	-0.508357	-0.268933
TC15522	similar to probable MFS metabolite transporter putative {Magnetococcus sp. MC-1}, partial (7%)	-0.090334	1.55331	-0.011228	0.049203
TC15523	similar to polyprotein {Schistosoma japonicum}, partial (32%)	-1.1056	-0.524132	0.329478	0.723474
TC15524	LTR gag/pol polyprotein homolog T4I9.16 - Arabidopsis thaliana, partial (1%)	0.479362	1.83549	0.748552	0.49281
TC15525	weakly similar to ATP-binding cassette sub-family A member 2 (ATP-binding cassette transporter 2), partial (4%)	-0.267872	2.08537	0.013755	-0.087693
TC15527	similar to Similar to RIKEN cDNA 1500032H18 gene {Homo sapiens}, partial (13%)	1.08128	2.27105	-0.334732	-0.233402
TC15540		0.159989	0.763444	3.30058	2.44109
TC15542	similar to Probable malate:quinone oxidoreductase (EC 1.1.99.16) (Malate dehydrogenase [acceptor]) (MQO)., partial (17%)	-0.233925	-0.344809	1.38199	1.14894
TC15544		0.147165	1.21495	1.74622	1.7268
TC15552		0.529635	1.22761	-0.526251	0.252817
TC15560		-0.431371	-0.168652	1.0662	0.555094
TC15564	similar to histone H2A - spoonworm (Urechis caupo), partial (92%)	2.74282	3.41631	-0.05277	-0.020806
TC15579	similar to replication factor C large subunit {Anas platyrhynchos}, partial (6%)	0.643591	1.34841	2.04779	1.96638
TC15581	weakly similar to Dynamin-1 (EC 3.6.1.50) (Dynamin BREDNM19). [Mouse], partial (6%)	-0.090334	0.156589	4.18506	3.58996
TC15585		0.147165	1.48116	2.06694	2.4785
TC15587		-0.060277	0.283223	1.19601	1.60088
TC15591		0.147165	2.10608	0.797926	0.6076
TC15594		2.08128	1.90016	0.438435	0.238237
TC15630		0.652693	1.2213	-0.546651	-0.403788
TC15632	weakly similar to proteophosphoglycan {Leishmania major}, partial (12%)	0.939723	0.973367	-1.4368	-0.831353
TC15639		0.976435	1.64107	-0.112339	0.519363
TC15646		0.107995	-0.236556	1.59769	1.34601
TC15659		0.026311	0.719322	-0.680506	-0.366847
TC15673		0.894399	2.32504	1.65835	0.970399
TC15675	homologue to hypothetical protein JC8.7 - Caenorhabditis elegans, partial (3%)	3.91156	5.16113	0.74296	0.507254
TC15681	similar to hypothetical protein {Schistosoma japonicum}, partial (61%)	-0.302638	-0.307814	1.35231	-0.059582
TC15683	similar to ribosomal protein L7A {Petromyzon marinus}, partial (52%)	2.28818	3.46922	1.94844	2.053
TC15694		0.634431	1.14329	-0.280576	-0.069441
TC15706	weakly similar to chloride channel CLC-5 {Oreochromis mossambicus}, partial (20%)	0.469093	1.85193	2.4462	2.54947
TC15709	similar to Similar to ARP3 actin-related protein 3 homolog (yeast) {Xenopus laevis}, partial (36%)	0.643591	1.2213	-0.188653	-0.226031
TC15727	similar to 2010002J11Rik protein {Mus musculus}, partial (2%)	-0.217246	-0.088033	1.08694	0.868226
TC15746	similar to serine protease precursor {Trichinella spiralis}, partial (3%)	0.294007	0.25877	1.83388	1.84304
TC15750	similar to unnamed protein product {Mus musculus}, partial (17%)	0.823626	1.3884	-0.070712	0.120316
TC15763		0.246701	0.797796	-0.484109	-0.445975
TC15770	similar to NADH dehydrogenase subunit I {Rana boylii}, partial (20%)	-0.075227	0.780722	2.21364	2.40713
TC15771		-0.136628	1.3426	-0.3074	-0.066147
TC15782		-0.250799	0.295295	2.03869	0.608631
TC15821		0.147165	0.710333	1.63691	1.7578
TC15823	weakly similar to Unknown (protein for MGC:16982) {Homo sapiens}, partial (8%)	-0.136628	1.08189	-0.230212	-0.149093
TC15827	homologue to Similar to tubulin alpha 1 {Xenopus laevis}, partial (24%)	1.54438	3.08363	-0.453827	-0.379056
TC15835		3.6229	4.25568	-0.301609	-0.242667
TC15853		-0.075227	1.15659	-0.43469	-0.053047
TC15856	weakly similar to two-component system regulatory protein {Xanthomonas axonopodis pv. citri str. 306}, partial (33%)	-0.267872	-0.363668	1.19669	1.34539
TC15857	similar to similar to myelin gene expression factor in Mus musculus {Schistosoma japonicum}, partial (30%)	0.509735	0.673807	-0.562719	-0.424728
TC15863		-0.168337	1.09576	-0.602504	-0.140408
TC15883		-0.016334	0.538152	0.883431	1.44051
TC15892	similar to similar to GenBank Accession Number AJ428489 putative ubiquitin ligase in Taenia solium, partial (71%)	0.373233	1.38276	-0.346606	-0.31315
TC15912		-0.233925	0.017762	1.28014	1.32044
TC15913		0.1853	0.719322	1.29932	1.54651
TC15915		0.823626	0.919786	-0.501703	-0.287991
TC15917		-0.233925	-0.168652	0.900276	1.21541
TC15920		0.31709	0.995735	-0.447419	-0.171924
TC15937		0.197791	0.772109	3.4043	3.43471
TC15938		0.71485	1.24015	-1.09554	-0.633127
TC15950		-0.338262	0.129872	0.829049	0.955892
TC15951	similar to MCT-1 {Homo sapiens}, partial (17%)	0.749201	1.30129	2.17471	2.38744
TC15955	weakly similar to CG8486-PB {Drosophila melanogaster}, partial (1%)	-0.233925	-0.307814	0.341861	1.08742
TC15967	similar to similar to GenBank Accession Number BC013428 PP1201 protein in Homo sapiens {Schistosoma japonicum}, partial (64%)	0.258673	1.01776	4.44863	3.70985
TC15971		1.45355	1.84784	-0.206575	0.089634
TC15974	similar to expressed sequence AI326867 {Mus musculus}, partial (9%)	-0.04548	0.864138	1.12899	1.30907
TC15976		0.026311	0.208584	1.93175	2.0324
TC15989		0.597198	1.08189	-0.653215	-0.295686
TC15994	weakly similar to Unknown (protein for IMAGE:3139787) {Homo sapiens}, partial (12%)	2.7492	4.51188	0.122548	0.398211
TC16000	weakly similar to doublesex and mab-3 related transcription factor 2 {Mus musculus}, partial (4%)	0.026311	0.62681	2.86446	2.42508
TC16004	weakly similar to hypothetical protein SPCC4G3.14 - fission yeast (Schizosaccharomyces pombe), partial (4%)	0.688538	2.15989	-0.077292	-0.263264
TC16011	similar to gag-pol polyprotein {Clonorchis sinensis}, partial (4%)	1.3056	2.51253	0.58836	0.313503
TC16017		0.270548	2.35707	2.23272	2.3059
TC16025	weakly similar to Similar to hypothetical protein {Homo sapiens}, partial (10%)	0.147165	0.797796	1.60335	1.77075
TC16034	similar to unnamed protein product {Homo sapiens}, partial (7%)	0.878969	2.72825	0.111018	-0.044919
TC16038	similar to similar to Homo sapiens (Human). Dentin sialophosphoprotein precursor, partial (1%)	-0.168337	0.719322	-0.643417	-0.513905
TC16046	homologue to hypothetical protein C56C10.12 - Caenorhabditis elegans, partial (0%)	-0.729452	-0.482312	1.79568	1.72917
TC16047		-0.075227	-0.088033	0.945608	1.02547
TC16060	similar to mKIAA0473 protein {Mus musculus}, partial (2%)	-0.105601	0.37709	1.92064	2.40297
TC16064		0.469093	1.45449	2.46075	2.50338
TC16068		-0.152395	-0.421771	1.00366	0.758262
TC16069	similar to PROBABLE TRANSMEMBRANE PROTEIN {Ralstonia solanacearum}, partial (15%)	0.067731	0.823033	2.56002	2.32264
TC16078	similar to 60S ribosomal protein L11. [Rat], partial (76%)	3.9582	4.09576	1.18986	1.24289
TC16080		-0.267872	0.074905	1.55631	-0.04168
TC16081		-0.136628	0.10265	1.51589	1.51112
TC16097		0.147165	0.710333	2.42278	2.56628
TC16100	similar to hypothetical protein {Dictyostelium discoideum}, partial (1%)	0.12117	1.32504	1.92023	1.88321
TC16105	similar to IK cytokine down-regulator of HLA II in Homo sapiens {Schistosoma japonicum}, partial (87%)	1.82765	1.99574	3.13914	3.10725
TC16106	homologue to NAD(P) transhydrogenase beta subunit {Pseudomonas syringae pv. tomato str. DC3000}, partial (9%)	0.012236	0.19576	1.74855	2.27409
TC16107	similar to seven transmembrane-domain receptor {Homo sapiens}, partial (1%)	0.081277	0.421828	1.45449	1.39881
TC16109	weakly similar to Serine hydroxymethyltransferase (EC 2.1.2.1) (Serine methylase) (SHMT). {Chlamydia trachomatis}, partial (4%)	-0.184456	-0.152163	0.968151	1.45892
TC16119	weakly similar to Protein phosphatase 2C beta isoform (EC 3.1.3.16) (PP2C-beta). [Human], partial (16%)	0.847605	1.35419	2.11715	2.19119
TC16140	weakly similar to SD06874p {Drosophila melanogaster}, partial (6%)	2.79719	2.93915	-0.259844	0.107246
TC16147		0.416626	0.55833	-0.581305	-0.564131
TC16158	similar to This is the longest open reading frame of the sequence that starts with Met {Schistosoma mansoni}, partial (26%)	0.067731	1.19576	-0.137904	0.001341
TC16176		-0.217246	0.486437	4.12309	4.36367
TC16179	similar to V-ATPase G subunit {Clonorchis sinensis}, partial (20%)	-0.136628	0.032261	1.05571	1.14752
TC16185		-0.016334	0.06083	1.65786	1.86046
TC16191		-0.572727	-1.05701	1.42802	1.45834
TC16193		-0.530907	-1.11974	1.1754	1.15107
TC16194	similar to special lobe-specific silk protein ssp160A {Chironomus pallidivittatus}, partial (1%)	0.305595	0.8962	3.34586	4.15115
TC16195	homologue to T20H2.17 protein - Arabidopsis thaliana, partial (1%)	1.85551	2.59053	0.283995	0.137559
TC16196	weakly similar to Peter pan protein. [Fruit fly], partial (10%)	0.902053	0.62681	-0.41164	-0.638009
TC16219		0.067731	0.578229	2.30881	1.88193
TC16220	similar to KIAA0763 gene product {Homo sapiens}, partial (2%)	0.234628	0.443687	-0.961688	-0.836956
TC16225	homologue to unknown {Methanothermobacter thermautotrophicus}, partial (4%)	0.878969	2.48907	-0.065796	-0.004952
TC16244	similar to fumarate reductase iron-sulfur protein [imported] - Rhodoferax fermentans, partial (29%)	-0.016334	0.728255	1.37839	1.57052
TC16246	similar to Hypothetical protein Y37D8A.22 {Caenorhabditis elegans}, partial (17%)	1.69296	2.93337	0.866388	0.318552
TC16255		-0.217246	0.046616	1.74436	1.35218
TC16261		0.774438	1.94683	-0.354576	0.183943
TC16265		-0.250799	-0.072436	0.701277	1.19153
TC16266		0.33981	1.32504	-0.271115	-0.011273
TC16267	weakly similar to probable human pre-mRNA-splicing factor hprp18 homolog - fission yeast (Schizosaccharomyces pombe), partial (7%)	0.469093	1.16319	-0.588336	-0.152582
TC16270	homologue to ribosomal protein S14 {Stomoxys calcitrans}, partial (86%)	0.054056	0.588077	1.74809	0.700452
TC16289		-0.060277	0.410773	5.79815	2.787
TC16291	weakly similar to probable zinc/cadmium resistance protein - fission yeast (Schizosaccharomyces pombe), partial (15%)	-0.105601	0.319142	1.40164	2.14752
TC16336		-0.374787	-0.202204	1.77162	1.95832
TC16343	homologue to hypothetical protein {Plasmodium falciparum 3D7}, partial (0%)	1.27645	2.64579	-0.035048	0.055265
TC16345	homologue to Unknown (protein for MGC:16752) {Homo sapiens}, partial (5%)	-0.152395	0.330919	3.29454	3.27311
TC16350	similar to UDP-glucuronic acid decarboxylase {Caenorhabditis elegans}, partial (31%)	1.75766	2.33969	-0.539819	-0.32098
TC16353	similar to Fer1l3 protein {Mus musculus}, partial (5%)	1.48956	2.03226	-0.539819	-0.057945
TC16381		3.36356	4.60999	-0.127624	-0.218699
TC16384	similar to unknown {Arabidopsis thaliana}, partial (13%)	0.134226	0.486437	1.42162	1.88789
TC16389		-0.250799	0.10265	0.837819	1.1304
TC16398		-0.233925	0.283223	2.37478	2.28896
TC16409		1.21018	1.04662	-0.19938	0.216764
TC16416	similar to similar to Mus musculus (Mouse). 13 days embryo heart cDNA RIKEN full-length enriched library, partial (1%)	0.067731	1.45449	2.20485	2.5863
TC16426		-0.060277	0.432799	1.78619	1.75221
TC16429		-0.393403	1.01046	-0.356576	-0.179022
TC16430		-0.28515	0.342601	2.46613	2.29921
TC16436		1.25867	3.13492	2.13221	1.51497
TC16448		-0.184456	-0.307814	2.68776	2.32264
TC16454	weakly similar to Protein rtoA (Ratio-A). [Slime mold], partial (14%)	-0.136628	1.14996	-0.797863	-0.56181
TC16455		0.094698	1.36569	1.6955	2.2896
TC16458		-0.28515	1.1095	-0.384865	-0.620993
TC16460		0.159989	3.77319	0.416355	0.364434
TC16461	similar to proteasome alpha 2 subunit {Carassius auratus}, partial (79%)	2.57582	3.3147	0.886816	0.995048
TC16472		-0.075227	0.365685	1.17816	1.16164
TC16477	weakly similar to hypothetical protein putative universal stress protein Usp {Schistosoma japonicum}, partial (22%)	2.39238	3.03586	0.290398	0.128963
TC16483		-0.060277	1.34841	-0.00651	0.310972
TC16494		-0.233925	0.864138	1.00444	1.10943
TC16496	homologue to unknown {Arabidopsis thaliana}, partial (18%)	1.19156	2.31914	-0.257974	-0.344728
TC16511		-0.267872	-0.44167	2.06843	1.56575
TC16513	similar to unnamed protein product {Homo sapiens}, partial (12%)	-0.04548	3.00127	0.696463	0.508359
TC16520		0.294007	1.33677	-0.419979	0.447439
TC16530		2.57343	3.43006	0.538662	0.282833
TC16535	70 000 mol wt antigen/hsp70 homologue (619 AA) {Schistosoma mansoni}, partial (2%)	0.067731	-0.026633	1.51096	1.78358
TC16536	similar to putative growth inhibitory protein {Oryza sativa} [Oryza sativa (japonica cultivar-group)], partial (6%)	1.34543	1.96205	0.408135	0.460059
TC16537	Heat shock 70 kDa homolog protein (HSP70) (Major surface antigen). [Blood fluke], complete	4.21171	4.52347	0.714671	1.11452
TC16539	similar to transketolase {Echinococcus multilocularis}, partial (80%)	1.57343	2.10265	3.28287	2.52429
TC16544	homologue to 70 000 mol wt antigen/hsp70 homologue (619 AA) {Schistosoma mansoni}, partial (33%)	3.40455	3.75144	1.03755	1.4816
TC16546	Heat shock 70 kDa homolog protein (HSP70) (Major surface antigen). [Blood fluke], partial (17%)	4.69406	5.34042	-0.190435	0.400594
TC16547	similar to heat shock protein 90 {Dendronephthya klunzingeri}, partial (83%)	4.47167	5.29942	1.13399	1.2409
TC16548	similar to similar to GenBank Accession Number AF257659 crocalbin-like protein in Homo sapiens, partial (93%)	2.04717	3.04483	1.11967	0.763825
TC16551	similar to 90-kDa heat shock protein {Sus scrofa}, partial (34%)	3.83367	5.33495	0.010656	1.15248
TC16552	homologue to heat shock protein 86 - fluke (Schistosoma mansoni) (fragment), partial (53%)	3.18373	3.86818	0.391552	0.747071
TC16555	weakly similar to ORF 73 contains large complex repeat CR 73 {Human herpesvirus 8}, partial (4%)	3.89152	5.52764	-0.057641	-0.033616
TC16557	myosin heavy chain - fluke (Schistosoma mansoni) (strain Brazilian LE), complete	1.85156	3.06436	-0.524002	-0.338755
TC16560	similar to NADH2 dehydrogenase (ubiquinone) (EC 1.6.5.3) chain 4 - Reclinomonas americana (ATCC 50394), partial (3%)	-0.852835	-1.7047	0.645424	0.774887
TC16563		-1.07523	-0.344809	0.392743	0.107246
TC16565	similar to hypothetical protein L8342.05 {Leishmania major}, partial (1%)	1.56381	3.40243	0.041352	-0.097746
TC16566	putative proline-rich protein {Solanum brevidens}, partial (5%)	-0.030833	0.129872	1.43034	1.50615
TC16568	homologue to Gp33 {Bacteriophage RB49} [Enterobacteria phage RB49], partial (14%)	-0.852835	-1.75361	-0.432579	-0.531968
TC16569		4.27055	5.96229	0.148159	-0.035225
TC16571	Major egg antigen (P40). [Blood fluke], complete	2.62058	3.21971	1.02685	1.26071
TC16572		2.5806	2.91	-0.176239	-0.133496
TC16573	similar to ubiquitin activating enzyme E1 {Homo sapiens}, partial (50%)	1.10136	0.754727	-0.043076	-0.395497
TC16575	major egg antigen {Schistosoma mansoni}, partial (21%)	1.90967	3.21336	4.95168	5.50113
TC16579	homologue to hypothetical protein {Macaca fascicularis}, partial (9%)	1.6066	2.13324	0.480485	0.398211
TC16580	homologue to Major egg antigen (P40). [Blood fluke], partial (67%)	2.44047	3.29529	0.087678	1.20045
TC16584	weakly similar to Ubiquitin-activating enzyme E1 1 (Poly(A)+ RNA transport protein 3). [Fission yeast], partial (4%)	3.5972	4.45987	0.967352	0.480474
TC16585		-0.152395	0.737133	-0.739296	-0.482831
TC16586		0.839656	1.96961	0.163589	-0.31315
TC16592		-0.267872	1.71932	-0.043076	-0.111261
TC16594	Major egg antigen (P40). [Blood fluke], complete	2.20709	3.0484	0.865531	1.35341
TC16604	similar to cytochrome b {Mabuya cf. dumasi}, partial (6%)	-0.168337	0.032261	1.10085	1.23757
TC16605	similar to hypothetical protein {Plasmodium falciparum 3D7}, partial (0%)	3.37323	3.62083	0.222371	-0.164861
TC16608	similar to Hypothetical protein R193.3 {Caenorhabditis elegans}, partial (4%)	2.4059	2.73048	0.489419	1.22553
TC16609		0.558979	0.950647	-0.752399	-0.366847
TC16610	similar to Hypothetical protein R193.3 {Caenorhabditis elegans}, partial (4%)	-0.105601	1.39403	5.97835	6.34183
TC16615		0.606597	2.20539	-0.822525	-0.328853
TC16618	homologue to major egg antigen {Schistosoma mansoni}, partial (13%)	2.12771	3.47055	1.02762	1.24753
TC16619	major egg antigen {Schistosoma mansoni}, partial (15%)	0.026311	1.01046	-0.295843	-0.231555
TC16620		-0.233925	0.19576	1.86553	1.32797
TC16625	similar to GH01077p {Drosophila melanogaster}, partial (61%)	1.02631	1.17631	-0.636112	-0.672655
TC16627	Actin 2. [Blood fluke], partial (45%)	5.02149	4.77481	2.31981	2.05148
TC16630	similar to protein T6D22.2 [imported] - Arabidopsis thaliana, partial (16%)	5.99758	6.92246	0.499403	1.08594
TC16631	homologue to elongation factor 1-alpha {Schistosoma mansoni}, complete	5.32173	5.46856	2.75505	2.69075
TC16638	weakly similar to protein T6D22.2 [imported] - Arabidopsis thaliana, partial (15%)	2.46651	4.38417	0.711811	1.15248
TC16641	homologue to elongation factor 1-alpha {Schistosoma mansoni}, partial (26%)	3.09637	4.7182	0.225048	0.517169
TC16642		0.012236	-0.119742	1.12828	0.998984
TC16643	homologue to elongation factor 1-alpha {Schistosoma mansoni}, partial (40%)	5.41562	6.02004	1.62783	2.03968
TC16645	similar to elongation factor 1-alpha {Schistosoma mansoni}, partial (22%)	5.4032	5.47885	1.84697	2.24753
TC16650		0.917239	1.18931	-1.05927	-0.760431
TC16654	similar to LD16074p {Drosophila melanogaster}, partial (7%)	0.634431	0.911967	-0.593044	-0.531968
TC16667		1.04717	1.37709	0.386779	-0.218699
TC16669		0.625213	1.79355	0.180236	-0.046541
TC16678	Glyceraldehyde 3-phosphate dehydrogenase (EC 1.2.1.12) (GAPDH) (Major larval surface antigen) (P-37), complete	3.06603	3.42869	-0.221075	0.230222
TC16682	similar to Stress-70 protein mitochondrial precursor (75 kDa glucose regulated protein) (GRP 75), partial (89%)	2.99086	3.92659	0.093549	0.148942
TC16693	similar to similar to GenBank Accession Number U36779 vesicle-associated membrane protein/synaptobrevin, partial (43%)	1.14716	0.81467	0.019933	-0.315103
TC16695	fibrillin 2 {Schistosoma mansoni}, partial (90%)	3.46651	3.91295	1.74296	1.67706
TC16699		0.924773	1.86008	0.248916	0.425377
TC16702		-0.030833	0.839616	1.58368	1.68098
TC16703		0.615935	1.90804	0.754122	0.516071
TC16707		-0.490265	-0.344809	1.18712	0.743321
TC16717	homologue to NADH dehydrogenase subunit 5 {Rhodomonas salina}, partial (3%)	-0.705993	-0.254043	0.662309	0.67312
TC16720		-0.267872	0.017762	1.53489	1.87681
TC16721	weakly similar to pre-mRNA splicing SRp75 - human, partial (32%)	4.39238	4.58869	-0.004941	0.181174
TC16722	similar to pre-mRNA splicing SRp75 - human, partial (32%)	2.5321	3.64343	0.941545	1.17074
TC16723	weakly similar to pre-mRNA splicing SRp75 - human, partial (18%)	2.14394	3.71033	1.33196	1.75268
TC16731	weakly similar to DnaJ homolog subfamily A member 4 (MmDjA4). [Mouse], partial (33%)	2.66399	4.27105	0.778925	1.19565
TC16732	weakly similar to DnaJ-like protein {Cercopithecus aethiops}, partial (76%)	3.48319	3.62561	-0.136186	0.733904
TC16738	14-3-3 protein homolog 1. [Blood fluke], complete	3.0997	4.5942	1.17678	1.4612
TC16739	14-3-3 protein homolog 1. [Blood fluke], partial (31%)	5.24557	5.43791	0.301853	1.15601
TC16742	CG11624-PA {Drosophila melanogaster}, partial (38%)	5.7977	5.66802	3.45392	3.57488
TC16743	CG11624-PA {Drosophila melanogaster}, partial (33%)	3.62868	4.48446	1.2795	1.64877
TC16744	CG11624-PA {Drosophila melanogaster}, partial (20%)	4.8064	5.73879	2.7941	3.04597
TC16745	CG11624-PA {Drosophila melanogaster}, partial (23%)	4.52778	5.08711	2.82442	2.89086
TC16747	weakly similar to Hypothetical protein Y69A2AR.18a {Caenorhabditis elegans}, partial (61%)	2.65042	3.08537	-0.896235	-0.638009
TC16748	similar to ATP synthase gamma chain mitochondrial precursor (EC 3.6.3.14). [Fruit fly], partial (22%)	-0.030833	0.62681	1.45392	1.51222
TC16749	similar to ATP synthase gamma chain mitochondrial precursor (EC 3.6.3.14). [Fruit fly], partial (16%)	0.878969	1.38276	0.065448	0.04159
TC16750	similar to ATP synthase gamma chain mitochondrial precursor (EC 3.6.3.14). [Fruit fly], partial (23%)	2.29109	2.57823	0.032212	0.007607
TC16751	homologue to similar to GenBank Accession Number AY044241 glutamine synthetase {Schistosoma japonicum}, complete	1.17901	1.76778	-1.69561	-1.20233
TC16754		-0.393403	-0.219278	1.64592	1.6148
TC16756		-0.090334	-0.119742	1.30249	1.17284
TC16757		-0.8273	-0.567201	0.200778	0.930559
TC16762		-0.393403	0.208584	3.56015	3.75745
TC16766		-0.32034	1.01776	-0.172712	-0.231555
TC16774	weakly similar to Histone H1-gamma late. [Purple sea urchin], partial (33%)	0.1853	3.04125	1.30059	1.54598
TC16775	similar to Ubiquitin-conjugating enzyme E2-17 kDa (EC 6.3.2.19) (Ubiquitin-protein ligase), partial (95%)	2.81959	3.53815	1.86553	1.77901
TC16777	homologue to Extracellular superoxide dismutase [Cu-Zn] precursor (EC 1.15.1.1) (EC-SOD). [Blood fluke], partial (95%)	-0.200758	-0.152163	3.10866	3.54085
TC16778	similar to Ubiquitin-conjugating enzyme E2-17 kDa (EC 6.3.2.19) (Ubiquitin-protein ligase), complete	2.91156	2.67612	1.59665	1.53083
TC16779	similar to Ubiquitin-conjugating enzyme E2-17 kDa (EC 6.3.2.19) (Ubiquitin-protein ligase), partial (73%)	3.77652	4.02322	2.26818	2.15988
TC16780	similar to Ubiquitin-conjugating enzyme E2-17 kDa (EC 6.3.2.19) (Ubiquitin-protein ligase), partial (94%)	2.72783	2.86008	1.19328	0.984762
TC16781	Extracellular superoxide dismutase [Cu-Zn] precursor (EC 1.15.1.1) (EC-SOD). [Blood fluke], partial (35%)	-0.184456	-0.18533	2.52569	2.84283
TC16782	Enolase (EC 4.2.1.11) (2-phosphoglycerate dehydratase) (2-phospho-D- glycerate hydro-lyase)., complete	1.63443	2.4491	-0.844807	-0.276526
TC16783	similar to ribosomal protein S3a cytosolic - human, partial (74%)	1.42727	1.70582	0.282711	0.395824
TC16784	glucan 1 4-beta-glucosidase {Xanthomonas axonopodis pv. citri str. 306}, partial (1%)	0.04025	1.06788	1.96455	2.19291
TC16786		-0.060277	0.973367	-0.428367	-0.257618
TC16787	similar to small GTP-binding protein {Glycine max}, partial (57%)	2.57582	3.59786	3.99349	4.19162
TC16789	homologue to similar to Plasmodium falciparum. Hypothetical protein {Dictyostelium discoideum}, partial (3%)	0.519719	1.87624	0.135411	0.148942
TC16791		-0.250799	1.4328	1.19874	1.21676
TC16792	leucine-rich protein {Schistosoma mansoni}, complete	2.74708	4.16154	0.618193	0.547589
TC16793	cathepsin L (EC 3.4.22.15) - fluke (Schistosoma mansoni), complete	0.210175	0.673807	1.85001	1.99268
TC16794		2.82966	4.85193	0.73547	1.61685
TC16795		5.04242	5.76832	-0.447419	0.032401
TC16796		1.42727	2.23703	0.174708	0.265944
TC16797		0.258673	1.03226	-0.551223	-0.250123
TC16799		0.634431	2.10608	-0.38079	-0.104488
TC16800	probable Na+/K+/Cl-cotransport protein - common tobacco, partial (1%)	1.48447	1.69219	-0.299685	-0.330828
TC16803	weakly similar to ribosomal protein L6 {Ictalurus punctatus}, partial (49%)	5.24181	5.32099	0.707032	1.02161
TC16805	Triosephosphate isomerase (EC 5.3.1.1) (TIM). [Blood fluke], complete	0.519719	1.47055	-1.05601	-0.703029
TC16806	similar to NADH dehydrogenase 6 {Schistosoma mansoni}, complete	4.40724	5.81755	1.62935	1.45548
TC16807	homologue to NADH dehydrogenase 6 {Schistosoma mansoni}, complete	2.51224	4.49954	-1.2468	-1.11126
TC16808	weakly similar to ribosome-associated protein P40 {Bombyx mori}, partial (59%)	3.70175	3.77535	0.758747	1.11525
TC16809	homologue to similar to HMG1-like protein - fruit fly {Schistosoma japonicum}, complete	3.54926	4.66278	-0.056015	0.473701
TC16812	homologue to calmodulin {Metridium senile}, complete	1.98367	2.63396	3.61015	3.74918
TC16813	calmodulin {Caenorhabditis elegans}, complete	3.34964	4.61361	0.37357	0.417163
TC16817		-0.374787	0.003115	3.5023	3.49323
TC16821		-0.777547	-0.567201	1.56214	1.32107
TC16827	homologue to similar to NM_006276 splicing factor arginine/serine-rich 7 {Schistosoma japonicum}, partial (70%)	4.19468	5.07665	0.846536	0.975203
TC16831	weakly similar to GAR1 protein {Homo sapiens}, partial (14%)	0.448335	0.780722	-0.683013	-0.410038
TC16832	similar to AT5g58470/mqj2_60 {Arabidopsis thaliana}, partial (7%)	1.57343	2.28927	-0.137904	-0.11466
TC16833	similar to Stress-induced-phosphoprotein 1 (STI1) (Hsp70/Hsp90-organizing protein), partial (32%)	1.53457	1.83549	-0.358578	-0.15608
TC16834	weakly similar to Hsp70/Hsp90 organizing protein; hop {Cricetulus griseus}, partial (27%)	0.766075	2.23389	-0.326869	-0.336769
TC16836	similar to scavenger receptor protein CI precursor {Drosophila melanogaster}, partial (3%)	-0.152395	-0.18533	1.09648	1.46576
TC16842	similar to unnamed protein product {Mus musculus}, partial (4%)	1.74069	1.68303	-0.675506	-0.814674
TC16843	similar to similar to GenBank Accession Number AB062685 ribosome-associated protein P40 in Bombyx mori, partial (72%)	0.427273	1.53306	1.97929	2.11561
TC16844	similar to malate dehydrogenase precursor {Nucella lapillus}, partial (88%)	0.539483	1.09576	-0.163931	-0.15433
TC16849	similar to ribosomal protein S13 cytosolic [validated] - human, complete	1.64815	2.24327	0.654388	1.02856
TC16850	similar to 40S ribosomal protein S13. [Pig], partial (48%)	4.07028	4.51833	-0.204773	-0.147352
TC16852	similar to unnamed protein product {Homo sapiens}, partial (4%)	0.670727	0.797796	1.99584	1.52865
TC16854	weakly similar to homologue of the murine Llglh gene {Homo sapiens}, partial (3%)	0.222453	1.2953	5.2778	5.25063
TC16856	phosphoenolpyruvate carboxykinase {Schistosoma mansoni}, complete	1.21018	2.4838	0.60181	0.775805
TC16857	homologue to hypothetical protein {Schistosoma japonicum}, partial (12%)	1.26462	1.87624	-0.009653	0.304625
TC16858	similar to ADP/ATP carrier {Trypanosoma brucei brucei}, partial (57%)	2.78483	3.92756	-1.18155	-0.787298
TC16859	similar to ADP ATP carrier protein (ADP/ATP translocase) (Adenine nucleotide translocator) (ANT)., partial (51%)	2.04025	3.0214	-0.093875	-0.173695
TC16860	similar to ADP ATP carrier protein F20O9.60 - Arabidopsis thaliana, partial (16%)	3.61011	3.93626	-1.51951	-1.46754
TC16863	weakly similar to LD31805p {Drosophila melanogaster}, partial (3%)	2.01224	2.42183	-0.119112	-0.087693
TC16864	similar to lamin {Tealia sp.}, partial (7%)	1.56863	2.36282	0.217003	0.114522
TC16866	similar to Similar to heterogeneous nuclear ribonucleoproteins methyltransferase-like 2 (S. cerevisiae), partial (71%)	3.59484	3.8052	2.32293	2.68049
TC16867		0.067731	0.85601	-0.515041	-0.458876
TC16870	ATP:guanidino kinase SMC74 (EC 2.7.3.-) (ATP:guanidino phosphotransferase). [Blood fluke], partial (96%)	1.6019	2.39683	-3.91969	-3.73406
TC16872		0.961862	1.01776	-0.265469	-0.116362
TC16877	Phosphoglycerate kinase (EC 2.7.2.3). [Blood fluke], complete	2.65269	2.69902	0.145336	0.510566
TC16878	similar to Glycerol-3-phosphate dehydrogenase [NAD+] cytoplasmic (EC 1.1.1.8) (GPD-C) (GPDH-C)., partial (50%)	1.936	1.8272	-2.56503	-2.03523
TC16882	purine-nucleoside phosphorylase {Schistosoma mansoni}, complete	1.74495	2.91	1.1573	1.50005
TC16894	similar to UV excision repair protein RAD23 homolog B (HHR23B), partial (22%)	2.28233	3.05906	0.659344	0.421862
TC16896	similar to T-complex protein 1 zeta subunit (TCP-1-zeta) (CCT-zeta) (CCT-zeta- 1). [Mouse], partial (91%)	2.00159	2.13995	0.077347	0.349712
TC16897	similar to Unknown (protein for MGC:11850) {Mus musculus}, partial (25%)	3.82765	3.78501	0.60181	0.559366
TC16898	similar to AF-17 protein. [Human], partial (2%)	1.25867	2.21177	-0.047915	0.099934
TC16901	homologue to trispanning orphan receptor; TORE {Schistosoma mansoni}, partial (9%)	0.437842	1.31914	-0.027064	0.115972
TC16902	similar to CG10333-PA {Drosophila melanogaster}, partial (59%)	1.21633	1.85193	0.121112	0.298249
TC16903	similar to prp28 U5 snRNP 100 kd protein {Homo sapiens}, partial (29%)	0.373233	0.55833	2.61666	2.50421
TC16911	calponin homolog {Schistosoma mansoni}, complete	0.886705	1.87222	-0.05277	0.302078
TC16913	rab-related GTP-binding protein {Schistosoma mansoni}, complete	1.62058	1.7327	0.30944	0.726326
TC16920		-0.267872	0.271048	2.30849	2.30463
TC16921	similar to Kinesin light chain (KLC). [Longfin squid], partial (50%)	0.33981	1.42183	-0.716005	-0.882578
TC16925	weakly similar to Ser/Arg-related nuclear matrix protein {Homo sapiens}, partial (20%)	1.10136	1.83962	-0.269231	-0.184369
TC16926		-0.233925	0.307268	0.856065	1.38021
TC16933		0.634431	1.15659	-0.146528	-0.00969
TC16934	homologue to 26S protease regulatory subunit 7 (MSS1 protein). [Human], partial (62%)	1.21633	1.83549	0.343094	0.604503
TC16935	similar to unnamed protein product {Mus musculus}, partial (60%)	1.31709	2.55331	0.106671	0.392237
TC16944	weakly similar to adducin alpha subunit alt. transcript 2 {Homo sapiens}, partial (20%)	-0.060277	1.09576	-0.585989	-0.476258
TC16946	Peptidyl-prolyl cis-trans isomerase B precursor (EC 5.2.1.8) (PPIase) (Rotamase) (Cyclophilin B), complete	2.13423	3.94969	0.737346	1.12032
TC16951	weakly similar to cleft lip and palate transmembrane protein 1 {Homo sapiens}, partial (6%)	-0.152395	0.017762	1.12255	0.966384
TC16954	similar to spliceosome-associated-protein 114 {Echinococcus multilocularis}, partial (14%)	0.558979	0.904105	-0.419979	-0.305362
TC16958	weakly similar to similar to x0001 {Oikopleura dioica}, partial (8%)	-0.267872	-0.236556	0.646422	0.967188
TC16959	weakly similar to mitotic phosphoprotein 39 {Xenopus laevis}, partial (17%)	1.51972	2.17957	0.029152	0.382627
TC16961	homologue to similar to NM_006243 protein phosphatase 2 regulatory subunit B (B56) alpha isoform(PP2A), partial (95%)	0.489557	1.95826	0.001318	0.133268
TC16964	weakly similar to Peripheral-type benzodiazepine receptor (PBR) (PKBS) (Mitochondrial benzodiazepine receptor)., partial (21%)	2.40051	3.12819	-0.022295	0.040063
TC16965	weakly similar to Glucosidase II {Homo sapiens}, partial (42%)	0.878969	2.13324	4.32784	4.67767
TC16967	similar to Translation initiation factor IF-2. [Human], partial (36%)	0.85551	1.61722	-0.685524	-0.324911
TC16972	similar to phosphate carrier protein precursor mitochodrial splice form B - bovine, partial (81%)	3.37186	3.60999	0.241004	0.511669
TC16978		1.28818	1.95065	0.542959	0.17701
TC16981	retinoid X receptor RXR-2 {Schistosoma mansoni}, complete	2.63443	3.4232	0.686787	0.987935
TC16987	weakly similar to Multisynthetase complex auxiliary component p43, partial (39%)	2.49968	2.95446	1.63288	1.61429
TC16990		3.40859	4.29905	1.69502	1.98635
TC16991	similar to similar to GABA, complete	1.204	1.87222	0.285278	0.16164
TC16997	similar to surface lipoprotein p27 - Lyme disease spirochete (strain B29), partial (8%)	0.67966	1.01776	-0.397161	-0.076051
TC16998	similar to selenoprotein W1 {Danio rerio}, partial (20%)	2.66624	3.1265	0.844797	0.905613
TC17000		-0.136628	-0.135862	2.99858	3.30096
TC17002	similar to Thyroid hormone receptor-associated protein complex 150 kDa component (Trap150). [Human], partial (3%)	1.88671	1.80203	0.68095	-0.126618
TC17004	homologue to similar to cytochrome c {Schistosoma japonicum}, complete	1.9582	3.08189	-3.10896	-2.64291
TC17010		0.405899	0.789284	1.78075	1.5449
TC17013		0.568629	1.7978	-0.19222	-0.121481
TC17015	similar to BcDNA.GH08312 {Drosophila melanogaster}, partial (1%)	1.92101	2.6505	0.507121	0.731067
TC17016	stathmin-like protein {Schistosoma mansoni}, complete	4.48956	5.91662	-1.03345	-0.787298
TC17017	homologue to hypothetical protein {Schistosoma japonicum}, complete	4.67687	5.79328	1.39334	1.46576
TC17018	similar to hypothetical protein {Schistosoma japonicum}, partial (91%)	4.07198	5.3689	4.71901	4.05989
TC17020	similar to Splicing factor U2AF 35 kDa subunit (U2 auxiliary factor 35 kDa subunit), partial (50%)	1.02631	2.09231	0.449921	0.555094
TC17025	similar to Unknown (protein for MGC:55630) {Danio rerio}, partial (80%)	1.56863	2.24327	-0.576636	-0.276526
TC17028	similar to similar to GenBank Accession Number BC011429 unknown (protein for MGC:19416) in Mus musculus, complete	1.49968	1.57823	-0.397161	0.148942
TC17029	similar to Transcription factor BTF3 homolog. {Caenorhabditis elegans}, partial (55%)	5.32458	4.72212	3.41108	3.44427
TC17033	weakly similar to AtaAp {Emericella nidulans}, partial (22%)	0.427273	1.24639	-0.056015	-0.204144
TC17034	weakly similar to 1-acyl-sn-glycerol-3-phosphate acyltransferase alpha (EC 2.3.1.51) (1- AGP acyltransferase 1), partial (16%)	1.8476	2.67612	0.193963	0.185326
TC17042		0.732128	1.25877	-0.39305	-0.126618
TC17043	similar to suppressor of actin 1 {Homo sapiens}, partial (18%)	1.69736	1.61241	-0.578968	-0.352732
TC17044	similar to GH08349p {Drosophila melanogaster}, partial (12%)	2.06773	2.408	1.03679	1.34724
TC17049	Calpain (EC 3.4.22.17) (Calcium-activated neutral proteinase) (CANP). [Blood fluke], complete	0.917239	1.63633	-1.00808	-0.500506
TC17051		0.723515	2.28322	0.083259	-0.126618
TC17055	weakly similar to Unknown (protein for IMAGE:3351405) {Homo sapiens}, partial (28%)	0.799242	2.01776	2.57505	2.78928
TC17056		1.43257	1.70582	-0.003374	-0.016032
TC17057		0.549264	1.89223	0.677046	0.342295
TC17058		-1.23392	2.41077	2.09721	2.11234
TC17061	weakly similar to Hypothetical protein F55C12.5a {Caenorhabditis elegans}, partial (3%)	0.159989	0.578229	1.39809	1.88023
TC17062	similar to Adenovirus 5 E1A-binding protein (BS69 protein). [Human], partial (4%)	1.69736	3.51769	0.036789	0.411267
TC17063	similar to Unknown (protein for MGC:56007) {Danio rerio}, partial (6%)	2.08128	3.05196	-0.22655	-0.023998
TC17067		0.529635	1.92368	-0.295843	-0.299548
TC17068		1.27055	2.0714	-0.616812	-0.428952
TC17069	weakly similar to 60S ribosomal protein L35 {Euphorbia esula}, partial (47%)	3.54193	3.76344	0.836069	0.979991
TC17072	similar to similar to GenBank Accession Number AE003628 CG4968 gene product in Drosophila melanogaster, partial (26%)	0.054056	0.607573	-0.952586	-0.393432
TC17075		0.107995	1.34841	-0.156944	-0.030403
TC17080	weakly similar to ribosomal protein L18 {Petromyzon marinus}, complete	5.09428	5.67381	1.22036	1.21676
TC17081	weakly similar to Suppressor/enhancer of lin-12 protein 9 precursor. {Caenorhabditis elegans}, partial (74%)	1.70175	2.46522	4.0092	3.7193
TC17083	weakly similar to Single-strand recognition protein (SSRP) (Chorion-factor 5). [Fruit fly], partial (26%)	0.831663	1.78928	-0.080593	-0.087693
TC17084	similar to similar to GenBank Accession Number AF108214 eukaryotic translation initiation factor 3 p42 subunit, partial (97%)	1.4059	2.19898	0.077347	0.1347
TC17088	similar to dJ45P21.4 (butyrophilin subfamily 2 member A2) {Homo sapiens}, partial (3%)	-0.075227	1.39403	0.44189	0.339814
TC17090	weakly similar to 40S ribosomal protein S21 {Ictalurus punctatus}, partial (54%)	4.57223	5.20058	0.547243	0.753609
TC17091	weakly similar to UDP-N-acetylglucosamine--dolichyl-phosphate N- acetylglucosaminephosphotransferase (EC 2.7.8.15), partial (12%)	1.37873	1.93915	-0.230212	-0.207769
TC17093		0.823626	1.50735	-0.282475	-0.071091
TC17095	weakly similar to unnamed protein product {Homo sapiens}, partial (19%)	0.499682	1.53815	3.25956	2.46291
TC17097	weakly similar to nuclear pore-targeting complex protein 97K - mouse, partial (50%)	1.23463	1.69674	-0.235722	0.074792
TC17104	weakly similar to tegumental protein {Schistosoma japonicum}, partial (42%)	-0.490265	0.003115	-5.76297	-5.19872
TC17107	essential myosin light chain {Schistosoma mansoni}, complete	3.29109	2.79355	0.99349	1.05299
TC17110		-0.450736	1.36569	0.065448	0.232899
TC17112	weakly similar to CG1884-PA {Drosophila melanogaster}, partial (2%)	0.1853	0.578229	1.87408	1.49838
TC17121	weakly similar to Probable ARP2/3 complex 21 kDa subunit (P21-ARC). {Caenorhabditis elegans}, partial (46%)	1.07452	1.45987	0.138253	0.414808
TC17122	homologue to pre-mRNA processing 8 protein {Mus musculus}, partial (15%)	-0.060277	0.454494	1.3363	0.976801
TC17123	weakly similar to CG6323-PB {Drosophila melanogaster}, partial (39%)	0.067731	0.538152	1.3474	1.472
TC17137	weakly similar to Similar to RIKEN cDNA 2410044K02 gene {Homo sapiens}, partial (22%)	-0.338262	0.032261	1.26981	1.3577
TC17139	weakly similar to Ribose-phosphate pyrophosphokinase (EC 2.7.6.1) (Phosphoribosyl pyrophosphate synthetase)., partial (12%)	1.34543	0.81467	-0.362591	0.168647
TC17142	similar to vomeronasal receptor V1RH14 {Mus musculus}, partial (8%)	0.479362	2.83342	0.357803	1.31729
TC17147	similar to similar to human carbonyl reductase (NADPH) PIR Accession Number A61271; Method: conceptual, partial (55%)	2.00869	2.78072	-0.211995	-0.246391
TC17148		3.00692	5.3778	1.10667	1.06506
TC17150	similar to hypothetical protein {Plasmodium falciparum 3D7}, partial (1%)	1.07452	2.4328	-0.305467	-0.469715
TC17151	similar to hypothetical protein {Macaca fascicularis}, partial (14%)	0.558979	0.692186	1.84957	1.84436
TC17154	weakly similar to Asparaginyl-tRNA synthetase cytoplasmic (EC 6.1.1.22) (Asparagine-- tRNA ligase) (AsnRS). [Human], partial (31%)	1.22245	1.33092	-0.115722	0.16164
TC17156	weakly similar to similar to SUMO-1-specific protease {Caenorhabditis elegans}, partial (12%)	1.06091	1.54828	-0.739296	-0.342734
TC17158	similar to SD03319p {Drosophila melanogaster}, partial (32%)	1.19779	1.2953	2.50492	2.09369
TC17159		-0.075227	0.19576	0.826407	1.75687
TC17160	weakly similar to hypothetical protein {Taenia solium}, partial (23%)	0.197791	0.995735	1.71467	1.83205
TC17161	similar to sin3 associated polypeptide p18 {Arabidopsis thaliana}, partial (9%)	0.74069	1.68761	-0.464569	-0.253866
TC17181	weakly similar to Unknown (protein for MGC:25110) {Mus musculus}, partial (17%)	0.799242	1.25877	-0.678004	-0.253866
TC17185	weakly similar to Oocyte zinc finger protein XLCOF28 (Fragment). [African clawed frog], partial (4%)	0.197791	0.295295	1.19123	1.72822
TC17186	Ubiquinol-cytochrome C reductase complex 14 kDa protein (EC 1.10.2.2). [Blood fluke], complete	1.06773	1.88426	-0.569661	-0.520652
TC17188	similar to hypothetical protein all7010 [imported] - Nostoc sp. (strain PCC 7120) plasmid pCC7120alpha, partial (3%)	-1.45074	-1.40214	3.18058	2.79721
TC17189		-1.07523	-0.18533	2.57084	2.63518
TC17192	homologue to NADH dehydrogenase subunit 4 {Schistosoma mansoni}, complete	2.98367	4.55394	-1.46241	-1.88258
TC17193	similar to NADH dehydrogenase subunit 4 {Schistosoma mansoni}, partial (26%)	2.04371	3.10437	-0.488488	-0.439568
TC17195		-0.168337	0.25877	2.12434	2.06619
TC17198	similar to GM08440p {Drosophila melanogaster}, partial (30%)	1.14071	1.99943	-0.670522	-0.26138
TC17202	weakly similar to SI:dZ150I12.2 (novel protein similar to human proliferation-associated 2G4 protein (PA2G4)), partial (37%)	2.62521	3.10779	0.523521	1.08372
TC17205	weakly similar to G2/mitotic-specific cyclin 3. [Baker's yeast], partial (12%)	2.08128	3.04483	-0.049531	0.168647
TC17214	similar to Glycine-rich cell wall structural protein 1 precursor. [Petunia], partial (6%)	1.04025	2.10265	0.092083	0.123204
TC17223	weakly similar to hypothetical protein ZK783.2 - Caenorhabditis elegans, partial (6%)	4.41729	5.21217	-0.009653	-0.215046
TC17224	weakly similar to hypothetical protein ZK783.2 - Caenorhabditis elegans, partial (6%)	4.66849	5.93216	-0.250518	0.080747
TC17225	similar to Unknown (protein for MGC:56702) {Danio rerio}, partial (39%)	1.0947	2.16976	-0.436803	-0.433189
TC17230	weakly similar to serine-rich protein - fission yeast (Schizosaccharomyces pombe), partial (5%)	-0.016334	0.728255	1.28143	1.78723
TC17241	weakly similar to glycerol-3-phosphate dehydrogenase {Mus musculus}, partial (53%)	1.22245	1.9041	-0.374698	-0.043299
TC17243	heat shock transcription factor {Schistosoma mansoni}, complete	0.807416	0.839616	-0.739296	-0.599406
TC17244		1.14071	1.93144	0.295501	0.834258
TC17245		0.723515	1.1095	-0.519515	0.189465
TC17247	weakly similar to Sodium/potassium-transporting ATPase beta-3 chain, partial (11%)	1.53457	4.88126	1.23438	1.96155
TC17248		2.28233	3.07491	-0.292011	0.150358
TC17254	weakly similar to CG16973-PA {Drosophila melanogaster}, partial (4%)	-0.28515	0.399632	2.4774	1.98238
TC17255	similar to hypothetical protein with Src homology 3, partial (54%)	0.31709	1.03946	3.60823	3.40935
TC17258		2.23159	2.77427	0.785287	0.857859
TC17261	weakly similar to hypothetical protein T13H5.2 - Caenorhabditis elegans, partial (14%)	4.3842	5.35455	1.25089	1.4686
TC17266	similar to U1 small nuclear ribonucleoprotein C (U1-C). [Human], partial (43%)	2.04025	1.99943	0.002878	0.163044
TC17269	weakly similar to CG6694-PA {Drosophila melanogaster}, partial (8%)	1.69736	2.14329	0.075865	0.080747
TC17271	similar to Cd151 protein {Mus musculus}, partial (6%)	3.37048	4.61361	1.29614	1.21541
TC17272	weakly similar to Collagen alpha 5(IV) chain precursor. [Human], partial (8%)	-0.04548	1.49693	-0.170951	0.600363
TC17273	weakly similar to intestinal alkaline phosphatase-II {Rattus norvegicus}, partial (13%)	0.597198	0.980862	-0.817008	-0.765765
TC17276		0.373233	0.839616	2.30976	2.53355
TC17279	weakly similar to BRDT {Homo sapiens}, partial (13%)	0.427273	1.60757	-0.391	-0.079368
TC17280	similar to carboxypeptidase C (EC 3.4.16.5) precursor - human, partial (25%)	-0.267872	-0.088033	1.25286	1.48216
TC17284	similar to ATP synthase oligomycin sensitivity conferral protein mitochondrial precursor (EC 3.6.3.14) (OSCP)., partial (27%)	3.27203	3.29379	-0.510581	-0.145613
TC17287	weakly similar to hypothetical protein W09D10.3 - Caenorhabditis elegans, partial (42%)	1.12771	2.01776	0.669205	0.554025
TC17288	weakly similar to GM03767p {Drosophila melanogaster}, partial (11%)	-0.168337	0.003115	1.73359	1.89298
TC17290	weakly similar to Coatomer beta' subunit (Beta'-coat protein) (Beta'-COP). [Fruit fly], partial (47%)	0.652693	1.06788	2.07624	2.19976
TC17293	weakly similar to Cytochrome c oxidase polypeptide Va mitochondrial precursor (EC 1.9.3.1). [Fruit fly], partial (24%)	1.95452	2.74376	0.499403	0.334839
TC17303		1.57821	2.38558	-0.571982	-0.599406
TC17313	weakly similar to unnamed protein product {Mus musculus}, partial (5%)	0.597198	0.904105	-0.336704	-0.401711
TC17316	similar to Ubiquitin-conjugating enzyme E2-17 kDa (EC 6.3.2.19) (Ubiquitin-protein ligase), complete	2.0228	2.83549	0.662309	0.806676
TC17321	similar to mitochondrial aconitase {Drosophila melanogaster}, partial (48%)	0.597198	0.597858	-0.548935	-0.387253
TC17324	weakly similar to Sorcin. [Blood fluke], partial (84%)	1.17901	2.02503	-0.303537	0.332345
TC17329	homologue to similar to GenBank Accession Number U58652 ubiquitin-conjugating enzyme E2-32k in Oryctolagus, partial (95%)	0.634431	1.15659	-0.571982	-0.315103
TC17333	similar to cytoplasmic aconitate hydratase {Arabidopsis thaliana}, partial (2%)	0.539483	0.942994	2.69381	2.41186
TC17338		-0.217246	0.06083	1.60026	1.68196
TC17339	weakly similar to mKIAA0988 protein {Mus musculus}, partial (9%)	0.222453	0.538152	1.41811	2.01889
TC17342	SINA {Schistosoma mansoni}, complete	0.294007	0.780722	-1.00808	-0.420516
TC17347	weakly similar to ubiquitin conjugating enzyme {Drosophila melanogaster}, partial (61%)	2.34262	1.85601	1.07438	1.09479
TC17356	weakly similar to Eukaryotic translation initiation factor 3 subunit 5 (eIF-3 epsilon) (eIF3 p47 subunit) (eIF3f)., partial (28%)	1.27055	1.75035	0.411664	0.487216
TC17357	weakly similar to Peroxisomal acyl-coenzyme A thioester hydrolase 1 (EC 3.1.2.2), partial (9%)	0.71485	3.27715	-0.194007	-0.22236
TC17372		0.222453	1.00311	-0.43469	-0.215046
TC17383	weakly similar to cgcr-1 product {Chlamydomonas reinhardtii}, partial (13%)	0.270548	0.25877	1.74809	1.84304
TC17385		-1.13663	-1.25404	0.956924	0.510566
TC17386		0.697362	2.36569	3.42918	3.00585
TC17388	similar to ribosomal protein S15a {Taenia solium}, complete	4.71539	5.24639	0.436126	0.742382
TC17390		0.998022	1.04662	-0.744523	-0.458876
TC17391		-0.121031	-0.202204	2.29709	2.27084
TC17394	similar to Splicing factor U2AF 65 kDa subunit (U2 auxiliary factor 65 kDa subunit), partial (77%)	-0.04548	0.129872	1.36207	1.58944
TC17397	similar to Sj-Ts1 {Schistosoma japonicum}, partial (67%)	0.134226	0.19576	2.66601	2.62732
TC17400	homologue to similar to GenBank Accession Number AE003550 CG6707 gene product in alt 2 in Drosophila, partial (70%)	0.246701	1.03226	-0.41164	-0.22787
TC17418	similar to CG1970-PA {Drosophila melanogaster}, partial (62%)	0.625213	1.06083	-0.481925	-0.303421
TC17420	similar to unnamed protein product {Mus musculus}, partial (85%)	1.45355	1.98832	0.115353	0.442822
TC17430		3.16636	2.51511	-0.027064	-0.084357
TC17433	homologue to similar to GenBank Accession Number X71081 ribosomal protein S8 in Xenopus laevis, complete	5.52189	6.24872	1.84697	2.09883
TC17439		1.45355	2.46255	-0.35258	-0.391369
TC17441	Rho3 GTPase {Schistosoma mansoni}, complete	-0.374787	1.60757	1.40164	1.31855
TC17447	weakly similar to Similar to serine/threonine kinase receptor associated protein {Danio rerio}, partial (34%)	1.33981	1.42183	-0.315156	-0.1631
TC17448	similar to TNF-receptor-associated factor 1 {Drosophila melanogaster}, partial (4%)	1.10136	1.91197	-0.012803	-0.067793
TC17449	homologue to hypothetical protein {Plasmodium falciparum 3D7}, partial (0%)	0.625213	1.3426	-0.61921	-0.439568
TC17450	weakly similar to CDS protein F9L11.5 [imported] - Arabidopsis thaliana, partial (12%)	0.969167	2.05729	0.227719	0.079261
TC17455	similar to GrpE protein homolog mitochondrial precursor. [Fission yeast], partial (8%)	6.40439	7.62127	1.22237	1.11959
TC17459		1.12117	1.2213	0.146748	-0.036836
TC17460	weakly similar to SD07362p {Drosophila melanogaster}, partial (10%)	1.21018	2.03586	0.174708	0.263328
TC17466		1.64359	2.34841	-0.633685	-0.040064
TC17470	similar to Working Model 20 from hug {Homo sapiens}, partial (26%)	0.107995	0.319142	-0.943541	-0.84258
TC17474	hypothetical protein {Plasmodium falciparum 3D7}, partial (5%)	0.706133	1.40521	3.28335	2.91481
TC17475	homologue to hypothetical protein conserved {Plasmodium falciparum 3D7}, partial (6%)	0.1727	1.19576	4.27901	3.38834
TC17477	homologue to NADH dehydrogenase subunit 2 {Schistosoma mansoni}, complete	4.76398	6.40173	-1.51504	-1.22053
TC17484		2.32565	2.79142	1.42627	1.34477
TC17485	weakly similar to proteasome subunit C8 {Mus musculus}, partial (58%)	0.026311	1.0749	-0.230212	-0.297616
TC17499		2.51723	2.93723	0.794326	0.732959
TC17501	weakly similar to Beclin 1-like protein. [Fruit fly], partial (21%)	0.094698	0.607573	3.69381	3.54004
TC17502	eukaryotic translation initiation factor 2 alpha subunit {Schistosoma mansoni}, complete	1.88284	2.02865	-0.155203	-0.106178
TC17522	weakly similar to Transaldolase (EC 2.2.1.2). {Pseudomonas aeruginosa}, partial (73%)	0.448335	1.12987	-0.597766	-0.482831
TC17533		0.282325	2.18282	0.02455	0.030864
TC17538	similar to hypothetical protein in Macaca fascicularis; similar to GenBank Accession Number AB071068, partial (88%)	0.31709	1.49693	0.095012	0.023153
TC17541	weakly similar to HYPOTHETICAL 47.4KD PROTEIN IN SHP1-SEC17 INTERGENIC REGION {Schizosaccharomyces pombe}, partial (34%)	0.766075	1.48644	-0.155203	0.415986
TC17542	similar to Similar to splicing factor 3a subunit 2 66kDa {Danio rerio}, partial (77%)	0.782754	1.60272	-0.201175	0.088157
TC17544	weakly similar to hypothetical protein F54B11.3 - Caenorhabditis elegans, partial (2%)	0.1727	0.62681	-1.08888	-0.550259
TC17546		1.01929	3.30279	0.239681	0.224854
TC17547		1.17901	2.77642	2.1754	2.47059
TC17556	weakly similar to nuclear receptor binding factor-1 {Rattus norvegicus}, partial (19%)	1.51474	1.58808	0.121112	0.43935
TC17557		0.723515	1.75473	1.60592	0.505041
TC17559	weakly similar to hypothetical protein {Drosophila melanogaster}, partial (2%)	-1.80221	-1.28967	-0.484109	-0.342734
TC17564	similar to Unknown (protein for MGC:56459) {Danio rerio}, partial (67%)	2.86729	3.38417	0.111018	0.522649
TC17566	weakly similar to Similar to hypothetical protein clone 2-23 {Homo sapiens}, partial (13%)	-0.152395	0.208584	1.4315	1.41716
TC17591	weakly similar to LD38070p {Drosophila melanogaster}, partial (28%)	0.067731	1.42183	-0.284377	-0.177244
TC17605	similar to Glutathione synthetase (EC 6.3.2.3) (Glutathione synthase) (GSH synthetase) (GSH-S). [Baker's yeast], partial (8%)	-0.030833	-0.026633	1.10085	1.06205
TC17616	similar to Isoleucyl-tRNA synthetase cytoplasmic (EC 6.1.1.5) (Isoleucine--tRNA ligase) (IleRS)., partial (32%)	0.081277	0.617224	-0.781653	-0.482831
TC17617		3.37873	5.52923	0.285278	0.231561
TC17628		0.697362	2.1095	-0.458114	0.454336
TC17643	similar to 511.11 {Leishmania major}, partial (6%)	1.07452	2.17631	-0.217436	-0.023998
TC17646	homologue to hypothetical protein Y50E8A.g - Caenorhabditis elegans, partial (0%)	0.067731	-0.704705	1.38738	1.02238
TC17647	weakly similar to Probable glycine cleavage system H protein. [pv. citri], partial (44%)	0.723515	2.34551	1.20282	1.51497
TC17652	similar to Kinesin heavy chain. [Purple sea urchin], partial (13%)	1.204	1.28927	-0.117416	0.672134
TC17657	weakly similar to Similar to RIKEN cDNA 2410018G23 gene {Homo sapiens}, partial (75%)	-0.060277	0.465221	1.72227	1.55616
TC17658	similar to eti-1 {Homo sapiens}, partial (10%)	0.688538	2.1366	-0.108964	-0.118066
TC17659	homologue to C367G8.1 (melanoma antigen P15) {Homo sapiens}, partial (4%)	1.06091	1.9041	-0.321001	-0.209585
TC17660		0.282325	0.763444	-0.700684	-0.315103
TC17668		1.55413	2.31618	0.648418	0.280248
TC17669	unknown {Arabidopsis thaliana}, partial (20%)	0.054056	0.032261	4.8636	4.59855
TC17674	similar to similar to XM_043220 proteasome (prosome macropain) 26S subunit non-ATPase {Schistosoma japonicum}, partial (69%)	1.50974	1.57328	-0.087219	0.050721
TC17680	enterokinase-like protein {Schistosoma mansoni}, complete	-0.233925	-1.52413	0.328234	0.172835
TC17681		2.17586	3.09404	1.68095	1.39403
TC17682	unknown {Schistosoma mansoni}, complete	0.939723	1.94299	0.135411	0.073299
TC17685		-0.490265	0.283223	1.38618	1.12609
TC17690		0.634431	1.39403	-0.090543	-0.157832
TC17693	weakly similar to F1K23.4 {Arabidopsis thaliana}, partial (8%)	0.210175	0.772109	-0.535282	-0.54796
TC17699	weakly similar to I-connectin {Procambarus clarkii}, partial (0%)	0.026311	0.319142	2.4254	2.62452
TC17708	weakly similar to unnamed protein product {Homo sapiens}, partial (4%)	-0.090334	0.486437	2.0153	1.83029
TC17717	weakly similar to DAM1 {Homo sapiens}, partial (76%)	1.37873	1.59786	-0.571982	-0.407952
TC17720	similar to putative high mobility group-like nuclear protein 2 {Echinococcus multilocularis}, partial (87%)	2.43521	3.39963	0.456769	0.286703
TC17732		0.197791	0.745957	2.24332	2.74144
TC17736	homologue to T-cadherin 2 - chicken, partial (1%)	-0.412262	-0.545506	1.9781	2.09222
TC17738	weakly similar to Presenilin homolog (DPS) (DMPS). [Fruit fly], partial (10%)	0.395093	1.16976	-0.162181	-0.071091
TC17741		1.14716	1.85601	0.169159	0.188087
TC17742	weakly similar to Similar to RIKEN cDNA 9130013K24 gene {Xenopus laevis}, partial (44%)	0.067731	0.789284	-0.60964	-0.46537
TC17743	weakly similar to CG32705-PA {Drosophila melanogaster}, partial (9%)	0.606597	2.24639	-0.070712	-0.142141
TC17744		1.02631	2.05374	0.377185	0.154599
TC17746	similar to urea amidolyase-related protein {Pseudomonas putida KT2440}, partial (41%)	-0.04548	0.19576	2.1121	1.53137
TC17750		0.416626	2.14329	0.720373	0.587872
TC17757		0.437842	1.90016	0.436126	0.49727
TC17766	similar to GM01519p {Drosophila melanogaster}, partial (12%)	0.437842	0.958261	-0.778969	-0.476258
TC17767	similar to Unknown (protein for MGC:56045) {Danio rerio}, partial (78%)	0.437842	0.919786	-0.565029	-0.454563
TC17768	homologue to lin0488 {Listeria innocua}, partial (6%)	0.107995	1.25259	-0.376726	-0.311199
TC17770	phosphatidylinositol-4-phosphate 5-kinase putative {Plasmodium falciparum 3D7}, partial (0%)	3.78999	4.44097	0.744826	1.02933
TC17772		-0.32034	0.271048	1.02224	1.4434
TC17783	similar to unnamed protein product {Homo sapiens}, partial (6%)	0.886705	1.06083	-0.286282	-0.250123
TC17796		0.458751	0.806257	2.03336	1.95102
TC17801		-0.184456	0.06083	0.189858	1.40119
TC17803	weakly similar to unnamed protein product {Zea mays}, partial (39%)	0.558979	1.74155	-0.095544	-0.017622
TC17804		0.134226	1.04662	-0.597766	-0.097746
TC17805	weakly similar to LD24671p {Drosophila melanogaster}, partial (20%)	1.10136	2.01411	0.50822	0.545437
TC17806	similar to CG6604-PA {Drosophila melanogaster}, partial (3%)	-0.233925	0.19576	1.8189	1.9696
TC17815		0.902053	0.074905	1.86639	1.72395
TC17816		0.886705	2.19898	0.699353	0.346009
TC17820	homologue to flagelliform silk protein {Argiope trifasciata}, partial (3%)	-0.121031	0.62681	2.09098	2.32672
TC17824	similar to similar to GenBank Accession Number AE002611 CG9581 gene product in Drosophila melanogaster, partial (14%)	-0.184456	-0.057006	0.850008	1.40357
TC17826		0.33981	1.14329	-0.39305	-0.276526
TC17847	similar to TGF beta inducible nuclear protein TINP1 {Homo sapiens}, partial (68%)	1.58298	2.2741	-0.097215	-0.175469
TC17852		-1.07523	-0.18533	0.343094	0.648271
TC17865		0.067731	0.645793	1.87366	1.7666
TC17887		-0.267872	0.003115	0.123983	1.11742
TC17890		0.458751	1.01046	-0.432579	-0.418414
TC17897	weakly similar to limpet {Drosophila melanogaster}, partial (13%)	-0.030833	0.486437	2.12255	2.30907
TC17904	weakly similar to RE10515p {Drosophila melanogaster}, partial (17%)	-0.04548	3.9149	0.433814	0.079261
TC17918	weakly similar to homologous to human hnRNP L {Drosophila melanogaster}, partial (11%)	0.976435	2.01046	2.87238	2.55027
TC17920	weakly similar to Phosphorylase B kinase alpha regulatory chain liver isoform (Phosphorylase kinase alpha L subunit)., partial (5%)	0.282325	0.847837	2.8242	2.63112
TC17922	weakly similar to clathrin-associated adaptor complex AP-3 medium chain {Drosophila melanogaster}, partial (37%)	0.652693	1.24639	-0.800583	-0.478446
TC17929	similar to CG10385-PA {Drosophila melanogaster}, partial (2%)	1.52469	1.74596	-0.784342	-0.348725
TC17934	similar to hypothetical protein {Plasmodium falciparum 3D7}, partial (0%)	2.64359	3.18931	-0.428367	-0.04168
TC17935		-0.04548	-0.135862	1.72558	1.57369
TC17938	similar to nuclear ubiquitin-conjugating enzyme - fruit fly (Drosophila melanogaster), partial (94%)	2.05406	2.48907	0.5894	0.701418
TC17942		-0.356409	0.116325	1.16916	1.26333
TC17944	weakly similar to ribosomal protein eL12' (clone pD3D13) (aa 1-107) {Artemia sp.}, partial (30%)	3.64473	4.73603	2.58368	2.58839
TC17945	similar to hypothetical protein {Dictyostelium discoideum}, partial (5%)	0.625213	0.919786	2.42249	2.33795
TC17946	homologue to unnamed protein product {Mus musculus}, partial (1%)	2.00869	2.67612	0.38079	0.620944
TC17950	weakly similar to nucleolar protein family A member 2 {Branchiostoma belcheri}, partial (34%)	2.84958	3.69219	0.115353	0.500605
TC17967	weakly similar to dJ383J4.4 (A novel protein similar to Aspartyl-TRNA synthetase) {Homo sapiens}, partial (35%)	0.749201	1.50735	0.029152	-0.00969
TC17971	weakly similar to probable dna-binding regulatory protein - fission yeast (Schizosaccharomyces pombe), partial (28%)	0.961862	1.54828	0.033739	0.06431
TC17988	similar to conserved hypothetical protein {Pseudomonas syringae pv. tomato str. DC3000}, partial (92%)	0.437842	1.4491	2.50575	2.18809
TC17989	similar to similar to GenBank Accession Number AY050567 microsomal glutathione S-transferase in Oryctolagus, partial (81%)	3.78896	3.87423	2.26266	2.14148
TC17992		-0.105601	0.156589	0.108121	1.61839
TC17994	weakly similar to CG12327-PA {Drosophila melanogaster}, partial (16%)	0.839656	0.927564	-0.655674	-0.358764
TC17996		-0.250799	-0.202204	1.11607	0.746134
TC17999		-0.302638	0.221295	1.97254	1.61736
TC18001		0.539483	0.789284	3.49123	3.39687
TC18006	weakly similar to Hypothetical protein Y65B4A.3 {Caenorhabditis elegans}, partial (31%)	0.902053	1.18931	3.86521	3.36535
TC18007		-0.615796	-0.202204	6.63556	6.62146
TC18008		-0.267872	1.27105	0.28656	0.216764
TC18011		-0.060277	1.14329	-0.317102	-0.138677
TC18018	homologue to similar to XM_127879 expressed sequence AW554959 in Mus musculus {Schistosoma japonicum}, partial (4%)	0.328495	1.42183	2.5661	2.34786
TC18019		-0.217246	0.295295	2.83673	2.44311
TC18024	homologue to Death-associated protein 1 (DAP-1). [Human], partial (12%)	2.12771	3.10437	1.28784	1.24356
TC18026		0.998022	2.93144	1.19465	0.935497
TC18028	weakly similar to RE67594p {Drosophila melanogaster}, partial (22%)	0.210175	0.806257	2.26916	2.10177
TC18045	weakly similar to Hypothetical protein T02H6.2 {Caenorhabditis elegans}, partial (5%)	0.782754	1.32504	-0.263592	-0.209585
TC18051	weakly similar to tetraspanin TE736 {Schistosoma japonicum}, partial (16%)	3.42727	4.93337	-0.077292	-0.270828
TC18066		-0.412262	-0.119742	2.92888	2.86672
TC18069		-0.32034	-1.02663	1.54189	2.12176
TC18072		-0.060277	-0.135862	1.37357	1.34663
TC18080	similar to Hypoxanthine-guanine phosphoribosyltransferase (EC 2.4.2.8) (HGPRT) (HGPRTase). [Blood fluke], partial (10%)	0.894399	1.61722	0.188488	0.317291
TC18081	weakly similar to CG6843-PA {Drosophila melanogaster}, partial (20%)	0.67966	1.16976	-0.317102	0.007607
TC18082		0.081277	0.37709	2.00288	1.45089
TC18087	similar to Cleavage and polyadenylation specificity factor 100 kDa subunit (CPSF 100 kDa subunit)., partial (5%)	0.427273	1.46522	2.50216	2.47709
TC18088		0.587738	2.24327	1.15238	0.823644
TC18094		-0.136628	0.935299	1.08252	1.72347
TC18103	homologue to LD21614p {Drosophila melanogaster}, partial (22%)	0.395093	1.08189	-0.141348	-0.467541
TC18105		0.499682	1.05374	-0.44104	-0.287991
TC18106	homologue to unknown {Homo sapiens}, partial (4%)	0.863372	1.24639	2.24233	2.89192
TC18115		-0.28515	0.017762	1.38019	1.78039
TC18126		-0.001978	0.465221	-0.54437	-1.10111
TC18130		0.134226	0.911967	1.35169	1.96638
TC18131	60S ribosomal protein L37a (Fragment). [Blood fluke], complete	3.936	5.07315	1.54938	2.00526
TC18146	similar to unnamed protein product {Oryza sativa (japonica cultivar-group)}, partial (2%)	-0.152395	0.737133	1.33258	1.98476
TC18149		4.05663	5.42148	-0.35258	-0.38931
TC18151	weakly similar to Unknown (protein for MGC:41267) {Mus musculus}, partial (84%)	2.82765	3.41355	-0.668037	-0.287991
TC18158	similar to protein B0207.3 [imported] - Caenorhabditis elegans, partial (3%)	-0.016334	0.342601	1.96535	2.10103
TC18160		0.246701	0.527956	3.93134	3.59348
TC18166		-0.302638	0.129872	5.87953	5.83847
TC18175		-0.152395	0.597858	-1.01754	-0.665161
TC18176	similar to C. elegans LET-858 protein (corresponding sequence F33A8.1) {Caenorhabditis elegans}, partial (2%)	0.282325	0.919786	-0.548935	-0.334786
TC18182		0.094698	0.617224	-0.910852	-0.665161
TC18186		-0.267872	-0.219278	0.814905	0.994259
TC18191	similar to CG3403-PA {Drosophila melanogaster}, partial (66%)	0.258673	1.59298	0.372364	0.259395
TC18196		0.328495	1.72826	0.191228	0.102864
TC18209	weakly similar to hypothetical protein R05H5.5 - Caenorhabditis elegans, partial (14%)	0.159989	0.55833	1.83432	1.85786
TC18210		-0.030833	0.538152	-1.37065	-1.23525
TC18212	similar to Histone H2B sperm. [Spiny starfish], partial (82%)	1.37323	2.16976	0.594584	0.866504
TC18222		-0.250799	0.003115	0.609	1.20863
TC18225	similar to Threonyl-tRNA synthetase cytoplasmic (EC 6.1.1.3) (Threonine--tRNA ligase) (ThrRS)., partial (29%)	3.0997	3.68188	0.633384	0.251497
TC18226	weakly similar to Symplekin. [Human], partial (4%)	0.1727	1.40521	1.89734	1.49002
TC18229		0.479362	1.37709	2.44074	2.4151
TC18237		0.067731	0.283223	1.80867	1.73768
TC18246		0.697362	1.80203	-0.822525	-0.534241
TC18252	weakly similar to GH22314p {Drosophila melanogaster}, partial (28%)	0.597198	1.50215	-0.075644	-0.173695
TC18259	weakly similar to solute carrier family 25 (mitochondrial deoxynucleotide carrier) member 19 {Mus musculus}, partial (10%)	-0.28515	0.208584	1.69791	2.13685
TC18264		-0.250799	-0.202204	1.05796	0.878519
TC18269	weakly similar to Hypothetical protein F10G7.10a {Caenorhabditis elegans}, partial (2%)	-0.470365	-0.503071	1.05646	0.929734
TC18270		-0.016334	0.233895	1.1074	1.39284
TC18273		-0.233925	2.16976	-0.070712	-0.092711
TC18287		0.384204	1.66918	-0.141348	-0.358764
TC18298	similar to CIC protein cold-inducible - alfalfa, partial (8%)	0.04025	-0.088033	-1.5017	-1.35876
TC18300	similar to Unknown (protein for MGC:38424) {Mus musculus}, partial (5%)	0.159989	1.19576	-0.295843	-0.307305
TC18308	homologue to Transcriptional repressor protein YY1 (Yin and yang 1) (YY-1) (Delta transcription factor) (NF-E1)., partial (28%)	-0.250799	0.365685	1.84393	0.802177
TC18310		0.294007	1.1366	-0.967788	-0.972216
TC18324	weakly similar to Similar to hydroxysteroid (17-beta) dehydrogenase 12 {Danio rerio}, partial (21%)	-0.04548	0.737133	1.0207	1.40772
TC18327	weakly similar to Unknown (protein for MGC:55793) {Danio rerio}, partial (24%)	1.91724	2.31025	-0.000245	-0.061221
TC18331	soluble pyridine nucleotide transhydrogenase {Pseudomonas fluorescens}, partial (3%)	-0.136628	0.129872	1.0662	1.15812
TC18335	weakly similar to cellodextrinase C - Pseudomonas fluorescens, partial (9%)	0.094698	0.81467	-0.464569	-0.5184
TC18338	weakly similar to unnamed protein product {Homo sapiens}, partial (74%)	0.509735	0.950647	-0.55811	-0.240809
TC18339	weakly similar to Similar to hypothetical protein DKFZp434B227 {Mus musculus}, partial (10%)	0.362178	1.27715	5.22053	5.75031
TC18346		1.204	1.69219	-0.548935	-0.295686
TC18360		1.77444	2.1265	0.343094	0.47822
TC18369	similar to Plasmodium falciparum. Hypothetical protein {Dictyostelium discoideum}, partial (1%)	-0.121031	1.70582	0.282711	0.09111
TC18371		-0.200758	0.421828	4.92575	4.48026
TC18373		-0.001978	0.399632	1.39096	1.42713
TC18376	weakly similar to putative alpha-galactosidase {Streptomyces avermitilis}, partial (5%)	-0.030833	0.295295	1.33382	1.28477
TC18377	weakly similar to gamma-filamin {Homo sapiens}, partial (2%)	1.1853	2.31322	5.49788	4.29473
TC18379		2.0779	2.15659	-0.00651	0.197709
TC18396	homologue to BH2731~unknown conserved protein {Bacillus halodurans}, partial (3%)	1.93227	2.6899	0.919407	1.07405
TC18406	weakly similar to Stage V sporulation protein AD {Bacillus cereus ATCC 14579}, partial (10%)	0.246701	0.421828	3.06414	2.91959
TC18407		0.499682	1.22761	-0.237563	-0.289911
TC18412	homologue to hypothetical protein FLJ10504 {Homo sapiens}, partial (3%)	-0.510443	0.032261	2.63891	2.80173
TC18414	similar to CG17735-PA {Drosophila melanogaster}, partial (1%)	0.222453	0.454494	1.55365	1.61275
TC18439		0.107995	0.527956	2.05232	1.74379
TC18456		-0.393403	0.169765	2.03907	1.65177
TC18457		-0.374787	-0.057006	2.48775	1.9724
TC18458		0.026311	0.25877	1.52407	1.4889
TC18460		-0.105601	1.12312	4.40386	3.86704
TC18462	similar to Calreticulin brain isoform 2 precursor (CRP55) (Calregulin) (HACBP). [Bovine], partial (3%)	1.41127	3.54069	-0.284377	-0.456718
TC18463	weakly similar to Kelch-like protein 2 (Actin-binding protein Mayven). [Human], partial (14%)	-0.121031	0.06083	1.19806	1.14326
TC18469	similar to HPHase {Homo sapiens}, partial (8%)	-0.200758	-0.18533	4.60695	4.09443
TC18473		-0.250799	-0.152163	1.10957	1.2867
TC18479	homologue to unnamed protein product {Homo sapiens}, partial (1%)	1.37323	2.00312	-0.263592	0.079261
TC18480		-0.28515	-0.236556	2.07512	2.21372
TC18484	similar to arginase {Schistosoma japonicum}, partial (67%)	0.210175	1.16319	-0.244952	-0.072742
TC18490		-0.32034	-0.219278	1.33754	0.716797
TC18507		0.479362	1.30727	-0.202973	0.033937
TC18518		-0.250799	-0.072436	0.836944	1.00134
TC18523		0.529635	1.35419	3.47572	2.95326
TC18527	unknown {Schistosoma mansoni}, complete	0.258673	0.728255	-0.462414	-0.744548
TC18535		2.70175	2.28019	-0.131043	0.070309
TC18537		-0.001978	-0.135862	1.06843	1.00683
TC18545	similar to CG5353-PA {Drosophila melanogaster}, partial (8%)	1.06091	1.69219	-0.374698	-0.299548
TC18547	similar to VP4 {Rhesus rotavirus}, partial (1%)	-0.250799	1.22761	0.109571	0.006043
TC18552	weakly similar to nuclear protein SA - fruit fly (Drosophila melanogaster), partial (6%)	-0.090334	0.789284	1.3151	1.07255
TC18557	similar to polyphosphate kinase {Streptomyces coelicolor A3(2)}, partial (8%)	-0.233925	-0.271745	0.844797	1.00212
TC18561	Circulating cathodic antigen (CCA). [Blood fluke], partial (72%)	0.606597	0.780722	-0.595403	-0.342734
TC18578	weakly similar to putative TATA-binding protein-binding protein {Oryza sativa (japonica cultivar-group)}, partial (21%)	2.29109	2.37993	0.391552	0.347244
TC18587	similar to protein R02C2.2 [imported] - Caenorhabditis elegans, partial (3%)	0.081277	0.221295	1.50822	1.60347
TC18594		-0.28515	-0.236556	0.330721	1.12824
TC18597	similar to hypothetical protein CT053 - Chlamydia trachomatis (serotype D strain UW3/Cx), partial (10%)	-0.075227	1.16319	1.56584	0.972803
TC18601		-0.04548	0.475868	1.30881	1.73909
TC18607		0.990862	4.79992	-0.155203	0.211346
TC18615	weakly similar to unnamed protein product {Mus musculus}, partial (8%)	2.31135	3.1265	0.432657	0.684897
TC18616	weakly similar to LD33876p {Drosophila melanogaster}, partial (10%)	-0.184456	0.365685	1.35231	0.674105
TC18637		0.282325	0.763444	1.82199	2.15812
TC18642		-0.431371	0.143292	1.04893	1.1397
TC18646	homologue to probable integral membrane protein - Streptomyces coelicolor, partial (9%)	0.197791	0.988318	2.4146	2.04045
TC18648	similar to similar to Dictyostelium discoideum (Slime mold). Nucleotide exchange factor RasGEF P, partial (0%)	0.305595	1.91197	-0.526251	-0.366847
TC18652		0.509735	1.61241	0.305652	0.428883
TC18653	similar to conserved hypothetical protein {Pseudomonas syringae pv. tomato str. DC3000}, partial (66%)	0.04025	0.330919	2.49442	2.47935
TC18655	similar to unnamed protein product {Homo sapiens}, partial (6%)	-1.30264	-1.40214	1.25023	1.59517
TC18657		-0.450736	0.8962	-0.581305	-0.568785
TC18665		0.134226	0.710333	1.54189	2.12176
TC18675	similar to similar to alpha-L-fucosidase {Schistosoma japonicum}, partial (31%)	1.78275	2.56083	-0.71344	-0.456718
TC18706	similar to hypertension related protein 1 {Mus musculus}, partial (22%)	-0.030833	0.664529	1.48384	1.60708
TC18711		0.012236	0.568314	2.5063	0.59309
TC18717	weakly similar to surface adhesion protein putative {Pseudomonas putida KT2440}, partial (0%)	-0.168337	0.143292	1.30818	1.74613
TC18737		0.012236	0.399632	2.54591	2.57817
TC18742	weakly similar to 5-aminolevulinic acid synthase erythroid-specific mitochondrial precursor (EC 2.3.1.37), partial (29%)	2.93972	7.58332	1.25351	2.06017
TC18744		-0.184456	0.465221	2.23272	2.17458
TC18747	similar to hypothetical protein {Schistosoma japonicum}, partial (91%)	0.373233	0.607573	3.30613	3.15971
TC18749	weakly similar to hypothetical protein {Streptomyces avermitilis}, partial (25%)	-0.200758	-0.152163	1.42802	1.3217
TC18752		5.02237	6.56629	0.039833	-0.138677
TC18755	weakly similar to aminopeptidase A {Sus scrofa}, partial (12%)	0.222453	0.088845	1.52134	1.07926
TC18760		-0.001978	-0.152163	3.97314	3.70238
TC18764	weakly similar to Probable proteasome subunit beta type 4 (EC 3.4.25.1). [Fruit fly], partial (10%)	1.28818	2.15328	-0.458114	0.110161
TC18777		0.1727	0.754727	-0.521756	-0.482831
TC18780		-0.136628	0.307268	1.53651	1.29761
TC18786		-0.121031	1.3714	0.775278	0.310972
TC18790	similar to transport protein [imported] - Sulfolobus solfataricus, partial (3%)	-0.431371	-0.289667	2.42889	2.34601
TC18813		0.31709	0.927564	1.49497	1.6888
TC18826		1.37323	1.56333	-0.705773	-0.541084
TC18827	weakly similar to Inosine-5'-monophosphate dehydrogenase related protein {Bacillus cereus ATCC 14579}, partial (76%)	-0.105601	0.283223	1.7056	2.12681
TC18829		-0.168337	0.233895	1.0542	1.15036
TC18834		-0.338262	-0.088033	0.977705	0.716797
TC18847	similar to hypothetical protein {Dictyostelium discoideum}, partial (3%)	0.159989	-0.041739	2.29295	2.09185
TC18858		-0.250799	0.208584	1.27692	1.5567
TC18860		0.757663	1.16319	2.32481	2.00878
TC18875	weakly similar to Unknown (protein for MGC:7719) {Mus musculus}, partial (25%)	0.222453	0.872221	-0.844807	-0.218699
TC18879	weakly similar to hypothetical protein {Streptomyces avermitilis}, partial (25%)	1.14716	1.65987	-0.980067	-0.941714
TC18882	similar to signal recognition particle 54 kDa {Mus musculus}, partial (54%)	0.094698	1.03946	1.80867	1.60036
TC18900	weakly similar to LD37523p {Drosophila melanogaster}, partial (15%)	0.549264	1.15659	-0.112339	-0.150837
TC18901		0.270548	0.507346	-0.600133	-0.703029
TC18908		0.395093	0.864138	-0.830841	-0.564131
TC18909	homologue to hypothetical protein all0158 [imported] - Nostoc sp. (strain PCC 7120), partial (4%)	0.597198	1.61241	-0.519515	0.181174
TC18913		0.509735	1.4328	1.66724	2.01034
TC18925		0.294007	0.507346	1.49719	1.44166
TC18927		-0.04548	0.25877	2.1754	1.77718
TC18931	weakly similar to DNA polymerase epsilon subunit B {Danio rerio}, partial (9%)	0.012236	0.465221	1.47375	2.01773
TC18953	Similar to retinoblastoma binding protein 1 {Danio rerio}, partial (2%)	1.01929	1.14996	-0.080593	0.17144
TC18968		-0.105601	1.3426	-0.072354	-0.187944
TC18981	weakly similar to unnamed protein product {Mus musculus}, partial (14%)	0.652693	1.27715	0.541886	2.10834
TC18982		-0.152395	0.823033	2.09062	2.18533
TC18983		-0.075227	0.988318	1.241	1.37901
TC18990	similar to transmembrane protein windpipe {Drosophila melanogaster}, partial (7%)	-0.250799	-0.271745	1.11535	0.824531
TC18993		0.012236	0.443687	1.33196	1.30653
TC19002	weakly similar to histidine kinase DhkM {Dictyostelium discoideum}, partial (1%)	0.405899	1.46522	2.45961	2.44571
TC19011	similar to novel immune-type receptor 4.1 {Danio rerio}, partial (4%)	0.373233	1.99203	-0.269231	-0.272725
TC19038	homologue to unnamed protein product {Homo sapiens}, partial (4%)	0.362178	0.454494	-1.17447	-0.825772
TC19064	weakly similar to mtAcyl carrier subunit isoform 1 {Drosophila melanogaster}, partial (43%)	1.33981	1.96205	0.547243	0.751744
TC19078	similar to histidine kinase DhkL {Dictyostelium discoideum}, partial (1%)	-0.152395	-0.18533	1.01066	1.10579
TC19091	similar to unknown protein {Arabidopsis thaliana}, partial (2%)	0.147165	1.05374	-0.503918	-0.741918
TC19099	homologue to Cell wall integrity and stress response component 2 precursor. [Baker's yeast], partial (3%)	0.294007	0.710333	-0.510581	-0.747183
TC19102		0.026311	0.806257	-0.861747	-0.635566
TC19107	similar to GH21034p {Drosophila melanogaster}, partial (20%)	-0.030833	0.780722	1.33939	1.3135
TC19120		-0.250799	0.032261	2.18643	1.89044
TC19125		-0.200758	-0.503071	1.2001	0.626044
TC19129		-0.090334	0.342601	1.11247	1.30144
TC19135	similar to ubiquitin-conjugating enzyme 9 {Danio rerio}, partial (94%)	-0.168337	0.046616	1.43497	1.20591
TC19140		-0.302638	0.208584	1.18849	1.67853
TC19149		1.28232	1.71033	-0.338679	-0.179022
TC19158		0.427273	1.18282	-0.43469	-0.173695
TC19163		-0.136628	1.2213	0.010656	-0.171924
TC19169	weakly similar to unnamed protein product {Mus musculus}, partial (48%)	1.8476	1.81467	-0.148259	0.128963
TC19176		-0.121031	0.465221	1.42511	1.62094
TC19181	weakly similar to Unknown (protein for MGC:3048) {Homo sapiens}, partial (54%)	1.0333	1.4491	-0.658139	-0.32098
TC19185		0.081277	0.399632	1.60951	1.5684
TC19189	weakly similar to Unknown (protein for MGC:15160) {Homo sapiens}, partial (7%)	1.36772	1.23389	3.0404	2.55456
TC19197		0.067731	1.31322	-0.056015	-0.072742
TC19208		0.416626	1.59298	-0.382826	-0.324911
TC19211	homologue to D-alanyl-D-alanine-endopeptidase {Pseudomonas putida KT2440}, partial (3%)	0.384204	1.67381	-0.356576	-0.379056
TC19214		1.2527	1.81886	-0.631263	-0.253866
TC19220	weakly similar to Unknown (protein for MGC:20781) {Homo sapiens}, partial (11%)	3.14717	5.72881	-1.45383	-1.09104
TC19232		-0.356409	-0.011682	0.843926	1.15883
TC19237	weakly similar to SH2/SH3 adaptor protein {Xenopus laevis}, partial (11%)	1.34543	3.54954	3.82652	4.33086
TC19256		0.969167	1.30129	-0.663079	-0.412128
TC19260	similar to Unknown protein {Arabidopsis thaliana}, partial (10%)	-0.28515	-0.026633	2.77779	2.59022
TC19264		1.15999	2.34841	0.546173	0.571048
TC19267		0.427273	1.50735	-0.22838	-0.036836
TC19269		0.282325	0.965834	2.17886	2.03509
TC19289		0.197791	1.0749	-0.624019	-0.218699
TC19297		-0.267872	-0.254043	2.66748	2.23824
TC19303		-0.105601	1.36569	0.248916	0.026242
TC19320		0.909666	1.08189	-0.537548	-0.387253
TC19332	weakly similar to LD31957p {Drosophila melanogaster}, partial (1%)	-0.338262	-0.254043	0.576881	1.12465
TC19333	weakly similar to probable farnesyl transferase [imported] - Leishmania major, partial (5%)	0.643591	1.2953	1.84131	2.33981
TC19341		0.328495	0.548276	-0.797863	-0.703029
TC19350		2.5517	2.85397	1.06395	1.20591
TC19359		-0.168337	1.32504	0.155193	-0.126618
TC19371		1.70175	1.92368	-0.856078	-0.242667
TC19373	homologue to similar to GenBank Accession Number BC016778 HIV-1 rev binding protein 2 in Homo sapiens, partial (33%)	0.749201	0.655191	-0.560413	-0.513905
TC19377		0.395093	0.904105	4.95959	0.382627
TC19381		-0.250799	2.0784	0.009103	-0.096066
TC19390		0.147165	0.399632	1.38618	1.54651
TC19391		-0.105601	0.156589	1.13328	1.03317
TC19394	weakly similar to Unknown (protein for MGC:9535) {Homo sapiens}, partial (8%)	0.395093	1.09576	-0.069072	-0.511663
TC19412		-0.250799	-0.088033	5.51975	4.30796
TC19414		-0.121031	0.927564	3.83749	3.48216
TC19416		-0.200758	-0.119742	1.54617	1.5599
TC19417	similar to Alpha-centractin (Centractin) (Centrosome-associated actin homolog) (Actin-RPV) (ARP1). [Dog], partial (26%)	-0.168337	-0.041739	1.7032	1.65177
TC19419	similar to similar to NM_030768 integrin-linked kinase-associated serine/threonine phosphatase 2C, partial (24%)	0.294007	0.81467	-0.590688	-0.401711
TC19420	similar to propionate kinase {Pseudomonas syringae pv. tomato str. DC3000}, partial (7%)	-0.233925	0.032261	2.05646	2.19084
TC19428		-0.105601	2.05018	0.092083	0.440508
TC19434		-0.302638	-0.382776	4.44949	2.93282
TC19442	similar to amidase {Bacillus sp. BR449}, partial (12%)	-0.152395	-0.041739	1.98759	2.28316
TC19444	similar to blr6699 {Bradyrhizobium japonicum USDA 110}, partial (4%)	-0.470365	-0.119742	1.15098	1.68831
TC19470		-0.184456	0.588077	1.77391	1.83249
TC19480		0.529635	1.36569	-0.230212	-0.196922
TC19485		-0.217246	-0.307814	0.960943	0.88789
TC19487	weakly similar to hypothetical Cytosolic Protein {Bacillus cereus ATCC 14579}, partial (53%)	-0.121031	0.271048	1.53003	1.56256
TC19491		-0.168337	0.507346	0.91444	1.43471
TC19504		-0.168337	-0.088033	1.33506	1.17004
TC19513		-0.217246	-0.011682	1.64592	1.84611
TC19529		-0.060277	0.496929	1.33754	1.37477
TC19531	similar to open reading frame (251 AA) {Mus musculus}, partial (21%)	1.3842	3.57204	0.162193	0.216764
TC19541		-0.168337	0.443687	1.26005	1.21338
TC19543		-0.090334	1.84784	0.021474	-0.147352
TC19570	weakly similar to unnamed protein product {Mus musculus}, partial (22%)	0.416626	1.54828	2.91961	2.76359
TC19579	similar to vitellogenin {Anolis pulchellus}, partial (8%)	1.81554	1.55833	-0.20838	-0.295686
TC19585	similar to NADH dehydrogenase {Pseuderanthemum sp. Hedren 8457}, partial (1%)	0.134226	0.410773	1.64142	1.16164
TC19614		-0.136628	0.06083	1.09648	0.99031
TC19626	weakly similar to cytochrome c oxidase subunit III {Roboastra europaea}, partial (52%)	5.17072	6.08298	-0.10728	-0.1028
TC19630	hypothetical protein YML012c-a - yeast (Saccharomyces cerevisiae), partial (9%)	0.373233	1.59786	-0.322954	-0.231555
TC19633		-0.338262	-0.041739	1.73359	1.47596
TC19635		-0.016334	0.399632	2.24166	2.05715
TC19645		0.448335	1.41077	5.9918	5.3215
TC19647		-0.060277	0.486437	1.41049	1.36809
TC19650	similar to natural resistance-associated macrophage protein large transcript {Ictalurus punctatus}, partial (28%)	0.902053	2.03946	3.06731	2.45462
TC19655	weakly similar to glutaredoxin [imported] - Yersinia pestis (strain CO92), partial (56%)	-0.030833	0.182821	2.21431	2.18429
TC19666	similar to alpha-toxin {Clostridium novyi}, partial (1%)	-0.32034	0.074905	0.575833	1.22888
TC19671	similar to similar to NM_121484 pyrroline-5-carboxylate reductase (P5CR) {Schistosoma japonicum}, partial (45%)	0.625213	0.763444	1.91775	2.20931
TC19679	similar to similar to Dictyostelium discoideum (Slime mold). Protein kinase, partial (2%)	0.469093	1.75035	1.83826	2.21236
TC19691		0.12117	0.719322	3.23321	2.79427
TC19693	weakly similar to hypothetical protein {Bacillus cereus ATCC 14579}, partial (6%)	-0.184456	0.568314	1.12613	1.74097
TC19695		0.134226	1.69219	1.4222	1.77443
TC19701	weakly similar to DNA polymerase gamma subunit 1 (EC 2.7.7.7) (Mitochondrial DNA polymerase catalytic subunit), partial (16%)	-0.030833	1.28927	-0.014381	-0.224195
TC19707	similar to hypothetical protein {Plasmodium falciparum 3D7}, partial (0%)	-0.121031	0.673807	-0.71088	-0.690295
TC19712		-0.374787	0.475868	1.33258	1.44744
TC19717	similar to unnamed protein product {Mus musculus}, partial (1%)	0.258673	1.85193	-0.195795	-0.200529
TC19734		-0.200758	-0.307814	0.817567	0.804878
TC19735	weakly similar to RE69909p {Drosophila melanogaster}, partial (4%)	-0.168337	1.17631	-0.232046	-0.246391
TC19737	similar to unknown protein {Arabidopsis thaliana}, partial (3%)	-0.393403	-0.041739	2.70536	2.3784
TC19752	weakly similar to chitinase {Emericella nidulans}, partial (7%)	0.807416	1.53815	0.171936	0.154599
TC19753		0.990862	1.62681	-0.139625	0.013845
TC19760		0.107995	0.880258	2.02032	2.28251
TC19770		-0.060277	-0.026633	1.39809	1.55883
TC6861		0.871192	2.08189	-0.148259	-0.377014
TC6863	homologue to 14-3-3 protein homolog 1. [Blood fluke], partial (27%)	3.54071	4.86008	1.28464	1.57843
TC6864	similar to unnamed protein product {Homo sapiens}, partial (7%)	-0.356409	1.06788	-1.14653	-1.05142
TC6865	homologue to cellodextrinase C - Pseudomonas fluorescens, partial (2%)	5.33946	6.26089	-0.132755	0.521554
TC6866	similar to similar to GenBank Accession Number U54584 histone H1 in Schistosoma mansoni {Schistosoma japonicum}, partial (81%)	4.02806	4.96253	0.185742	0.522649
TC6868	similar to Fibrillarin. {Caenorhabditis elegans}, partial (77%)	2.31995	2.26185	-0.004941	-0.004952
TC6872	similar to tubulin alpha chain - sea urchin (Paracentrotus lividus), partial (97%)	4.31064	5.42183	2.17471	2.11416
TC6874	similar to GM02242p {Drosophila melanogaster}, partial (72%)	4.09219	4.06789	0.702238	0.893822
TC6875		0.815544	2.45449	0.381989	0.773049
TC6876	weakly similar to AT14090p {Drosophila melanogaster}, partial (29%)	3.01224	4.23859	5.36965	5.39866
TC6878	similar to Similar to chaperonin containing TCP1 subunit 5 (epsilon) {Xenopus laevis}, partial (94%)	2.21939	2.80626	0.229053	0.405347
TC6879		2.24369	3.39963	0.333204	0.296971
TC6880	similar to RE03018p {Drosophila melanogaster}, partial (3%)	0.282325	2.39403	0.005994	0.920632
TC6881	similar to Similar to chromobox homolog 1 (Drosophila HP1 beta) {Danio rerio}, partial (53%)	4.61127	4.47055	-0.172712	0.043116
TC6886	homologue to hypothetical protein {Schistosoma japonicum}, partial (92%)	0.489557	1.65519	0.395121	0.426546
[truncated: 676 more rows]
