# Supplementary material for: Gene expression patterns during adaptation of a helminth parasite to different environmental niches
Source: Genome Biol. 2007 Apr 24;8(4):R65. doi: 10.1186/gb-2007-8-4-r65 (PMC1896014; doi:10.1186/gb-2007-8-4-r65)
Supplement: Additional data file 4 — The data presented are not ratios, but are averages of raw expression data of each stage independently, where 65,367 is the highest value (we consider values <500 as background) [file gb-2007-8-4-r65-S4.xls]

## Sheet: ZSupplementary Table 2-type2Ana
NAME	NOTES	Sporocysts	Cercariae	Adults worms
TC10000		135.25	995.75	2949.5
TC10001	weakly similar to reverse transcriptase homolog {Chironomus thummi}, partial (3%)	67.25	630	47
TC10002		282.75	2521.75	65367
TC10003	weakly similar to TATA-binding protein-associated phosphoprotein (Down-regulator of transcription 1) (DR1 protein)., partial (19%)	84.25	731.5	184.5
TC10004		131.75	786	155.5
TC10005	similar to CG5661-PA {Drosophila melanogaster}, partial (1%)	96.75	687.5	185
TC10006		87.25	657	89
TC10007		122.25	607.25	45.5
TC10008	pyruvate dehydrogenase {Xanthomonas axonopodis pv. citri str. 306}, partial (1%)	90.75	731	372
TC10009		69.75	736.25	124
TC10010		70.75	510.75	15.5
TC10011		77.75	720.75	172.5
TC10012	weakly similar to G protein pathway suppressor 1 {Homo sapiens}, partial (16%)	91.25	693	230.5
TC10013	weakly similar to unnamed protein product {Homo sapiens}, partial (14%)	123.25	715.5	82.5
TC10014		101.25	458.75	79.5
TC10015	similar to unnamed protein product {Homo sapiens}, partial (17%)	104.25	674.5	163.5
TC10016	similar to unnamed protein product {Mus musculus}, partial (7%)	136.25	789.75	125.5
TC10017	similar to CG6061-PA {Drosophila melanogaster}, partial (4%)	141.25	717	306.5
TC10018		44.25	496	7.5
TC10019		124.75	586	53
TC10020		134.25	723	283.5
TC10021		85.75	465	13.5
TC10022	similar to NADPH-sulfite reductase flavoprotein subunit {Xylella fastidiosa Temecula1}, partial (3%)	351.75	1021.75	364
TC10023		105.75	781	237
TC10024		118.25	671.25	94.5
TC10025		61.75	568.5	44
TC10026		1234.75	2516.5	3
TC10027		118.75	569.5	55
TC10028		251.75	659	566.5
TC10029		116.25	615.25	744.5
TC10031	similar to Regulatory protein E2. {Human papillomavirus type 21}, partial (2%)	117.25	632.75	159.5
TC10032		199.75	793.25	358
TC10033		148.75	525.25	65.5
TC10034	similar to calcineurin A {Bombyx mori}, partial (25%)	74.75	689.5	68
TC10035		73.25	612	133
TC10036		208.75	1378.5	914
TC10038	similar to Probable chromodomain-helicase-DNA-binding protein KIAA1416 (Fragment). [Human], partial (1%)	183.25	523.5	167.5
TC10039		92.25	770.5	282
TC10040	weakly similar to putative HSPC058 {Oryza sativa (japonica cultivar-group)}, partial (7%)	108.25	1034	165
TC10041	similar to mitochondrial ATPase inhibitor Swiss-Prot Accession Number P37209; Method: conceptual, complete	207.75	1163.5	390
TC10042		816.25	732.75	351
TC10043	similar to Tripeptidyl-peptidase II (EC 3.4.14.10) (TPP-II) (Tripeptidyl aminopeptidase). [Human], partial (10%)	150.75	776.25	2289.5
TC10044		93.25	683.75	106.5
TC10045	similar to ligand gated channel-like protein [imported] - Arabidopsis thaliana, partial (1%)	3927.75	2968.5	617.5
TC10046	similar to hypothetical protein PA5341 [imported] - Pseudomonas aeruginosa (strain PAO1), partial (8%)	96.25	851	209.5
TC10047	similar to 4-diphosphocytidyl-2C-methyl-D-erythritol synthase {Pseudomonas syringae pv. tomato str. DC3000}, partial (23%)	160.75	1019.75	370
TC10048		125.75	959.5	281
TC10049	similar to spore germination protein a2 {Bacillus subtilis}, partial (5%)	112.75	888.5	177
TC10050		100.75	915	25
TC10051		83.25	716	77.5
TC10052	similar to hypothetical protein {Plasmodium falciparum 3D7}, partial (5%)	192.25	1252.25	2131
TC10053	weakly similar to hypothetical protein {Clostridium tetani E88}, partial (61%)	209.25	905.5	668.5
TC10054		58.25	586.75	37.5
TC10055		123.25	781.5	262
TC10056		93.25	870.75	1312
TC10057		94.75	419.5	61.5
TC10058		61.25	660.75	358
TC10059	weakly similar to Unknown (protein for MGC:19122) {Mus musculus}, partial (8%)	366.75	2631	796
TC10060		48.25	409.25	12
TC10061	homologue to N2B-Titin Isoform {Homo sapiens}, partial (0%)	222.75	601.5	146.5
TC10062		230.25	920	170
TC10063		74.75	847.5	149.5
TC10064		106.75	741.25	402
TC10065	similar to putative O antigen ligase {Vibrio cholerae}, partial (4%)	1151.25	1002.75	332.5
TC10066	weakly similar to hypothetical protein {Staphylococcus aureus subsp. aureus MW2}, partial (9%)	162.25	746	244
TC10067		102.25	167.75	37
TC10068	similar to 5-formyltetrahydrofolate cycloligase {Arabidopsis thaliana}, partial (9%)	71.75	760.5	102
TC10069		104.25	629	19.5
TC10070		88.25	961.5	315.5
TC10071	weakly similar to Glycerol kinase (EC 2.7.1.30) (ATP:glycerol 3-phosphotransferase) (Glycerokinase) (GK)., partial (10%)	76.75	569	81.5
TC10072		82.75	808.5	186.5
TC10073		100.25	803.25	445
TC10074		418.25	1478	1744
TC10075		511.25	2546.25	888.5
TC10076		105.75	764.25	529
TC10077	unnamed protein product {Mus musculus}, partial (11%)	1352.75	4130.5	1004.5
TC10078		148.75	753	144.5
TC10080		122.25	727.5	158.5
TC10081		64.25	478.75	59
TC10082		76.75	665.75	180.5
TC10083		59.25	528	49.5
TC10084		116.25	927.75	1815.5
TC10085	similar to probable integral membrane protein Cj0555 [imported] - Campylobacter jejuni (strain NCTC 11168), partial (4%)	82.75	738	1573
TC10087		143.25	561.5	165
TC10088	similar to polyprotein {Schistosoma japonicum}, partial (2%)	1112.75	760.5	11.5
TC10090		1022.75	411.5	35
TC10091		100.25	577	210
TC10092	weakly similar to myosin light chain kinase {Cavia porcellus}, partial (8%)	149.75	670	95.5
TC10093	similar to LD25827p {Drosophila melanogaster}, partial (14%)	65.25	530.25	83
TC10094	similar to LD45081p {Drosophila melanogaster}, partial (4%)	69.25	460.75	12.5
TC10095	homologue to Unknown protein {Oryza sativa (japonica cultivar-group)}, partial (2%)	116.75	568.25	-0.5
TC10096		93.75	562	313
TC10097	similar to MAP kinase phosphatase {Arabidopsis thaliana}, partial (2%)	133.75	1051.75	2645
TC10098		75.75	389.5	199
TC10099	weakly similar to Similar to NS1-associated protein 1 {Danio rerio}, partial (17%)	252.75	512.5	19
TC10100		127.25	808	204.5
TC10103	weakly similar to ankyrin-related unc-44 - Caenorhabditis elegans, partial (8%)	126.25	722	249.5
TC10104	similar to hypothetical protein F58H7.1 - Caenorhabditis elegans, partial (4%)	73.75	535.25	59.5
TC10106		156.25	844.25	296
TC10107	weakly similar to Unknown (protein for MGC:56166) {Danio rerio}, partial (17%)	118.25	848	29.5
TC10108		312.25	1726.5	450
TC10109		108.75	739.5	196
TC10112	similar to oligopeptide ABC transporter permease {Oceanobacillus iheyensis}, partial (5%)	130.25	946.5	426.5
TC10114		112.75	708.25	128
TC10115		66.25	728	97
TC10116		193.25	537.5	188
TC10117		48.25	384.25	147.5
TC10118		111.25	794.5	265.5
TC10119		112.25	837.75	1622.5
TC10120		96.75	972.5	138.5
TC10121		141.75	884.5	402.5
TC10122	homologue to hypothetical protein {Dictyostelium discoideum}, partial (1%)	90.75	705.5	307
TC10123		82.75	714	289
TC10124	similar to similar to Dictyostelium discoideum (Slime mold). Ubiquitin hydrolase B (Fragment), partial (1%)	111.75	725.75	318
TC10125	weakly similar to Delta6 fatty acid desaturase (EC 1.14.99.-) [imported] - rat, partial (35%)	277.25	924	265.5
TC10127	similar to protein kinase C {Aplysia californica}, partial (11%)	167.25	403.25	16
TC10128	weakly similar to GH04632p {Drosophila melanogaster}, partial (7%)	123.75	780.5	130
TC10129	homologue to similar to NM_011971 proteasome (prosome macropain) subunit beta type 3 in Mus musculus, partial (37%)	609.25	805.5	612.5
TC10130		85.25	721.25	164
TC10131	weakly similar to Acetylcholine receptor protein epsilon chain precursor. [African clawed frog], partial (6%)	78.75	585.5	13
TC10132		132.25	948	672
TC10133		146.25	843.75	105
TC10135		192.75	1601.25	1397
TC10136		115.75	645.75	25.5
TC10137		86.25	482.5	1
TC10138	homologue to unnamed protein product {Mus musculus}, partial (46%)	97.75	977	399
TC10139		93.25	653.5	81
TC10140		92.75	659.5	97.5
TC10141		53.25	488	-7.5
TC10144	weakly similar to DEAD-box protein abstrakt. [Fruit fly], partial (13%)	98.25	932.5	78.5
TC10145	homologue to similar to GenBank Accession Number AL133637 hypothetical protein in Homo sapiens; hypothetical, partial (15%)	141.75	687.5	58.5
TC10147		80.75	779.5	96.5
TC10148	homologue to hypothetical protein {Plasmodium falciparum 3D7}, partial (1%)	150.75	809	838
TC10149		80.25	665.75	2
TC10150		119.75	898.25	129
TC10152	weakly similar to Similar to membrane-bound transcription factor protease site 2 {Mus musculus}, partial (5%)	92.75	838	759.5
TC10153		78.25	571	-6.5
TC10154		81.75	439.75	29
TC10155		96.75	514	261.5
TC10156		160.75	684.25	783
TC10157	weakly similar to RE49934p {Drosophila melanogaster}, partial (26%)	166.75	553	472.5
TC10158	weakly similar to LD21416p {Drosophila melanogaster}, partial (16%)	101.25	773.75	797.5
TC10159		178.25	799	680
TC10160	homologue to probable secreted protein - Streptomyces coelicolor, partial (4%)	129.25	949.5	307.5
TC10161		98.25	748	59
TC10162		142.75	775	406.5
TC10163	similar to glucose transport protein {Schistosoma mansoni}, partial (13%)	85.75	836.5	111.5
TC10164		137.75	798.5	228
TC10165	similar to tyrosyl tRNA synthetase {Chlamydia pneumoniae}, partial (3%)	90.25	577.25	37.5
TC10167		116.25	513.5	107.5
TC10168		96.25	681.25	354.5
TC10170		146.75	1316.75	1799.5
TC10171	similar to CG6224-PA {Drosophila melanogaster}, partial (16%)	109.75	521	176.5
TC10172		110.75	866	406.5
TC10173		224.75	733.75	1101
TC10174		56.75	536.25	45
TC10175		189.75	891.5	94
TC10176		62.25	666.5	16.5
TC10177		122.25	773.5	18.5
TC10178	weakly similar to CG10320-PA {Drosophila melanogaster}, partial (27%)	518.25	908	716
TC10181	similar to Segment polarity protein dishevelled homolog DVL-2 (Dishevelled-2) (DSH homolog 2). [Human], partial (4%)	78.25	585.5	36
TC10182		170.25	1110	2124.5
TC10183		84.25	487.25	73.5
TC10184		120.25	902.5	520
TC10185		133.75	828.5	227.5
TC10186		144.25	794	286.5
TC10187		124.25	663.25	78
TC10188		78.75	693.5	53
TC10189	similar to similar to Plasmodium falciparum. Hypothetical protein {Dictyostelium discoideum}, partial (0%)	95.75	565	141
TC10190	homologue to NADH dehydrogenase subunit 2 {Tragopan temminckii}, partial (5%)	124.75	848	184.5
TC10192	similar to unknown {Tropheryma whipplei str. Twist}, partial (23%)	158.25	886	650
TC10194		210.25	1627.25	22800.5
TC10195		196.25	830	804.5
TC10196		129.25	768	397.5
TC10199	weakly similar to rPOP {Rattus norvegicus}, partial (14%)	426.25	484.25	15
TC10200		97.25	946.5	148.5
TC10201	similar to A-factor processing enzyme (EC 3.4.99.-). [Baker's yeast], partial (2%)	139.25	584	261
TC10202		145.75	707	1153.5
TC10203	similar to Alu subfamily SX sequence contamination warning entry. [Human], partial (7%)	126.75	739	285.5
TC10205		307.75	1696.5	145.5
TC10206	weakly similar to I-connectin {Procambarus clarkii}, partial (0%)	134.25	842.25	149.5
TC10208		83.25	733.25	166.5
TC10210		120.25	1040.5	339.5
TC10212	weakly similar to CG8026-PA {Drosophila melanogaster}, partial (27%)	93.75	383.25	6.5
TC10213	similar to GenBank Accession Number BC003353 CG5057 gene product in Homo sapiens, partial (32%)	224.75	865	344
TC10214	weakly similar to probable histidine ammonia-lyase (EC 4.3.1.3) [imported] - Sinorhizobium meliloti (strain 1021), partial (10%)	108.25	885.5	313.5
TC10215		78.25	559.5	11.5
TC10216		92.75	753.75	161.5
TC10217		233.75	697.5	187.5
TC10218	similar to RING1 {Mus musculus}, partial (19%)	164.25	704	145
TC10219	weakly similar to CG32019-PA {Drosophila melanogaster}, partial (0%)	73.25	604.5	407
TC10220		92.25	742	47
TC10221	weakly similar to Similar to galactokinase 2 {Xenopus laevis}, partial (18%)	201.75	579.5	44.5
TC10222		86.75	638.25	34.5
TC10223		109.25	851.25	186.5
TC10224	weakly similar to Golgi-specific brefeldin A-resistance guanine nucleotide exchange factor 1 (BFA-resistant GEF 1)., partial (2%)	70.25	722	33
TC10225		71.75	889	41.5
TC10226	weakly similar to hypothetical protein in Schizosaccharomyces pombe; similar to NC_003423 conserved hypothetical, partial (34%)	185.25	563.5	361.5
TC10227		76.75	401.25	5.5
TC10228		53.25	214.75	37.5
TC10229	similar to SI:PACKT90.2, partial (3%)	82.25	604.25	41.5
TC10230		144.25	866.5	1010.5
TC10231	similar to putative phosphoenolpyruvate carboxylase {Panicum maximum}, partial (4%)	80.75	685.75	352.5
TC10232	weakly similar to Spindle pole body component 98 (Spc98) (DdSpc98) (Fragment). [Slime mold], partial (2%)	121.25	598.5	72
TC10233	similar to LD28985p {Drosophila melanogaster}, partial (96%)	230.75	808	251.5
TC10234	weakly similar to polyprotein {Schistosoma japonicum}, partial (15%)	110.25	784.5	141.5
TC10235	weakly similar to Diphosphomevalonate decarboxylase (EC 4.1.1.33) (Mevalonate pyrophosphate decarboxylase), partial (22%)	169.25	851.75	206.5
TC10237		103.25	724.5	249
TC10238	similar to auxin response factor 4 {Arabidopsis thaliana}, partial (2%)	85.75	684	121.5
TC10239	similar to NADH dehydrogenase subunit 4 {Monopterus albus}, partial (3%)	70.75	565.25	74.5
TC10241		142.75	699.5	279.5
TC10242		76.75	623	42.5
TC10243		183.25	1088.25	363.5
TC10244		79.25	698	41
TC10245		124.25	714	182
TC10246		915.75	2569.25	65367
TC10247		68.75	523	25
TC10248	similar to condensin complex component cnd2 related protein [imported] - Neurospora crassa, partial (13%)	150.75	720.25	246.5
TC10249	homologue to dentin phosphoryn {Homo sapiens}, partial (1%)	143.75	810.75	210
TC10250	weakly similar to piwi-related protein {Tetrahymena thermophila}, partial (3%)	102.75	672	118.5
TC10251	similar to siah binding protein 1; FBP interacting repressor; pyrimidine tract binding splicing factor; Ro, partial (4%)	58.25	584	199.5
TC10252	similar to natriuretic peptide receptor C precursor - human, partial (3%)	61.75	698	109
TC10253		62.75	551.25	19.5
TC10254		108.75	618.75	5
TC10255		143.25	954.25	314
TC10256		108.25	764.5	106
TC10257		154.25	523	41.5
TC10258		114.25	773	79
TC10259		147.75	743.5	467.5
TC10260		298.25	583.5	205
TC10261		1143.75	6442.5	298.5
TC10262	similar to hypothetical protein T22A6.290 - Arabidopsis thaliana, partial (5%)	111.75	710.25	223.5
TC10263	similar to breast cancer-associated antigen BRCAA1 {Homo sapiens}, partial (1%)	98.75	622.25	119.5
TC10264	exoribonuclease RNase-R homolog lin2543 [imported] - Listeria innocua (strain Clip11262), partial (1%)	134.75	831.25	226
TC10265		58.75	529	14.5
TC10266		29.25	293.25	47.5
TC10267		46.25	474.5	29
TC10268		86.75	547	94
TC10269		118.75	714	65
TC10270		129.75	752	90.5
TC10271	similar to UDP-N-acetylglucosamine 1-carboxyvinyltransferase 2 (EC 2.5.1.7) (Enoylpyruvate transferase 2), partial (25%)	86.25	892	78
TC10272		51.75	593.75	246
TC10273		79.75	598.5	214
TC10274		128.25	625.25	279.5
TC10275		235.75	560.5	33.5
TC10276		138.25	712.5	189
TC10277		91.75	691.5	13.5
TC10278		144.75	584.5	11
TC10279		279.75	1265	520.5
TC10280	similar to unnamed protein product {Homo sapiens}, partial (1%)	84.25	748.5	90.5
TC10281		137.75	756	40
TC10282		267.25	1244.75	585
TC10283	similar to Chromodomain helicase-DNA-binding protein 4 (CHD-4) (Mi-2 autoantigen 218 kDa protein) (Mi2-beta)., partial (2%)	123.75	1064	136
TC10284		88.75	648.5	31
TC10285	similar to Breast Cancer Resistance Protein {Homo sapiens}, partial (8%)	196.75	740.75	91.5
TC10286		81.25	736.5	92
TC10287	similar to putative GTP-binding protein {Streptomyces avermitilis}, partial (8%)	129.75	960.75	410.5
TC10288		101.25	687.5	96
TC10289		45.75	533	33
TC10290	weakly similar to archvillin {Mus musculus}, partial (0%)	149.75	835.75	418
TC10291	weakly similar to unnamed protein product {Homo sapiens}, partial (27%)	211.25	1157.75	495
TC10292	similar to similar to Streptococcus pneumoniae. Cell wall surface anchor family protein, partial (1%)	86.25	645.5	62.5
TC10293	weakly similar to Integumentary mucin C.1 (FIM-C.1) (Fragment). [African clawed frog], partial (13%)	539.25	853.25	332
TC10294		217.75	861.25	431.5
TC10295		197.25	879	235
TC10296	similar to GH28477p {Drosophila melanogaster}, partial (5%)	106.25	805.5	56
TC10298		58.25	445.5	7.5
TC10299		88.75	917.5	86.5
TC10300		74.75	687.25	138
TC10302	similar to Chain A Crystal Structure Of The Seca Translocation Atpase From Bacillus Subtilis, partial (19%)	116.75	900	1364
TC10303		142.75	745.75	208.5
TC10304	weakly similar to UDP-Glc/Gal endoplasmic reticulum nucleotide sugar transporter {Gallus gallus}, partial (44%)	190.25	794	237.5
TC10306		81.75	345.5	18.5
TC10307	weakly similar to CDC5 (cell division cycle 5 S. pombe homolog)-like {Mus musculus}, partial (18%)	178.25	752.75	158
TC10308	similar to hypothetical protein C0145c - malaria parasite (Plasmodium falciparum), partial (1%)	103.75	800	1592
TC10309	similar to BRM protein {Gallus gallus}, partial (7%)	120.25	758	212.5
TC10310	similar to actin related protein {Lumbricus rubellus}, partial (97%)	673.25	646	359.5
TC10311		204.75	1013.5	1454.5
TC10312		137.75	813.25	882
TC10313		115.25	740.5	89.5
TC10314		267.25	699.75	111
TC10316	similar to GH05251p {Drosophila melanogaster}, partial (9%)	77.25	652	234.5
TC10317	similar to conserved hypothetical protein {Staphylococcus epidermidis ATCC 12228}, partial (11%)	197.75	372.25	30
TC10318	similar to protein tyrosine phosphatase sigma {Homo sapiens}, partial (1%)	153.75	708	103
TC10319		169.75	661	176.5
TC10320		78.25	530	23.5
TC10322		119.25	478.5	9
TC10323	similar to similar to Homo sapiens (Human). PM-scl autoantigen {Dictyostelium discoideum}, partial (2%)	125.25	854.25	319.5
TC10324	hypothetical protein; hypothetical protein (fragment) {Plasmodium falciparum 3D7}, partial (3%)	56.25	699.5	36
TC10325		608.75	771.5	163.5
TC10326		119.25	376.25	403
TC10327		96.75	765.5	155
TC10328		141.75	879.5	118
TC10329		123.25	714.25	496.5
TC10330		185.75	845	97
TC10331		84.25	518.5	15.5
TC10332		213.75	1114.5	386.5
TC10333	similar to Hypothetical membrane protein {Corynebacterium glutamicum ATCC 13032}, partial (17%)	134.25	834.75	138
TC10334	weakly similar to hypothetical protein {Schistosoma japonicum}, partial (35%)	63.25	460.25	-0.5
TC10335		77.25	485.5	94
TC10336	similar to Pyridoxal phosphate biosynthetic protein pdxJ (PNP synthase). [Bacteroides gingivalis], partial (16%)	94.75	659.25	232
TC10337		111.25	637	11.5
TC10338	weakly similar to CG8169-PA {Drosophila melanogaster}, partial (10%)	105.25	812.75	436.5
TC10339		56.25	285.75	187
TC10340		91.75	585	124.5
TC10341	similar to ankyrin 2 {Drosophila melanogaster}, partial (10%)	125.75	595	198.5
TC10342	similar to conserved hypothetical protein {Bacillus thuringiensis serovar israelensis}, partial (3%)	117.75	779.5	174.5
TC10343	weakly similar to Unknown (protein for IMAGE:5008141) {Mus musculus}, partial (24%)	171.75	756.5	262
TC10344		95.75	682.75	810
TC10346		86.25	618.25	58
TC10348		308.25	1938.75	26889.5
TC10349		94.75	581.5	156.5
TC10351	weakly similar to pyoverdine synthetase D {Pseudomonas aeruginosa}, partial (3%)	116.25	898.25	515
TC10353	A.1.12/9 antigen {Schistosoma mansoni}, partial (86%)	61.75	727	-0.5
TC10354	similar to similar to GenBank Accession Number M94390 HEXBP DNA binding protein in Leishmania major, partial (77%)	23044.2	1181	1281
TC10355	homologue to hypothetical protein {Methanosarcina mazei Goe1}, partial (12%)	706.75	1461	96
TC10356	similar to similar to GenBank Accession Number M94390 HEXBP DNA binding protein in Leishmania major, partial (55%)	4071.25	1042.5	680.5
TC10357		77.25	579.75	223.5
TC10358	weakly similar to hypothetical protein {Schistosoma japonicum}, partial (88%)	220.75	909.25	370
TC10359	A.1.12/9 antigen {Schistosoma mansoni}, partial (6%)	130.75	665	88.5
TC10360	weakly similar to FUSE binding protein {Homo sapiens}, partial (20%)	664.75	736.5	549.5
TC10361	similar to Dictyostelium discoideum (Slime mold). Adenylyl cyclase, partial (1%)	320.25	1198	967
TC10362	homologue to HSP70 {Schistosoma japonicum}, complete	1073.25	869.5	524
TC10363	homologue to A.1.12/9 antigen {Schistosoma mansoni}, partial (21%)	189.25	917.5	1129.5
TC10364	weakly similar to FUSE binding protein 3 {Homo sapiens}, partial (6%)	257.75	1079.75	688.5
TC10365	similar to similar to GenBank Accession Number AF112206 ras-related protein rab-14 {Schistosoma japonicum}, partial (35%)	171.25	498.5	72
TC10366	weakly similar to hypothetical protein {Schistosoma japonicum}, complete	131.25	1036	180
TC10367	similar to similar to GenBank Accession Number U30468 cytochrome c oxidase subunit IV in Urechis caupo, partial (69%)	1652.75	1827.25	3208.5
TC10368	hypothetical protein L5174.08 {Leishmania major}, partial (1%)	402.75	1609.5	149
TC10369	similar to cAMP-dependent protein kinase type I-alpha regulatory chain. [Bovine], partial (38%)	385.75	835.5	259.5
TC10370	polyketide synthase {Streptomyces atroolivaceus}, partial (0%)	93.25	1423.5	179
TC10371	weakly similar to WD repeat domain 13 {Homo sapiens}, partial (17%)	162.25	786	174.5
TC10372	weakly similar to KIAA0377 {Homo sapiens}, partial (1%)	127.25	706	163.5
TC10373	similar to similar to GenBank Accession Number M94390 HEXBP DNA binding protein in Leishmania major, partial (29%)	176.25	925.75	294
TC10374	similar to FKHR protein homolog - Caenorhabditis elegans, partial (8%)	186.75	1450.5	1449
TC10375		177.75	852.25	103
TC10376	similar to CG2522-PA {Drosophila melanogaster}, partial (39%)	196.25	890.5	506.5
TC10377	homologue to A.1.12/9 antigen {Schistosoma mansoni}, partial (26%)	299.25	863	885.5
TC10378		82.25	646	305.5
TC10379	similar to hypothetical protein with A20-like zinc finger {Schistosoma japonicum}, partial (65%)	335.75	1061.5	406
TC10380	homologue to A.1.12/9 antigen {Schistosoma mansoni}, partial (26%)	1209.25	1082	730
TC10381	similar to very large tegument protein {Human herpesvirus 2}, partial (0%)	453.25	1399	703
TC10382	similar to Membrane calcium atpase protein 3 isoform a {Caenorhabditis elegans}, partial (25%)	109.25	823.5	97.5
TC10383		133.25	1204.5	330
TC10384	similar to similar to GenBank Accession Number AF112206 ras-related protein rab-14 {Schistosoma japonicum}, partial (64%)	313.25	542.25	16
TC10385	similar to troponin I {Mizuhopecten yessoensis}, partial (25%)	329.75	769	26.5
TC10386	similar to LD26817p {Drosophila melanogaster}, partial (29%)	60.25	619.5	69.5
TC10387		366.75	1002	334.5
TC10388	CG17894-PC {Drosophila melanogaster}, partial (0%)	1134.25	922	212
TC10389	weakly similar to LD46084p {Drosophila melanogaster}, partial (31%)	313.75	855.5	383.5
TC10390	weakly similar to endonuclease/reverse transcriptase {Branchiostoma floridae}, partial (2%)	502.25	3259.25	484.5
TC10391	similar to similar to GenBank Accession Number M94390 HEXBP DNA binding protein in Leishmania major, partial (42%)	1305.25	856	500
TC10392	similar to hypothetical protein {Streptomyces avermitilis}, partial (6%)	267.75	1683.75	381.5
TC10393	similar to mkpA {Dictyostelium discoideum}, partial (3%)	347.25	697.5	203.5
TC10394	weakly similar to troponin I {Mizuhopecten yessoensis}, partial (10%)	1203.75	561.5	189
TC10395	similar to FUSE binding protein {Homo sapiens}, partial (5%)	785.25	1058	3841
TC10396	homologue to A.1.12/9 antigen {Schistosoma mansoni}, partial (22%)	375.25	1271.25	1583
TC10397		46.75	615.75	196
TC10398	similar to 352aa long hypothetical protein {Sulfolobus tokodaii}, partial (6%)	105.75	1173.75	188
TC10399	homologue to A.1.12/9 antigen {Schistosoma mansoni}, partial (21%)	83.25	387	113
TC10400		45.25	447.5	217.5
TC10401	homologue to A.1.12/9 antigen {Schistosoma mansoni}, partial (15%)	265.75	917.75	805.5
TC10402		90.25	1333	609
TC10403	similar to hypothetical protein with A20-like zinc finger {Schistosoma japonicum}, complete	312.25	888.5	457
TC10404	weakly similar to FUSE binding protein 3 {Homo sapiens}, partial (18%)	710.75	764.25	676.5
TC10405		147.75	1145	113.5
TC10406	homologue to pheromaxein A subunit {Sus scrofa}, partial (10%)	140.25	757	163
TC10407	homologue to A.1.12/9 antigen {Schistosoma mansoni}, partial (19%)	173.25	954.5	228.5
TC10408		261.75	900.75	405.5
TC10409	similar to similar to GenBank Accession Number U30468 cytochrome c oxidase subunit IV in Urechis caupo, complete	3120.75	1354.75	3771.5
TC10410	weakly similar to beta-1 4-xylanase XynA precursor {Caldibacillus cellulovorans}, partial (3%)	255.25	1172	596.5
TC10411	similar to A.1.12/9 antigen {Schistosoma mansoni}, partial (17%)	74.75	688	158
TC10412	similar to A.1.12/9 antigen {Schistosoma mansoni}, partial (12%)	257.25	1255.5	2453.5
TC10415	weakly similar to hypothetical protein {Schistosoma japonicum}, partial (94%)	79.75	875.5	159
TC10416	weakly similar to hypothetical protein {Schistosoma japonicum}, complete	144.25	931	380
TC10417	homologue to A.1.12/9 antigen {Schistosoma mansoni}, partial (16%)	105.25	1090.25	4828.5
TC10418		177.75	1203.75	2535
TC10419		167.25	853.25	304
TC10420	similar to Patched related family protein 15 {Caenorhabditis elegans}, partial (2%)	176.25	4003	382.5
TC10421	homologue to A.1.12/9 antigen {Schistosoma mansoni}, partial (26%)	74.25	660.25	665
TC10422	homologue to A.1.12/9 antigen {Schistosoma mansoni}, partial (18%)	62.25	649.5	195
TC10423	homologue to similar to GenBank Accession Number M94390 HEXBP DNA binding protein in Leishmania major, partial (33%)	331.75	557	80
TC10424	homologue to A.1.12/9 antigen {Schistosoma mansoni}, partial (23%)	313.75	1592	482.5
TC10425	similar to SI:dZ227P06.1 (homeo box A3a) {Danio rerio}, partial (4%)	157.25	1070	222.5
TC10426	similar to similar to GenBank Accession Number M94390 HEXBP DNA binding protein in Leishmania major, partial (36%)	136.75	456.5	31
TC10427	homologue to unnamed protein product {Oryza sativa (japonica cultivar-group)}, partial (4%)	253.25	1173	4878.5
TC10428	similar to FKHR protein homolog - Caenorhabditis elegans, partial (8%)	470.75	967.5	337
TC10429	similar to hypothetical protein {Schistosoma japonicum}, partial (22%)	172.75	949.5	1632.5
TC10431	similar to similar to GenBank Accession Number M94390 HEXBP DNA binding protein in Leishmania major, partial (14%)	99.25	698	181
TC10432	similar to CG3395-PA {Drosophila melanogaster}, partial (92%)	9901.25	1029.5	4076.5
TC10433	homologue to similar to GenBank Accession Number AJ298278 poly(A) binding protein in Rattus norvegicus, partial (94%)	1201.75	750	291
TC10434	similar to testis-specific poly(A)-binding protein {Homo sapiens}, partial (14%)	963.25	831	366
TC10435	similar to CG3395-PA {Drosophila melanogaster}, partial (86%)	11751.2	1223.25	6152
TC10436	homologue to fasciclin II transmembrane splice form precursor - fruit fly (Drosophila melanogaster), partial (1%)	142.75	1418.25	3317.5
TC10437	protein disulfide-isomerase homolog precursor - fluke (Schistosoma mansoni), complete	4139.75	687.75	663
TC10438		225.75	909.75	672
TC10439		51.75	371.75	6
TC10440	weakly similar to Mitochondrial intermediate peptidase mitochondrial precursor (EC 3.4.24.59) (MIP). [Human], partial (13%)	406.25	666.5	171
TC10441	similar to Similar to ARP3 actin-related protein 3 homolog (yeast) {Xenopus laevis}, partial (12%)	61.25	669	28.5
TC10442		737.75	887	659
TC10443	similar to selenoprotein W2a {Danio rerio}, partial (20%)	384.25	1211	836.5
TC10444		528.75	1545.5	243.5
TC10445		181.25	873.5	305.5
TC10446		139.75	1386.5	179
TC10447		115.75	556	288.5
TC10448		257.25	691.5	36.5
TC10449	weakly similar to pol {Schistosoma mansoni}, partial (3%)	134.25	793	225
TC10450	weakly similar to unnamed protein product {Mus musculus}, partial (16%)	160.25	860.5	6909
TC10451	similar to similar to XM_046843 PTD013 in Homo sapiens {Schistosoma japonicum}, partial (81%)	234.75	832	46
TC10452	homologue to similar to NM_078658 40S ribosomal protein S5 {Schistosoma japonicum}, partial (92%)	7497.75	1122.5	1829.5
TC10453	weakly similar to pol {Schistosoma mansoni}, partial (3%)	172.75	923.5	358.5
TC10454	similar to Actin-like protein 3 (Actin-related protein 3) (Actin-2). [Bovine], partial (58%)	373.25	1024	864
TC10455	weakly similar to CG7828-PA {Drosophila melanogaster}, partial (9%)	266.75	460	163.5
TC10456	weakly similar to 4-Hydroxybutyrate CoA-transferase {Leptospira interrogans serovar lai str. 56601}, partial (24%)	154.25	942.25	552.5
TC10457	weakly similar to pol {Schistosoma mansoni}, partial (3%)	79.75	732.5	191.5
TC10458	weakly similar to similar to arsenite inducible RNA associated protein {Homo sapiens}, partial (26%)	320.25	497.5	44.5
TC10459		288.75	1282.25	1726.5
TC10460		186.25	821.25	275
TC10461	weakly similar to pol {Schistosoma mansoni}, partial (3%)	84.75	771.25	130
TC10462	weakly similar to diacylglycerol kinase {Caenorhabditis elegans}, partial (17%)	115.75	742	312.5
TC10465		106.75	438.75	46.5
TC10466	weakly similar to 4921516M08Rik protein {Mus musculus}, partial (72%)	362.25	919	407.5
TC10467	eukaryotic translation initiation factor 5 {Schistosoma mansoni}, complete	1382.75	990.25	3995.5
TC10468		964.75	558	75.5
TC10469	similar to mKIAA1249 protein {Mus musculus}, partial (5%)	81.25	683.25	183.5
TC10470	eukaryotic translation initiation factor 5 {Schistosoma mansoni}, partial (83%)	1124.75	807	915
TC10471	similar to translation elongation factor eEF-2 - fruit fly (Drosophila melanogaster), partial (89%)	1163.25	1043.25	1045.5
TC10472	similar to translation elongation factor eEF-2 - Caenorhabditis elegans, partial (8%)	1315.75	757.25	613
TC10473	weakly similar to SET protein (HLA-DR associated protein II) (PHAPII) (Phosphatase 2A inhibitor I2PP2A). [Human], partial (68%)	8295.75	972	1757.5
TC10474	heat shock protein HSP60 {Schistosoma mansoni}, partial (46%)	1309.75	687.75	115
TC10475	similar to heat shock protein HSP60 {Schistosoma mansoni}, partial (52%)	1722.25	661.25	598.5
TC10476	similar to heat shock protein HSP60 {Schistosoma mansoni}, partial (30%)	229.75	870.5	1061.5
TC10477	homologue to heat shock protein HSP60 {Schistosoma mansoni}, complete	6387.25	1422.75	64790.5
TC10478	homologue to Cercarial protease precursor (EC 3.4.21.-) (Cercarial elastase). [Blood fluke], complete	563.75	940	141
TC10479	homologue to elastase {Schistosoma mansoni}, partial (72%)	547.25	918.25	475.5
TC10480	elastase {Schistosoma mansoni}, partial (41%)	1138.25	954.5	106
TC10481	elastase {Schistosoma mansoni}, partial (25%)	905.25	977.25	120
TC10482	Actin 1. [Blood fluke], complete	11341.8	1341	9448.5
TC10483	Actin 1. [Blood fluke], partial (50%)	27002.2	2265.75	24752
TC10484	homologue to Actin. [Pacific oyster], partial (18%)	9604.75	845.75	4788
TC10485	Fructose-bisphosphate aldolase (EC 4.1.2.13). [Blood fluke], complete	320.25	1501.25	4349.5
TC10486	Glutathione S-transferase 28 kDa (EC 2.5.1.18) (GST 28) (SM28 antigen) (Protective 28 kDa antigen), complete	10033.2	1048	2427
TC10487	homologue to Glutathione S-transferase 28 kDa (EC 2.5.1.18) (GST 28) (GST class- alpha). [Blood fluke], partial (19%)	103.25	946.5	848.5
TC10488	similar to NM_079796 Ribonuclear protein at 97D in Drosophila melanogaster {Schistosoma japonicum}, partial (39%)	1415.75	794	167
TC10489	similar to NM_079796 Ribonuclear protein at 97D in Drosophila melanogaster {Schistosoma japonicum}, complete	71.75	663	122.5
TC10490		126.25	457	3.5
TC10492	homologue to similar to NM_079796 Ribonuclear protein at 97D in Drosophila melanogaster {Schistosoma japonicum}, partial (18%)	67.25	545.25	133
TC10493	cathepsin B1 isotype 1 {Schistosoma mansoni}, complete	72.25	859	4876
TC10494	homologue to cathepsin B1 isotype 1 {Schistosoma mansoni}, partial (30%)	68.25	655.5	502.5
TC10495	homologue to cathepsin B1 isotype 1 {Schistosoma mansoni}, partial (27%)	107.75	972	394.5
TC10496	Tropomyosin 2 (TMII). [Blood fluke], complete	214.75	978	633
TC10497	similar to Tropomyosin 2 (TMII). [Blood fluke], partial (25%)	257.25	989.5	301
TC10498	homologue to Tropomyosin 2 (TMII). [Blood fluke], partial (10%)	90.25	624	50
TC10499	Tropomyosin 2 (TMII). [Blood fluke], partial (46%)	622.75	954.25	1301.5
TC10500	homologue to inositol 1 4 5-trisphosphate receptor-like protein {Dictyostelium discoideum}, partial (0%)	1952.75	5242.5	462.5
TC10501		102.25	663.5	-7.5
TC10502	similar to hypothetical protein {Streptomyces avermitilis}, partial (6%)	186.25	487.5	154
TC10503		167.25	815.75	415
TC10504	similar to SIR2-like protein {Leishmania infantum}, partial (3%)	3925.75	861	1581
TC10505	weakly similar to hypothetical protein M3E9.200 {Sorghum bicolor}, partial (8%)	103.25	786	168
TC10506	homologue to similar to GenBank Accession Number L78668 60S ribosomal protein L5A {Schistosoma japonicum}, complete	3599.25	1029	1165
TC10507	Unknown (protein for IMAGE:3818911) {Danio rerio}, partial (2%)	3070.25	950.25	5568.5
TC10508		147.25	1050	281
TC10509		2532.75	1769	410.5
TC10510		187.75	644.25	262.5
TC10511	weakly similar to P0534A03.23 {Oryza sativa (japonica cultivar-group)}, partial (9%)	825.25	786.75	238.5
TC10512		920.25	2151	123.5
TC10515		1569.75	1105.25	313.5
TC10516	similar to ND4 {Pupa strigosa}, partial (3%)	2886.25	1653.25	3821
TC10517	similar to ND4 {Pupa strigosa}, partial (3%)	182.25	1060.25	250
TC10518		567.25	796.5	10
TC10519		557.75	1010	221.5
TC10520	weakly similar to ankyrin-repeat PEST sequence and proline-rich region protein {Mus musculus}, partial (6%)	66.75	685.25	97
TC10521	weakly similar to Paralysed arrest at two-fold protein 4 {Caenorhabditis elegans}, partial (9%)	246.25	734	295.5
TC10522	similar to similar to Chain A Mutant Human Thymidylate Kinase F105y complexed With Dtmp And Appnp, partial (89%)	855.25	687.5	138.5
TC10523		127.25	777	131.5
TC10524	dNFAT {Drosophila melanogaster}, partial (1%)	113.25	634	112
TC10525	similar to BM-002 {Homo sapiens}, partial (97%)	419.25	1090	1737
TC10526	LGG {Schistosoma mansoni}, complete	85.25	1075.75	7352.5
TC10527	homologue to dynein light chain 2 {Mus musculus}, complete	2310.75	609.5	369.5
TC10528	Probable dynein light chain (T-cell-stimulating antigen SM10). [Blood fluke], complete	5279.25	789	1235.5
TC10529	similar to Probable dynein light chain 1 cytoplasmic. {Caenorhabditis elegans}, partial (95%)	4555.25	741.5	357
TC10530	similar to Dynein light chain 2 cytoplasmic (8 kDa dynein light chain). [Fruit fly], partial (74%)	113.75	678	30
TC10531	similar to Probable dynein light chain 1 cytoplasmic. {Caenorhabditis elegans}, partial (95%)	2617.75	775.5	345
TC10532	similar to Probable dynein light chain 1 cytoplasmic. {Caenorhabditis elegans}, partial (66%)	3372.25	780.75	404
TC10533	similar to putative cytosol aminopeptidase {Schistosoma mansoni}, partial (30%)	497.25	791	515
TC10534	weakly similar to 60S ribosomal protein L4 (L1). [Innkeeper worm Spoonworm], partial (58%)	1756.25	991.5	14609
TC10535	homologue to similar to GenBank Accession Number AF189817 evectin-2 in Mus musculus {Schistosoma japonicum}, complete	126.75	653	243
TC10536	similar to ribosomal protein L4 cytosolic [validated] - rat, partial (50%)	5565.25	541.5	166
TC10537	homologue to similar to GenBank Accession Number L24368 ribosomal protein S4 in Gallus gallus, complete	10049.2	701.25	470
TC10538	homologue to similar to GenBank Accession Number L24368 ribosomal protein S4 in Gallus gallus, partial (55%)	1313.75	917.5	280
TC10539	Tropomyosin 1 (TMI) (Polypeptide 49). [Blood fluke], complete	665.75	603.75	388
TC10540	homologue to similar to GenBank Accession Number AF220548 testis enhanced gene transcript-like protein in, partial (95%)	2207.75	960.5	5366.5
TC10541	homologue to similar to GenBank Accession Number AF220548 testis enhanced gene transcript-like protein in, partial (43%)	716.75	771	154
TC10542	homologue to MA {Schistosoma japonicum}, partial (20%)	86.75	952	1277
TC10543	homologue to MA {Schistosoma japonicum}, partial (82%)	499.25	775.5	271.5
TC10544	homologue to similar to NM_080743 serine-arginine repressor protein (35 kDa) in Homo sapiens, partial (74%)	1645.75	868.75	1314
TC10545	homologue to similar to NM_080743 serine-arginine repressor protein (35 kDa) in Homo sapiens, partial (97%)	1229.25	479.5	133.5
TC10546	homologue to similar to NM_080743 serine-arginine repressor protein (35 kDa) in Homo sapiens, partial (70%)	279.25	797.25	343
TC10547	homologue to ribosomal protein S8 {Schistosoma japonicum}, complete	17039.2	694.75	986.5
TC10548	homologue to unnamed protein product {Homo sapiens}, partial (5%)	145.75	520	143
TC10549	similar to unnamed protein product {Homo sapiens}, partial (6%)	114.75	544	69.5
TC10550		77.75	730	82
TC10551	homologue to Pro-His-rich protein {Schistosoma mansoni}, complete	139.25	887.5	578.5
TC10552		110.25	780.25	1090.5
TC10553		170.25	809.5	372
TC10554	similar to MARK {Homo sapiens}, partial (13%)	229.25	887	128.5
TC10555	similar to PL10-related protein CnPL10 {Hydra magnipapillata}, partial (34%)	155.25	580.25	236.5
TC10556		102.25	426.25	24.5
TC10557	weakly similar to Similar to Sjogren syndrome antigen B (autoantigen La) {Danio rerio}, partial (12%)	1083.75	669.25	308
TC10558		89.25	635	116.5
TC10559		279.75	595.5	185.5
TC10560	cathepsin B endopeptidase {Schistosoma mansoni}, complete	1081.25	1156.75	7818
TC10561	similar to 60S ribosomal protein L19. [Rat], partial (89%)	526.25	1026	1087
TC10562	similar to ribosomal protein L19 {Argopecten irradians}, partial (50%)	3089.25	802.75	1373
TC10563	similar to ribosomal protein L19 {Argopecten irradians}, partial (12%)	526.75	664	481
TC10564	similar to ribosomal protein L19 {Argopecten irradians}, partial (30%)	146.25	765.5	313
TC10565		106.75	973.5	2
TC10566		94.25	948.5	164.5
TC10567		81.75	751.5	90.5
TC10568	weakly similar to unnamed protein product {Homo sapiens}, partial (14%)	722.25	959.5	107
TC10569	PUR-alpha-like protein {Schistosoma mansoni}, complete	392.75	784.25	1074
TC10570	weakly similar to hypothetical protein putative Profilin/allergen {Schistosoma japonicum}, partial (29%)	2511.25	998	1363.5
TC10571		83.75	693	96
TC10572		88.25	792.75	331.5
TC10573	weakly similar to dihydrolipoamide acetyltransferase {Lithospermum erythrorhizon}, partial (36%)	288.75	942.75	1603
TC10574	weakly similar to Dihydrolipoamide acetyltransferase component of pyruvate dehydrogenase complex mitochondrial, partial (18%)	276.25	846.75	209
TC10575		144.25	655.5	41
TC10576	similar to 26S proteasome non-ATPase regulatory subunit 2 (26S proteasome regulatory subunit S2), partial (51%)	410.75	799.25	450.5
TC10577		233.75	540.5	180
TC10578		636.75	712.75	112.5
TC10579	similar to hypothetical protein {Schistosoma japonicum}, partial (60%)	248.75	1000.25	430
TC10580		683.75	881.5	1122
TC10581		591.25	621.5	387
TC10582	similar to Red protein (RER protein) (IK factor) (Cytokine IK). [Human], partial (19%)	292.25	785.5	1143.5
TC10583		319.25	878	238.5
TC10584		212.25	512	6.5
TC10585	similar to ATP synthase alpha chain mitochondrial precursor (EC 3.6.3.14). [Human], partial (91%)	1192.75	920.25	1648
TC10586		628.75	1003.25	341.5
TC10587		221.75	1509.5	174.5
TC10588		149.75	1118.5	156
TC10589		141.25	1174	139.5
TC10590		148.75	750.5	197
TC10591		481.25	1351.25	169.5
TC10592		457.75	1328.75	348
TC10593	weakly similar to RNA 3'-terminal phosphate cyclase-like protein. [Mouse], partial (45%)	149.25	646	194.5
TC10594	Peptidyl-prolyl cis-trans isomerase (EC 5.2.1.8) (PPIase) (Rotamase) (Cyclophilin), complete	4574.75	887	2983.5
TC10595	homologue to valosin-containing protein {Homo sapiens}, partial (19%)	120.25	790.75	182
TC10596	similar to transitional endoplasmic reticulum ATPase - pig, partial (91%)	1505.75	411.25	373
TC10597	weakly similar to Bicaudal D protein {Mus musculus}, partial (9%)	178.75	621	295.5
TC10598	homologue to transposition protein TnsC-related protein {Pseudomonas putida KT2440}, partial (2%)	98.75	696	180.5
TC10599	unnamed protein product {Homo sapiens}, partial (2%)	183.75	1004.5	154.5
TC10600		67.25	467.75	38.5
TC10601		158.75	1437.5	321
TC10602	homologue to similar to NM_079059 GTP-binding-protein in Drosophila melanogaster {Schistosoma japonicum}, complete	378.75	669.5	153
TC10603		79.75	457.5	65
TC10604	weakly similar to Nucleosome assembly protein homologue {Hemicentrotus pulcherrimus}, partial (30%)	537.25	1068	379
TC10605	similar to TonB protein XF2327 [imported] - Xylella fastidiosa (strain 9a5c), partial (6%)	764.75	1298	195
TC10606	similar to UNKNOWN PROTEIN {Lactococcus lactis subsp. lactis}, partial (1%)	1897.75	588	67.5
TC10607	similar to merozoite surface antigen 1 {Plasmodium vivax}, partial (1%)	168.25	720	378
TC10608		103.25	999.25	2835.5
TC10609	weakly similar to At1g80930/F23A5_23 {Arabidopsis thaliana}, partial (3%)	375.75	763.5	204.5
TC10610	ATPase {Schistosoma mansoni}, complete	318.75	628.25	422
TC10611	ATPase {Schistosoma mansoni}, partial (15%)	361.75	1146.25	2397
TC10612	similar to Ubiquitin carboxyl-terminal hydrolase 7 (EC 3.1.2.15) (Ubiquitin thiolesterase 7), partial (26%)	378.75	891.5	650.5
TC10613	weakly similar to phosphoglucomutase {Drosophila melanogaster}, partial (52%)	450.75	1138.5	1163.5
TC10614		294.25	709	236.5
TC10615		125.75	947	1020.5
TC10616	similar to ataxin-2 related domain protein {Homo sapiens}, partial (1%)	89.75	861.25	1303
TC10617	similar to ubiquitin {Ciona savignyi}, partial (49%)	5906.25	678	693
TC10618	weakly similar to Ectonucleotide pyrophosphatase/phosphodiesterase 3 (E-NPP 3), partial (6%)	270.25	1018	685
TC10619	similar to phosphodiesterase I {Rattus norvegicus}, partial (2%)	77.25	748	157.5
TC10620		2286.25	10559.8	2040.5
TC10621		99.75	676	598
TC10622		178.25	667.75	180.5
TC10623		179.25	704	197.5
TC10624	similar to hypothetical protein; sequence orphan; low complexity protein; similar to cell surface proteins, partial (2%)	65.75	622	13.5
TC10625	similar to formate acetyltransferase activating enzyme (EC 1.97.1.4) - Methanobacterium thermoautotrophicum, partial (5%)	60.25	536	14.5
TC10626	weakly similar to small nuclear ribonucleoprotein N {Mus musculus}, partial (36%)	1152.25	608.25	616.5
TC10627	Rho GTPase {Schistosoma mansoni}, complete	2560.25	1074.5	2773.5
TC10628	homologue to Rho GTPase {Schistosoma mansoni}, complete	1970.25	1060.75	1903.5
TC10629	similar to Cleavage and polyadenylation specificity factor 100 kDa subunit (CPSF 100 kDa subunit)., partial (20%)	141.25	843	166
TC10630	similar to unknown {Branchiostoma floridae}, partial (68%)	775.25	773.25	1389
TC10631	similar to unknown {Branchiostoma floridae}, partial (69%)	1314.75	679	1146
TC10632	similar to proteosome PSMB5/8 protein {Branchiostoma lanceolatum}, partial (35%)	62.25	466.75	16.5
TC10633		123.25	465	50.5
TC10634	weakly similar to similar to GenBank Accession Number AK017557 SCP-like extracellular protein {Schistosoma japonicum}, partial (16%)	92.75	608	86.5
TC10635	similar to similar to GenBank Accession Number AK017557 SCP-like extracellular protein {Schistosoma japonicum}, partial (20%)	92.75	645.5	11.5
TC10636		98.75	661	35.5
TC10637	weakly similar to Aquaporin 9 (Small solute channel 1). [Human], partial (20%)	126.75	1084.5	65367
TC10638	similar to glycerol uptake facilitator protein {Clostridium tetani E88}, partial (12%)	126.75	816.75	418
TC10639	weakly similar to Similar to aquaporin 3 {Danio rerio}, partial (13%)	101.75	722	87
TC10640	homologue to Translation initiation factor IF-2. [Lyme disease spirochete], partial (1%)	186.75	592.25	268
TC10641	homologue to lipoprotein releasing factor {Borrelia burgdorferi}, partial (2%)	243.75	605.25	222
TC10642	weakly similar to Sarah protein (Nebula protein). [Fruit fly], partial (22%)	105.75	860.5	159.5
TC10643		146.25	973.5	328
TC10644	similar to Hypothetical protein C02E11.1a {Caenorhabditis elegans}, partial (2%)	123.75	823.5	156.5
TC10645		221.25	1657.5	10746
TC10646		450.25	908.75	986.5
TC10647		62.25	659.75	165
TC10648	weakly similar to unknown {Arabidopsis thaliana}, partial (12%)	166.25	787.75	1539
TC10649	weakly similar to Glycine-rich cell wall structural protein 1.0 precursor (GRP 1.0). [Kidney bean French bean], partial (8%)	721.75	583.5	269
TC10650	weakly similar to small integral membrane protein of lysosome/late endosome {Gallus gallus}, partial (36%)	608.75	699	469.5
TC10651		75.75	330.25	68
TC10652	similar to SNAP25 fusion protein {Loligo pealei}, partial (79%)	159.25	828	67.5
TC10653	glutathione peroxidase {Schistosoma mansoni}, complete	771.75	1477.5	1600.5
TC10654	glutathione peroxidase {Schistosoma mansoni}, partial (7%)	278.75	1357.5	6933
TC10655	homologue to similar to XM_053164 citrate synthase precursor in Homo sapiens {Schistosoma japonicum}, partial (93%)	266.75	1092.5	237
TC10656	weakly similar to pseudouridine synthase 1 {Homo sapiens}, partial (20%)	98.25	755.5	432.5
TC10657	similar to protein phosphatase 5 {Drosophila melanogaster}, partial (75%)	585.25	1031.5	4999
TC10658	weakly similar to KH domain containing RNA-binding protein FMR1 {Danio rerio}, partial (5%)	381.75	1366	6980.5
TC10659	similar to open reading frame (251 AA) {Mus musculus}, partial (34%)	56.25	274.75	18
TC10660	similar to unnamed protein product {Mus musculus}, partial (44%)	133.75	656.5	82.5
TC10661	similar to Similar to cleavage stimulation factor 3' pre-RNA subunit 2 64kDa {Xenopus laevis}, partial (30%)	529.75	672.5	172
TC10662	similar to Similar to cleavage stimulation factor 3' pre-RNA subunit 2 64kDa {Xenopus laevis}, partial (18%)	793.25	996.75	682
TC10663	similar to KIAA0325 {Homo sapiens}, partial (6%)	112.75	847	150.5
TC10664	similar to LD23129p {Drosophila melanogaster}, partial (15%)	212.75	852	227.5
TC10665	similar to lysyl-tRNA synthetase {Homo sapiens}, partial (36%)	338.75	822	1123.5
TC10666	weakly similar to Lysyl-tRNA synthetase (EC 6.1.1.6) (Lysine--tRNA ligase) (LysRS)., partial (40%)	556.25	769	340.5
TC10667	weakly similar to dolichyl-diphosphooligosaccharide--protein glycotransferase {Branchiostoma belcheri tsingtaunese}, partial (72%)	717.75	5898.25	65367
TC10668	similar to similar to NM_058275 probable 60S ribosomal protein L7 in Caenorhabditis elegans, partial (95%)	6138.75	807.5	947.5
TC10669		565.75	600	70
TC10670	weakly similar to similar to heterogeneous ribonuclear particle protein {Xenopus laevis}, partial (30%)	2910.75	2462.25	65367
TC10671	weakly similar to Heterogeneous nuclear ribonucleoprotein A1 (Helix-destabilizing protein), partial (11%)	3232.75	2564	65367
TC10672		139.25	554.75	466.5
TC10673	similar to ORF FPV098 variola B22R gene family protein {Fowlpox virus}, partial (1%)	128.25	588.5	50
TC10674	homologue to putative S-adenosylmethionine:tRNA ribosyltransferase-isomerase {Streptomyces coelicolor A3(2)}, partial (3%)	233.25	549.5	172
TC10675		143.25	533	99
TC10676	homologue to NADH dehydrogenase subunit 3 {Schistosoma mansoni}, complete	20642.8	6416.25	12066
TC10677	weakly similar to poly(A) polymerase - African clawed frog, partial (37%)	392.25	522.5	34
TC10678	weakly similar to CG8443-PA {Drosophila melanogaster}, partial (2%)	142.75	598	43
TC10679	similar to Similar to chaperonin subunit 7 (eta) {Xenopus laevis}, partial (90%)	2381.75	710.25	1626.5
TC10680		96.25	620.5	161
TC10681	weakly similar to RE30690p {Drosophila melanogaster}, partial (85%)	2121.75	1080	543
TC10682	weakly similar to RE30690p {Drosophila melanogaster}, partial (82%)	5572.25	888.5	1010.5
TC10683	similar to RE61939p {Drosophila melanogaster}, partial (91%)	593.75	1194.25	2041
TC10684	similar to P0480E02.12 {Oryza sativa (japonica cultivar-group)}, partial (4%)	335.75	729	591
TC10685	weakly similar to Similar to granulin {Xenopus laevis}, partial (8%)	86.25	646.25	41.5
TC10686	similar to RNA polymerase II largest subunit {Ilyanassa obsoleta}, partial (35%)	110.75	393.75	25
TC10687	similar to DNA-directed RNA polymerase II largest subunit (EC 2.7.7.6) (RPB1). [Human], partial (10%)	154.25	760.5	185.5
TC10688	weakly similar to unnamed protein product {Mus musculus}, partial (10%)	116.75	711	81.5
TC10689	similar to prohibitin protein Wph {Triticum aestivum}, partial (89%)	404.75	722	321.5
TC10690	weakly similar to putative ribosomal protein L27 {Stichodactyla helianthus}, partial (94%)	6134.25	1275.25	4831.5
TC10691	thioredoxin peroxidase {Schistosoma mansoni}, complete	4265.25	385.5	275.5
TC10692	similar to septin 6 {Mus musculus}, partial (37%)	182.25	597.75	1.5
TC10693	similar to septin 6 {Mus musculus}, partial (78%)	292.75	792.5	80.5
TC10694		91.25	794.5	176.5
TC10695	similar to peroxin-1 {Penicillium chrysogenum}, partial (1%)	83.75	1100.75	726.5
TC10696		120.75	914	127.5
TC10697		291.75	1352.75	3224
TC10698		127.75	828	226
TC10699		151.75	1239	163.5
TC10700	similar to C. elegans RPS-26 protein (corresponding sequence F39B2.6) {Caenorhabditis elegans}, partial (79%)	16223.2	891.5	1627.5
TC10701	similar to C. elegans RPS-26 protein (corresponding sequence F39B2.6) {Caenorhabditis elegans}, partial (50%)	4476.75	632	129
TC10702	weakly similar to Hypothetical protein Y65B4BR.5a {Caenorhabditis elegans}, partial (63%)	1458.25	747	603.5
TC10703		102.75	789.5	170.5
TC10704	weakly similar to similar to CG15168 gene product {Homo sapiens}, partial (56%)	326.25	492.5	197.5
TC10705	similar to PUTATIVE PERMEASE ABC TRANSPORTER PROTEIN {Sinorhizobium meliloti}, partial (5%)	116.75	747.25	-2
TC10706		55.75	349.25	-14.5
TC10707	similar to similar to probable hydroxyacylglutathione hydrolase, complete	203.75	718.75	119.5
TC10708	homologue to PP1gamma {Mus musculus}, partial (93%)	253.75	902.5	567.5
TC10709	similar to Abnormal dauer formation protein 16 isoform d {Caenorhabditis elegans}, partial (8%)	212.75	993.5	273
TC10710	weakly similar to ribonucleoprotein - chicken, partial (30%)	156.75	436.5	-11
TC10711	similar to musashi {Drosophila melanogaster}, partial (9%)	498.25	902.5	853.5
TC10712	homologue to similar to GenBank Accession Number AF207818 putative gap junction protein pannexin in Clione, partial (16%)	850.25	943.25	693.5
TC10713	homologue to similar to GenBank Accession Number AF207818 putative gap junction protein pannexin in Clione, partial (95%)	618.75	792	605.5
TC10714	weakly similar to hypothetical protein Y48E1B.3 {Caenorhabditis elegans}, partial (18%)	308.75	703	419
TC10715		132.75	627.25	215.5
TC10716	similar to calcium-binding protein - tapeworm (Echinococcus granulosus) (fragment), partial (22%)	289.75	937	87
TC10717	similar to calcium-binding protein - tapeworm (Echinococcus granulosus) (fragment), partial (16%)	87.75	902	269
TC10718	weakly similar to probable membrane protein YNL228w - yeast (Saccharomyces cerevisiae), partial (14%)	92.75	643.5	75
TC10719	similar to Late embryogenesis abundant protein Lea5. [Sweet orange], partial (22%)	109.25	861	196.5
TC10720		99.25	617.75	23
TC10721	similar to similar to GenBank Accession Number AE003576 CG3652 gene product in Drosophila melanogaster, partial (72%)	531.75	1319.75	4264
TC10722	similar to similar to GenBank Accession Number AE003576 CG3652 gene product in Drosophila melanogaster, partial (29%)	542.25	583.75	492
TC10723	similar to similar to GenBank Accession Number AE003576 CG3652 gene product in Drosophila melanogaster, partial (77%)	394.25	974	2087
TC10724	weakly similar to HPBRII-7 protein - human, partial (31%)	272.75	764	297
TC10725	similar to unnamed protein product {Mus musculus}, partial (18%)	277.75	751	395.5
TC10726	similar to Adenosylhomocysteinase 1 (EC 3.3.1.1) (S-adenosyl-L-homocysteine hydrolase 1) (ADOHCYASE 1)., complete	933.25	636.5	2227
TC10727	similar to pre-mRNA processing 8 protein {Mus musculus}, partial (12%)	189.25	865.5	447.5
TC10728	homologue to similar to NM_057948 ER lumen protein retaining receptor 2 in Drosophila melanogaster, complete	460.25	667.5	480
TC10729	homologue to similar to NM_057948 ER lumen protein retaining receptor 2 in Drosophila melanogaster, partial (51%)	762.75	841.75	1664
TC10730	weakly similar to CG6050-PA {Drosophila melanogaster}, partial (62%)	1846.75	1377.5	3429
TC10731	weakly similar to mitochondrial ribosomal protein L30 {Mus musculus}, partial (22%)	463.75	651.5	359
TC10732	weakly similar to mitochondrial ribosomal protein L30 {Mus musculus}, partial (19%)	115.25	826	1177.5
TC10733	similar to Similar to DKFZP434D1335 protein {Danio rerio}, partial (7%)	288.25	664.5	314.5
TC10734		118.75	673.5	59.5
TC10735	homologue to putative RNA polymerase subunit {Taenia solium}, complete	285.75	767.25	276.5
TC10736	homologue to similar to GenBank Accession Number AJ312339 putative ribosomal protein L27A protein in, complete	16398.2	681	904.5
TC10737	weakly similar to Segment polarity protein dishevelled homolog DVL-1 (Dishevelled-1) (DSH homolog 1). [Human], partial (20%)	100.25	790	149
TC10738	homologue to hypothetical protein {Leptospira interrogans serovar lai str. 56601}, partial (6%)	244.25	573.5	315.5
TC10739	similar to LOC218811 protein {Mus musculus}, partial (20%)	229.75	738	278
TC10740	similar to Calpain 3 large subunit (EC 3.4.22.17) (Calpain L3) (Calpain p94 large [catalytic] subunit), partial (3%)	189.25	697.5	79.5
TC10742	similar to Actin-like protein 2 (Actin-like protein ACTL). [Chicken], partial (91%)	254.25	506.5	199.5
TC10743	FTZ-F1 {Schistosoma mansoni}, complete	282.25	981.25	593.5
TC10744	similar to pre-mRNA processing 8 protein {Mus musculus}, partial (24%)	979.25	916.5	1685
TC10745	homologue to Similar to pre-mRNA processing factor 8 {Xenopus laevis}, partial (8%)	191.25	899.5	376
TC10746	similar to SclB protein {Streptococcus pyogenes}, partial (3%)	211.75	964	304
TC10747	similar to B1140D12.10 {Oryza sativa (japonica cultivar-group)}, partial (16%)	120.75	1005.25	4580
TC10748		145.75	947.75	1322.5
TC10749	similar to ORF1 {TT virus}, partial (2%)	118.75	1026	209.5
TC10750	similar to similar to GenBank Accession Number BC005495 zinc finger protein 289 in Mus musculus, partial (91%)	417.75	760	1388.5
TC10751	weakly similar to Similar to actin related protein 2/3 complex subunit 1A 41kDa {Xenopus laevis}, partial (41%)	284.25	970	552.5
TC10752		100.75	702.75	130
TC10753	weakly similar to unknown {Paragonimus westermani}, partial (37%)	119.75	903	175
TC10754	similar to GH12731p {Drosophila melanogaster}, partial (83%)	399.25	781	1145.5
TC10755		218.25	570.75	4
TC10756	weakly similar to KIAA0425 {Homo sapiens}, partial (6%)	265.75	739.5	283
TC10757		94.25	747.5	175.5
TC10758	similar to 26S protease (S4) regulatory subunit {Homo sapiens}, partial (93%)	604.75	610	223
TC10759	weakly similar to Unknown (protein for IMAGE:3854442) {Homo sapiens}, partial (19%)	151.25	633.75	63
TC10760	homologue to similar to NM_010817 26S proteasome regulatory subunit S12; proteasome subunit P40 (MOV34 protein), partial (66%)	989.25	572.75	657.5
TC10761	similar to hypothetical protein {Plasmodium falciparum 3D7}, partial (0%)	35.25	335.75	48.5
TC10762	weakly similar to probable 3-oxoacyl-[acyl-carrier protein} reductase {Bifidobacterium longum NCC2705], partial (15%)	123.75	776.75	76
TC10763	homologue to cercarial antigen 1 {Schistosoma mansoni}, complete	136.25	654.5	124
TC10764	weakly similar to unnamed protein product {Mus musculus}, partial (67%)	424.75	937.5	268
TC10765	similar to L12 ribosomal protein {Hydra vulgaris}, complete	1763.75	734.5	517.5
TC10766	weakly similar to 60S ribosomal protein L12. {Caenorhabditis briggsae}, partial (43%)	131.25	820.25	551
TC10767	similar to unnamed protein product {Mus musculus}, partial (14%)	206.75	782.5	252.5
TC10768	similar to Nuclear protein SkiP (Ski-interacting protein) (SNW1 protein) (Nuclear receptor coactivator NCoA-62), partial (67%)	293.25	785.5	237
TC10769	similar to similar to Arabidopsis thaliana (Mouse-ear cress). Putative DNA polymerase zeta catalytic subunit, partial (1%)	608.25	1009.5	116
TC10770	weakly similar to Similar to eukaryotic translation initiation factor 3 subunit 7 (zeta 66/67 kDa) {Xenopus laevis}, partial (15%)	588.25	820.25	658
TC10771	similar to hypothetical protein {Dictyostelium discoideum}, partial (22%)	150.75	1118	221.5
TC10772		106.25	1921	2325
TC10773	unnamed protein product {Homo sapiens}, partial (1%)	131.75	1165	462.5
TC10774		152.75	894	267
TC10775	Sm29 {Schistosoma mansoni}, complete	273.75	662	635.5
TC10776	similar to similar to NM_060332 Y106G6H {Schistosoma japonicum}, partial (61%)	745.75	582	730.5
TC10777	similar to similar to NM_060332 Y106G6H {Schistosoma japonicum}, partial (61%)	778.75	771.5	2244.5
TC10778	similar to 2410011G03Rik protein {Mus musculus}, partial (38%)	115.75	861	2139.5
TC10779	similar to pr2.1 {rat cytomegalovirus Maastricht} [Rat cytomegalovirus Maastricht], partial (4%)	151.25	430.25	4
TC10780	similar to core alpha-6-fucosyltransferase {Caenorhabditis elegans}, partial (12%)	307.75	480.5	108.5
TC10781	similar to Aspartyl-tRNA synthetase (EC 6.1.1.12) (Aspartate--tRNA ligase) (AspRS). {Caenorhabditis elegans}, partial (66%)	422.75	973	434.5
TC10782	weakly similar to CG7467-PA {Drosophila melanogaster}, partial (1%)	175.75	568.25	77
TC10783	similar to proteasome subunit beta 7 {Danio rerio}, partial (74%)	2012.25	1263.5	11200
TC10784	weakly similar to unnamed protein product {Homo sapiens}, partial (32%)	117.25	632.5	174.5
TC10785	similar to 40S ribosomal protein S28. [Channel catfish], partial (86%)	126.25	752.5	185.5
TC10786	weakly similar to beta-catenin {Platynereis dumerilii}, partial (54%)	141.25	847.5	118.5
TC10787	similar to mRNA cleavage factor I 25 kDa subunit {Homo sapiens}, partial (84%)	320.75	736	458
TC10788		152.75	612.25	144.5
TC10789	weakly similar to CG7211-PA {Drosophila melanogaster}, partial (31%)	91.75	797.5	174.5
TC10790	weakly similar to gene_id:MBG8.26~pir||T14811~similar to unknown protein {Arabidopsis thaliana}, partial (11%)	254.25	949.5	439
TC10791	similar to AT5g10020/T31P16_9 {Arabidopsis thaliana}, partial (1%)	158.75	758.75	156.5
TC10792	weakly similar to unnamed protein product {Homo sapiens}, partial (15%)	401.75	557.5	201.5
TC10793	similar to CG9915-PA {Drosophila melanogaster}, partial (7%)	299.75	870	210.5
TC10794	weakly similar to hypothetical protein T24H10.2 {Caenorhabditis elegans}, partial (30%)	299.25	991	568.5
TC10795	weakly similar to c-Jun protein {Takifugu rubripes}, partial (8%)	135.75	776	207
TC10796	similar to Serine/threonine protein phosphatase 4 (EC 3.1.3.16) (Pp4) (Protein phosphatase X) (PP-X). [Mouse], partial (85%)	256.75	843	347
TC10797		161.25	2381	593
TC10798	similar to unnamed protein product {Homo sapiens}, partial (68%)	249.25	822	160.5
TC10799	weakly similar to 3'(2') 5'-bisphosphate nucleotidase {Rattus norvegicus}, partial (37%)	325.75	836	450.5
TC10800	weakly similar to LD34542p {Drosophila melanogaster}, partial (18%)	268.75	1043	1845.5
TC10801	similar to similar to 16 kDa calcium-binding protein, complete	265.75	438.25	282
TC10802		536.25	408	169.5
TC10803	similar to hypothetical protein B0432.2 - Caenorhabditis elegans, partial (42%)	2803.25	1305.5	7377.5
TC10804	similar to protein phosphatase-1 {Herdmania curvata}, partial (67%)	156.25	535.5	131
TC10805	homologue to PP1gamma {Mus musculus}, partial (94%)	137.75	569.5	183
TC10806	weakly similar to karyopherin-beta 3 variant {Xenopus laevis}, partial (25%)	236.75	851	907.5
TC10807		153.75	688	136
TC10808	weakly similar to similar to Dictyostelium discoideum (Slime mold). Spore coat protein SP96, partial (7%)	2014.25	4698	525
TC10809	weakly similar to unnamed protein product {Homo sapiens}, partial (42%)	1897.25	3654	472.5
TC10810	weakly similar to ppg3 {Leishmania major}, partial (6%)	5706.75	4456	750
TC10811	weakly similar to unnamed protein product {Homo sapiens}, partial (42%)	935.25	1468.25	552
TC10812	homologue to putative serine carboxypeptidase precursor {Gossypium hirsutum}, partial (2%)	619.75	1087	403.5
TC10813	weakly similar to Unknown (protein for MGC:38847) {Mus musculus}, partial (17%)	1024.75	1215.75	4883
TC10814	similar to DNA-directed RNA polymerase II large subunit ama-1 - Caenorhabditis elegans, partial (10%)	447.25	1066.5	3026.5
TC10815	similar to hypothetical protein F27C1.6 - Caenorhabditis elegans, partial (4%)	455.75	777.75	665
TC10816	similar to OJ1341_A08.6 {Oryza sativa (japonica cultivar-group)}, partial (10%)	204.25	1103	393
TC10817	similar to CG10354-PA {Drosophila melanogaster}, partial (13%)	256.75	679.5	113.5
TC10818		74.75	567.5	92.5
TC10819	similar to Probable 3-phosphoshikimate 1-carboxyvinyltransferase (EC 2.5.1.19), partial (4%)	642.75	1984.5	159.5
TC10820	weakly similar to At2g22720/T9I22.16 {Arabidopsis thaliana}, partial (7%)	140.25	844	272.5
TC10821	weakly similar to unnamed protein product {Mus musculus}, partial (12%)	1014.75	1666.5	91
TC10822		1855.25	599.5	111.5
TC10823	homologue to hypothetical protein {Plasmodium falciparum 3D7}, partial (0%)	78.75	516	31.5
TC10824		186.75	757.5	70.5
TC10825	similar to Myosin heavy chain non-muscle (Zipper protein) (Myosin II). [Fruit fly], partial (16%)	119.25	790.5	113.5
TC10826	weakly similar to insulin induced protein 2 {Homo sapiens}, partial (37%)	947.75	846.5	384.5
TC10827	homologue to similar to GenBank Accession Number P38062 peptidase M 2 {Schistosoma japonicum}, complete	552.25	620.5	159
TC10828	weakly similar to Alix {Mus musculus}, partial (3%)	328.25	627.75	297
TC10829	weakly similar to Similar to KIAA0138 gene product {Mus musculus}, partial (6%)	164.75	841.25	815
TC10830		207.75	970.75	351.5
TC10831	weakly similar to Eukaryotic translation initiation factor 4H (eIF-4H), partial (24%)	244.25	781.25	540.5
TC10832		144.25	882.5	135
TC10833		313.75	493.5	83
TC10834	weakly similar to Similar to coatomer protein complex subunit zeta 1 {Xenopus laevis}, partial (88%)	606.25	825.5	564
TC10835	similar to Kinesin heavy chain isoform 5C (Kinesin heavy chain neuron-specific 2). [Human], partial (47%)	323.25	800.5	661
TC10836	similar to similar to NM_031616 zinc finger protein 265 in Rattus norvegicus {Schistosoma japonicum}, partial (22%)	456.75	567	200.5
TC10837	similar to similar to NM_031616 zinc finger protein 265 in Rattus norvegicus {Schistosoma japonicum}, partial (94%)	832.75	625.5	343
TC10838	similar to endoglycoceramidase {Cyanea nozakii}, partial (3%)	221.25	776	263
TC10839	thioredoxin peroxidase 3 {Schistosoma mansoni}, complete	454.75	796	614
TC10840	similar to similar to Dictyostelium discoideum (Slime mold). Homeobox-containing protein (Fragment), partial (3%)	281.25	754	217
TC10841	similar to unnamed protein product {Mus musculus}, partial (27%)	523.25	863.5	2847.5
TC10842	weakly similar to putative GDP dissociation inhibitor {Kluyveromyces lactis}, partial (9%)	420.75	636.5	148
TC10843	similar to GDP-dissociation inhibitor {Geodia cydonium}, partial (66%)	196.25	872.5	176
TC10844	Cu/Zn-superoxide dismutase {Schistosoma mansoni}, complete	1586.25	677	730.5
TC10845	similar to unnamed protein product {Mus musculus}, partial (3%)	350.75	647	89.5
TC10846		256.25	644.25	54
TC10847		96.75	525	4
TC10848	weakly similar to Ribosomal protein S6 kinase alpha 1 (EC 2.7.1.-) (S6K-alpha 1), partial (20%)	160.25	894.75	1056
TC10849	weakly similar to neurabin {Xenopus laevis}, partial (17%)	210.25	927.75	255
TC10850	similar to hypothetical protein {Schistosoma japonicum}, partial (80%)	172.25	709.5	106
TC10851	similar to LD31024p {Drosophila melanogaster}, partial (30%)	312.25	782	432
TC10852	weakly similar to LD31024p {Drosophila melanogaster}, partial (28%)	293.75	686.5	487
TC10853		104.25	738	158
TC10854	gynecophoral canal protein {Schistosoma mansoni}, partial (84%)	111.75	703.25	244
TC10855	similar to UNKNOWN PROTEIN {Lactococcus lactis subsp. lactis}, partial (3%)	131.75	625.75	181.5
TC10856	similar to LIMS2 {Homo sapiens}, partial (65%)	71.25	622.75	340
TC10857		947.75	911	1467
TC10858	similar to Guanine nucleotide-binding protein beta subunit. [Northern European squid], complete	216.25	874.5	761
TC10859	weakly similar to F-actin capping protein alpha-1 subunit (CapZ alpha-1). [Human], partial (22%)	516.75	740.5	317.5
TC10860	weakly similar to TRABID protein. [Human], partial (16%)	197.25	1081.75	481
TC10861	similar to hypothetical protein {Bacillus megaterium}, complete	128.75	886.75	12281.5
TC10862	similar to Unknown {Vibrio vulnificus CMCP6}, partial (69%)	58.25	712.5	70
TC10863	similar to Unknown (protein for IMAGE:2820942) {Homo sapiens}, partial (7%)	344.25	967.25	514.5
TC10864	weakly similar to putative ARM-1 protein {Gallus gallus}, partial (17%)	2476.75	3910.75	65367
TC10865	similar to similar to NM_066318 prolylcarboxypeptidase (angiotensinase C) in Homo sapiens, partial (96%)	124.25	642	424.5
TC10866	trimeric G-protein alpha o subunit {Schistosoma mansoni}, complete	323.25	567	69
TC10867	similar to EPD2 protein precursor (Essential for pseudohyphal development 2). [Yeast], partial (3%)	130.25	613.5	78.5
TC10868		201.25	804	865.5
TC10869	weakly similar to protein tyrosine phosphatase - human (fragment), partial (14%)	169.25	887.5	179
TC10870	homologue to ORF YNL091w {Saccharomyces cerevisiae}, partial (1%)	448.75	683	812.5
TC10871	weakly similar to histone deacetylase 8; HDAC8 {Homo sapiens}, partial (30%)	259.75	630	236.5
TC10872	weakly similar to similar to HMG1-like protein - fruit fly {Schistosoma japonicum}, partial (85%)	979.25	487.5	94.5
TC10873	similar to unnamed protein product {Mus musculus}, partial (69%)	437.75	606	199.5
TC10874	weakly similar to Similar to tuberin-like protein 1 {Homo sapiens}, partial (41%)	165.75	886	369
TC10875	similar to hypothetical protein {Schistosoma japonicum}, partial (13%)	224.75	628	319
TC10876	weakly similar to HL07758p {Drosophila melanogaster}, partial (67%)	204.25	753	322
TC10877	similar to Bicd1 protein {Mus musculus}, partial (15%)	144.25	713.5	2.5
TC10878	weakly similar to unnamed protein product {Mus musculus}, partial (19%)	558.75	1164.25	4233
TC10879	similar to thioredoxin 2 {Melopsittacus undulatus}, partial (32%)	354.25	783.5	359
TC10880		48.75	506.5	18
TC10881	similar to similar to NM_069913 protein disulphide isomerase-related protein like in Caenorhabditis elegans, partial (90%)	145.75	544	123
TC10882	Pad1 homolog {Schistosoma mansoni}, complete	485.25	801	369.5
TC10883	similar to Splicing factor 3B subunit 2 (Spliceosome associated protein 145) (SAP 145) (SF3b150), partial (30%)	371.75	479.5	25
TC10884	weakly similar to NADH-ubiquinone oxidoreductase subunit B14.5a (EC 1.6.5.3) (EC 1.6.99.3) (Complex I-B14.5a), partial (27%)	834.75	1311.5	2100
TC10885	similar to NADH-ubiquinone oxidoreductase 23 kDa subunit mitochondrial precursor (EC 1.6.5.3) (EC 1.6.99.3), partial (69%)	375.75	907	729
TC10886		202.75	760.5	21
TC10887		185.75	763.25	32
TC10888	similar to similar to NM_019464 SH3-domain GRB2-like B1 (endophilin) in Mus musculus {Schistosoma japonicum}, partial (96%)	933.75	4691.5	65367
TC10889	weakly similar to paramyosin {Schistosoma japonicum}, partial (6%)	69.25	691	53
TC10890	weakly similar to unnamed protein product {Mus musculus}, partial (45%)	187.25	618.25	15.5
TC10891	weakly similar to putative zinc finger protein {Homo sapiens}, partial (3%)	80.25	683.25	337
TC10892	weakly similar to Proline synthetase co-transcribed bacterial homolog protein. [Human], partial (40%)	222.75	581.75	229
TC10893	weakly similar to Proline synthetase co-transcribed bacterial homolog protein. [Human], partial (28%)	129.75	768.25	243
TC10894	weakly similar to Proline synthetase co-transcribed bacterial homolog protein. [Mouse], partial (20%)	298.75	619.25	379.5
TC10895	weakly similar to Proline synthetase co-transcribed bacterial homolog protein. [Human], partial (35%)	305.25	737.25	432
TC10896	similar to similar to NM_004871 golgi SNAP receptor complex member 1 in Homo sapiens {Schistosoma japonicum}, partial (97%)	293.75	524.5	318.5
TC10897	homologue to unknown {Schistosoma mansoni}, complete	903.25	3833	8184.5
TC10898	homologue to unknown {Schistosoma mansoni}, partial (72%)	71.25	612	2258
TC10899	weakly similar to unnamed protein product {Mus musculus}, partial (25%)	146.25	609.75	1978
TC10900		195.75	443.5	93
TC10901		317.25	718.5	428.5
TC10902	weakly similar to NADH-ubiquinone oxidoreductase 19 kDa subunit (EC 1.6.5.3) (EC 1.6.99.3) (Complex I-19KD) (CI-19KD), partial (49%)	414.75	880.5	273.5
TC10903	similar to LD42233p {Drosophila melanogaster}, partial (4%)	324.75	662.5	565.5
TC10904	similar to similar to GenBank Accession Number M86928 14-3-3 protein in Xenopus laevis {Schistosoma japonicum}, complete	311.75	728.5	1161
TC10905	weakly similar to Nuclear receptor co-repressor 1 (N-CoR1) (N-CoR). [Human], partial (1%)	118.75	863	96.5
TC10906		649.75	1017	851.5
TC10907	weakly similar to Sorcin. [Blood fluke], complete	398.75	962.5	176.5
TC10908	weakly similar to kelch-like protein C3IP1 {Homo sapiens}, partial (23%)	86.25	549.25	18.5
TC10909	similar to Guanine nucleotide-binding protein beta subunit-like protein, partial (60%)	1896.25	1017.75	1421.5
TC10911	similar to RE52028p {Drosophila melanogaster}, partial (92%)	377.75	1139	777.5
TC10912	similar to ribosomal protein L17A - fruit fly (Drosophila melanogaster), partial (97%)	6044.25	703.5	958.5
TC10913	similar to polypeptide release factor 3 {Kluyveromyces lactis}, partial (7%)	631.25	790.5	199.5
TC10914	homologue to similar to GenBank Accession Number U00997 synaptobrevin in Aplysia californica, partial (93%)	168.75	953	276
TC10915	similar to similar to GenBank Accession Number U00997 synaptobrevin in Aplysia californica, partial (63%)	291.25	517	64
TC10916	homologue to similar to NM_002370 mago-nashi-like protein in Homo sapiens {Schistosoma japonicum}, complete	2675.25	1608.5	8056
TC10917	22K surface membrane antigen - fluke (Schistosoma mansoni), complete	106.75	702	842
TC10918	weakly similar to Moco containing protein {Arabidopsis thaliana}, partial (8%)	227.25	791.5	192.5
TC10919	similar to unnamed protein product {Mus musculus}, partial (8%)	234.25	914.75	442
TC10920	similar to hypothetical protein UBX domain {Schistosoma japonicum}, partial (84%)	371.25	945	476.5
TC10921	similar to protein kinase (EC 2.7.1.37) cdc2-related PITALRE - human, partial (47%)	135.25	631	142
TC10922	similar to clathrin assembly protein AP180 {Loligo pealei}, partial (22%)	291.25	707.5	483.5
TC10923		145.75	868.5	1725
TC10924	hypothetical protein {Plasmodium falciparum 3D7}, partial (8%)	149.25	906	99
TC10925	weakly similar to alanine aminotransferase {Rattus norvegicus}, partial (63%)	329.25	861.75	1353
TC10926	similar to CG14023-PA {Drosophila melanogaster}, partial (0%)	165.25	679.5	288.5
TC10927		150.25	583	160.5
TC10929	weakly similar to Similar to programmed cell death 6 {Xenopus laevis}, partial (85%)	245.25	482.25	217.5
TC10930	weakly similar to Clk4 associating SR-related protein L {Mus musculus}, partial (7%)	99.25	875.75	220
TC10931	weakly similar to Probable microsomal signal peptidase 22 kDa subunit (EC 3.4.-.-) (SPase 22 kDa subunit) (SPC22)., partial (56%)	338.25	911.75	1578.5
TC10932		112.25	743.5	173.5
TC10933	weakly similar to P0565A07.3 {Oryza sativa (japonica cultivar-group)}, partial (5%)	230.25	907.5	301.5
TC10934	similar to ryanodine receptor {Homarus americanus}, partial (6%)	126.75	995.75	301.5
TC10935	similar to hypothetical protein {Plasmodium falciparum 3D7}, partial (7%)	212.75	603.25	200
TC10936	similar to DAD-1-like protein {Schistosoma japonicum}, partial (77%)	1736.25	898.5	3203
TC10937	similar to Casein kinase II alpha chain (CK II) (EC 2.7.1.37). [Fall armyworm], partial (91%)	813.75	841	252.5
TC10938	weakly similar to Probable UDP-glucose 4-epimerase (EC 5.1.3.2) (Galactowaldenase) (UDP- galactose 4-epimerase)., partial (83%)	582.75	667	621
TC10939	weakly similar to hypothetical protein {Homo sapiens}, partial (8%)	131.75	832.5	216
TC10940		226.25	716	128
TC10941		94.25	690	17.5
TC10942	similar to stromal cell-derived growth factor SF20/IL25 {Mus musculus}, partial (11%)	322.75	809.25	2039.5
TC10943	similar to stromal cell-derived growth factor SF20/IL25 {Mus musculus}, partial (11%)	172.75	1057.25	4436.5
TC10944		72.75	518	2
TC10945		502.75	383.75	309
TC10946		100.75	932.5	391.5
TC10947	histone H3.3 [validated] - human, complete	143.75	787.5	216
TC10948	weakly similar to CG15432-PA {Drosophila melanogaster}, partial (27%)	594.25	788	184
TC10949	weakly similar to R kappa B {Homo sapiens}, partial (5%)	146.25	644.75	139.5
TC10950	weakly similar to carboxypeptidase gp180 - Anas sp., partial (6%)	314.25	842	36141.5
TC10951	similar to similar to hypothetical protein MGC4614 in Homo sapiens; hypothetical protein MGC4614 in Homo, partial (48%)	245.25	784.5	1212
TC10952	similar to similar to hypothetical protein MGC4614 in Homo sapiens; hypothetical protein MGC4614 in Homo, partial (60%)	72.25	534	78.5
TC10953	similar to similar to hypothetical protein MGC4614 in Homo sapiens; hypothetical protein MGC4614 in Homo, partial (70%)	267.25	813.25	823.5
TC10954	weakly similar to GM03559p {Drosophila melanogaster}, partial (55%)	293.75	1067.5	7292
TC10955	similar to DEAD/H (Asp-Glu-Ala-Asp/His) box polypeptide 15 {Homo sapiens}, partial (33%)	183.25	666	196.5
TC10956	homologue to GM13272p {Drosophila melanogaster}, partial (27%)	180.25	766	230.5
TC10957	similar to unknown {Dictyostelium discoideum}, partial (3%)	289.25	578.25	526
TC10958		309.25	1020.5	579.5
TC10959	homologue to similar to GenBank Accession Number AF272975 smoothelin-C in Gallus gallus {Schistosoma japonicum}, complete	96.25	617.5	8
TC10960	weakly similar to unnamed protein product {Mus musculus}, partial (11%)	153.25	918.75	886.5
TC10961	similar to CG5589-PA {Drosophila melanogaster}, partial (10%)	189.25	701	50.5
TC10962	weakly similar to similar to Rattus norvegicus (Rat). ROK1-like protein {Dictyostelium discoideum}, partial (12%)	121.75	330.25	-11
TC10963	weakly similar to collagen type IV alpha 5 (GB:M58526) {Homo sapiens}, partial (23%)	307.75	687.5	465
TC10964	similar to GM13272p {Drosophila melanogaster}, partial (32%)	172.75	785	213.5
TC10965	homologue to similar to GenBank Accession Number BC017549 pRGR1 in Homo sapiens {Schistosoma japonicum}, complete	194.75	965.25	3698.5
TC10966	weakly similar to TAR DNA-binding protein-43 (TDP-43). [Human], partial (35%)	438.75	730	256
TC10967		264.75	998.75	2054.5
TC10968	weakly similar to 5'-AMP-activated protein kinase gamma-1 subunit (AMPK gamma-1 chain) (AMPKg). [Human], partial (13%)	119.25	969.5	167
TC10969	homologue to pre-mRNA processing 8 protein {Mus musculus}, partial (19%)	86.25	629.75	98.5
TC10970		183.75	1745.5	336.5
TC10971	weakly similar to unnamed protein product {Homo sapiens}, partial (9%)	192.75	985.5	249
TC10972	weakly similar to phenylalanyl tRNA synthetase beta subunit {Homo sapiens}, partial (54%)	165.75	693	163
TC10973	homologue to KIAA0634 protein {Homo sapiens}, partial (0%)	218.25	702.75	323.5
TC10974	weakly similar to similar to GenBank Accession Number M33617 cAMP-regulated phosphoprotein (ARPP-19) in Bos taurus, partial (16%)	467.25	457.5	50.5
TC10975	similar to unnamed protein product {Homo sapiens}, partial (16%)	218.75	845.25	15295
TC10976	similar to hypothetical protein {Plasmodium falciparum 3D7}, partial (1%)	144.25	867.25	186
TC10977		302.75	1113.75	1083
TC10978	similar to similar to NM_024231 zinc finger like protein 1 {Schistosoma japonicum}, partial (16%)	67.75	729.75	113.5
TC10979	similar to similar to NM_024231 zinc finger like protein 1 {Schistosoma japonicum}, partial (42%)	188.75	979.5	277
TC10980	similar to similar to Dictyostelium discoideum (Slime mold). Nucleotide exchange factor RasGEF E, partial (2%)	118.75	695	537
TC10981	weakly similar to eIF2B-beta protein {Drosophila melanogaster}, partial (7%)	191.75	361.25	-1
TC10982	similar to similar to GenBank Accession Number U91941 tegumental protein Sm20 {Schistosoma japonicum}, complete	116.25	671	343.5
TC10983	similar to similar to XM_082732 LD46306p in Drosophila melanogaster {Schistosoma japonicum}, partial (93%)	302.75	849	1345
TC10984	similar to nucleotide exchange factor RasGEF E {Dictyostelium discoideum}, partial (2%)	50.25	421.25	27
TC10985	CG6545-PA {Drosophila melanogaster}, partial (3%)	272.25	893	179
TC10986	similar to 40S ribosomal protein S17. [Human], partial (78%)	2188.25	548.5	278.5
TC10987	weakly similar to Cohesin subunit SA-2 (XSA-2) (Stromal antigen 2 homolog) (SCC3 homolog 2). [African clawed frog], partial (2%)	93.75	714	138.5
TC10988	homologue to hypothetical protein {Schistosoma japonicum}, partial (69%)	116.75	725.5	123
TC10990		126.75	613.5	9
TC10991	similar to similar to myelin gene expression factor in Mus musculus {Schistosoma japonicum}, partial (76%)	402.75	623.5	446
TC10992	weakly similar to extensin homolog T9E8.80 - Arabidopsis thaliana, partial (3%)	79.75	598.5	96
TC10993		147.25	756	375
TC10994		399.25	922	605
TC10995	weakly similar to Inosine-5'-monophosphate dehydrogenase 2 (EC 1.1.1.205) (IMP dehydrogenase 2) (IMPDH-II) (IMPD 2)., partial (83%)	785.25	609.75	391.5
TC10996	similar to AT4g17486 {Arabidopsis thaliana}, partial (18%)	177.75	779.5	1524
TC10997		113.75	846	270.5
TC10998	weakly similar to similar to elF3p40 {Bombyx mori}, partial (18%)	443.75	897.5	591.5
TC10999	similar to unnamed protein product {Mus musculus}, partial (51%)	259.75	983.5	1218
TC11000		115.25	750	100
TC11001	similar to unnamed protein product {Homo sapiens}, partial (6%)	151.75	543.5	64
TC11002		71.75	539	19.5
TC11003		224.25	516.5	168
TC11004		92.75	671.75	211
TC11005		98.75	722.5	66.5
TC11006		163.25	800.75	510
TC11007	similar to pontin {Danio rerio}, partial (92%)	152.25	848.5	209.5
TC11008	weakly similar to probable fumarylacetoacetate hydrolase family protein YPO2082 [imported] - Yersinia pestis, partial (26%)	81.25	600.75	40.5
TC11009		91.75	530.5	2151
TC11010	similar to Hypothetical protein T05H4.6b {Caenorhabditis elegans}, partial (29%)	156.75	761	164
TC11011	similar to Eukaryotic peptide chain release factor subunit 1 (eRF1) (Eukaryotic release factor 1)., partial (44%)	402.75	916.75	3509
TC11012		1081.75	1382	497.5
TC11013	homologue to double-pore K channel 3 {Mus musculus}, partial (3%)	145.25	817	335.5
TC11014		102.75	773	64
TC11015	similar to copia-like retroelement pol polyprotein-like {Arabidopsis thaliana}, partial (1%)	138.25	639.25	227
TC11016	weakly similar to unnamed protein product {Mus musculus}, partial (27%)	376.25	745	2322.5
TC11017	weakly similar to unnamed protein product {Mus musculus}, partial (18%)	128.75	572.5	91.5
TC11018	similar to ATP-dependent RNA helicase A (Nuclear DNA helicase II) (NDH II) (DEAD-box protein 9). [Human], partial (9%)	197.75	637	127
TC11019	weakly similar to LD15072p {Drosophila melanogaster}, partial (9%)	122.25	362.25	30
TC11020		128.75	709	97
TC11021		85.25	721.25	131.5
TC11022	similar to hypothetical protein {Schistosoma japonicum}, partial (50%)	237.25	595.75	112.5
TC11023		350.25	1088	79
TC11024		128.75	963	16
TC11025		135.25	683	79.5
TC11026	similar to Similar to ubiquitin specific protease 14 {Mus musculus}, partial (33%)	595.25	689	405.5
TC11027	homologue to LvsB {Dictyostelium discoideum}, partial (0%)	174.25	1095.75	4514
TC11028	weakly similar to G-3-P dehydrogenase {Drosophila novamexicana}, partial (20%)	308.25	1011	283
TC11029	similar to Probable histone deacetylase phd1. [Fission yeast], partial (19%)	198.25	703.25	181
TC11030	similar to dehydrin-like protein - Arabidopsis thaliana, partial (12%)	1415.75	908	1302.5
TC11031		69.75	774	102.5
TC11032		347.75	743	172.5
TC11033	weakly similar to putative uracil phosphoribosyltransferase {Arabidopsis thaliana}, partial (22%)	199.25	729.25	472.5
TC11034		330.75	939	541.5
TC11035		745.25	1186	1018
TC11036	weakly similar to C. elegans UNC-16 protein (corresponding sequence ZK1098.10a) {Caenorhabditis elegans}, partial (4%)	197.25	1126.5	385.5
TC11037	homologue to CG5548-PA {Drosophila melanogaster}, partial (10%)	788.75	854	578.5
TC11038	homologue to vitellogenin III - chicken (fragment), partial (7%)	136.25	766.25	175.5
TC11039	weakly similar to Similar to follicular lymphoma variant translocation 1 {Danio rerio}, partial (13%)	170.75	548.5	159.5
TC11040	similar to hypothetical protein T9E8.190 - Arabidopsis thaliana, partial (8%)	244.25	447.5	-3
TC11041	weakly similar to hypothetical protein putative Universal stress protein Usp {Schistosoma japonicum}, complete	220.25	944.25	1236.5
TC11042	homologue to CG11071-PA {Drosophila melanogaster}, partial (1%)	120.25	687	336.5
TC11043	similar to phosphatidylinositol 4-kinase putative {Plasmodium falciparum 3D7}, partial (1%)	75.75	901.5	189
TC11044	homologue to similar to GenBank Accession Number AF129085 carboxy terminus of Hsp70-interacting protein in Homo, partial (90%)	253.25	606.75	226
TC11045	weakly similar to unnamed protein product {Homo sapiens}, partial (38%)	91.75	858	77
TC11046	weakly similar to hypothetical protein F49C5.g {Caenorhabditis elegans}, partial (6%)	62.25	660	67.5
TC11047	similar to Probable pre-mRNA splicing factor ATP-dependent RNA helicase mog-4 (Sex determination protein mog-4), partial (24%)	221.75	826.5	582
TC11048	weakly similar to hypothetical protein C24F3.1a - Caenorhabditis elegans, partial (16%)	395.25	943	1925
TC11049	weakly similar to Polypyrimidine tract-binding protein 1 (PTB) (Heterogeneous nuclear ribonucleoprotein I) (hnRNP I)., partial (4%)	82.75	835.5	20
TC11050	homologue to Hypothetical protein B0304.3 {Caenorhabditis elegans}, partial (2%)	814.25	1131.25	462.5
TC11051	homologue to Hypothetical protein C3H1.12c in chromosome I. [Fission yeast], partial (1%)	149.25	462	9.5
TC11052	similar to clp {Toxoplasma gondii}, partial (3%)	143.75	742.25	260
TC11053		123.25	800.5	412.5
TC11054	similar to P0679C12.26 {Oryza sativa (japonica cultivar-group)}, partial (10%)	233.75	825.5	170
TC11055		212.75	649	83
TC11056		137.75	903.5	256
TC11057	weakly similar to KIAA1589 protein {Homo sapiens}, partial (13%)	135.25	830.25	800.5
TC11058	homologue to transcription regulator LysR family Atu3810 [imported] - Agrobacterium tumefaciens, partial (4%)	118.25	837	120.5
TC11059	similar to Seven tm receptor protein 140 {Caenorhabditis elegans}, partial (5%)	241.25	633.25	207
TC11060	similar to tetraspanin TE736 {Schistosoma japonicum}, partial (8%)	90.75	840.5	441.5
TC11061		4327.75	748	1821
TC11062	weakly similar to I-connectin {Procambarus clarkii}, partial (0%)	169.25	573.5	110
TC11063	weakly similar to KIAA1897 protein {Homo sapiens}, partial (6%)	194.75	664.75	93
TC11064	weakly similar to sds22 protein homolog - human, partial (47%)	266.25	700	156
TC11065	similar to Ankyrin 3 (ANK-3) (Ankyrin G). [Human], partial (1%)	136.25	1007	1662
TC11066	similar to Mannan polymerase II complex ANP1 subunit (M-Pol II subunit ANP1), partial (3%)	158.75	707.75	264.5
TC11067		61.75	643.5	38
TC11068	similar to RE26660p {Drosophila melanogaster}, partial (4%)	103.25	723	76.5
TC11069	weakly similar to CG7020-PA {Drosophila melanogaster}, partial (7%)	109.25	752.75	1450
TC11070	weakly similar to Protein-tyrosine sulfotransferase 2 (EC 2.8.2.20) (Tyrosylprotein sulfotransferase-2) (TPST-2)., partial (14%)	127.75	968.5	255
TC11071	weakly similar to RH12051p {Drosophila melanogaster}, partial (12%)	345.25	613.5	43
TC11072	weakly similar to RH12051p {Drosophila melanogaster}, partial (12%)	58.25	651.5	-6
TC11073	weakly similar to Tis11d {Homo sapiens}, partial (7%)	209.75	758	207.5
TC11074	weakly similar to CG17090-PA {Drosophila melanogaster}, partial (11%)	105.75	739.5	128
TC11075		59.25	631	373.5
TC11076		259.75	637	36
TC11077	weakly similar to LD23669p {Drosophila melanogaster}, partial (8%)	209.25	627	397
TC11078	weakly similar to [Pyruvate dehydrogenase [lipoamide]] kinase isozyme 2 mitochondrial precursor (EC 2.7.1.99), partial (58%)	239.75	792	742.5
TC11079	similar to Fatty aldehyde dehydrogenase (EC 1.2.1.3) (Aldehyde dehydrogenase microsomal) (ALDH class 3)., partial (11%)	525.75	1811	4419.5
TC11080	weakly similar to aldehyde dehydrogenase [imported] - Nostoc sp. (strain PCC 7120), partial (33%)	514.25	732.5	509.5
TC11081	weakly similar to XAB2 {Homo sapiens}, partial (38%)	124.25	574.75	134
TC11082		325.25	1045.5	468.5
TC11083	weakly similar to DNA-binding protein (Arginine rich protein 7.3 kDa) (Basic viral core protein), partial (72%)	248.25	744	165.5
TC11084	similar to Similar to thyroid hormone receptor interactor 4 {Homo sapiens}, partial (13%)	206.75	955.5	222
TC11085		61.75	654.5	164.5
TC11086		269.25	779	411.5
TC11087	weakly similar to hillarin {Hirudo medicinalis}, partial (7%)	253.25	1401.75	3902
TC11088	homologue to I3 binding protein {Homo sapiens}, partial (5%)	112.75	1048.75	238.5
TC11089	similar to Cleavage and polyadenylation specificity factor 73 kDa subunit (CPSF 73 kDa subunit). [Bovine], partial (60%)	248.25	735	254.5
TC11090	similar to Similar to crooked neck protein {Danio rerio}, partial (22%)	118.25	685	110.5
TC11091	homologue to similar to GenBank Accession Number AAC72944 proteasome subunit p58 in Homo sapiens, partial (80%)	892.25	466.75	102.5
TC11092	homologue to similar to GenBank Accession Number AAC72944 proteasome subunit p58 in Homo sapiens, partial (58%)	194.25	902	283.5
TC11093	similar to translocase of inner mitochondrial membrane Tim44 precursor {Homo sapiens}, partial (23%)	249.75	815.75	437
TC11094	similar to hypothetical protein {Schistosoma japonicum}, partial (88%)	296.75	492.25	14.5
TC11095	similar to unnamed protein product {Homo sapiens}, partial (18%)	113.25	725	249
TC11096	weakly similar to Long-chain-fatty-acid--CoA ligase 1 (EC 6.2.1.3) (Long-chain acyl-CoA synthetase 1) (LACS 1), partial (18%)	445.25	587	167.5
TC11097	weakly similar to unnamed protein product {Mus musculus}, partial (31%)	243.75	652.5	113.5
TC11098		304.25	930	714.5
TC11099	similar to Thimet oligopeptidase (EC 3.4.24.15) (Endo-oligopeptidase A) (Endopeptidase 24.15) (PZ-peptidase), partial (25%)	374.25	956.75	646
TC11100	similar to similar to NM_065745 dehydrogenase in Caenorhabditis elegans {Schistosoma japonicum}, complete	309.75	960.5	499
TC11101	weakly similar to Chain A The Structure Of Alpha-N-Acetylgalactosaminidase, partial (25%)	79.75	831	24
TC11102	similar to hypothetical protein F19B6.1a - Caenorhabditis elegans, partial (4%)	201.25	2992.5	346.5
TC11103	similar to hypothetical protein {Oryza sativa (japonica cultivar-group)}, partial (1%)	388.75	800.5	549.5
TC11104		91.75	588.5	70
TC11105	weakly similar to CG5649-PA {Drosophila melanogaster}, partial (44%)	315.25	551.75	162.5
TC11106	homologue to phosphate ABC transporter permease protein VC0724 [imported] - Vibrio cholerae, partial (1%)	437.25	735.5	66
TC11108	similar to CG12818-PA {Drosophila melanogaster}, partial (15%)	225.25	783.5	105
TC11109		283.25	870	172
TC11110	similar to Similar to molybdenum cofactor synthesis 3 {Danio rerio}, partial (23%)	133.75	627	153
TC11111		91.75	637.75	86
TC11112		44.75	271.25	151
TC11113	weakly similar to Mitochondrial 28S ribosomal protein S22 (S22mt) (MRP-S22) (GK002). [Human], partial (10%)	308.25	691	129.5
TC11114	weakly similar to eukaryotic translation initiation factor 3 beta subunit (eif-3 beta) {Homo sapiens}, partial (4%)	124.25	854.5	883.5
TC11115		114.75	846	155.5
TC11116	similar to similar to NM_019352 mitochondrial inner membrane translocating protein rTIM23 - rat, partial (75%)	537.25	1142	2229
TC11117	similar to hypothetical product Ca38F10.08 {Candida albicans}, partial (4%)	345.25	733.75	645
TC11118	weakly similar to Similar to Fms interacting protein {Xenopus laevis}, partial (9%)	157.75	411.25	301.5
TC11119	weakly similar to Fms interacting protein {Mus musculus}, partial (9%)	201.25	625.25	149.5
TC11120	weakly similar to Membrane associated progesterone receptor component 2 (Progesterone membrane binding protein), partial (30%)	227.75	961.5	410
TC11121		178.75	879	382.5
TC11122	similar to unnamed protein product {Homo sapiens}, partial (6%)	165.25	914.75	3671
TC11123	similar to ATP citrate lyase {Homo sapiens}, partial (36%)	162.75	769	144.5
TC11124	weakly similar to neural variant mena+ protein (Mena) {Mus musculus}, partial (7%)	141.75	910.75	2536
TC11125	immunophilin FK506 binding protein FKBP12 {Schistosoma mansoni}, complete	2346.75	912	1517
TC11126	similar to hypothetical protein W07E11.1 {Caenorhabditis elegans}, partial (20%)	128.75	799.75	342
TC11127	high voltage-activated calcium channel Cav1 {Schistosoma mansoni}, partial (95%)	89.75	665	100
TC11128	homologue to similar to GenBank Accession Number AF145308 26S proteasome regulatory complex subunit p42A in, partial (47%)	357.25	729.5	236.5
TC11129	weakly similar to GM02257p {Drosophila melanogaster}, partial (30%)	184.25	544.5	137.5
TC11130	similar to P. falciparum RESA-like protein with DnaJ domain {Plasmodium falciparum 3D7}, partial (1%)	153.75	975.75	298
TC11131		190.25	563.5	206.5
TC11132	similar to similar to XM_082875 CG9132 gene product in Drosophila melanogaster {Schistosoma japonicum}, partial (60%)	381.75	591	109
TC11133	weakly similar to similar to XM_082875 CG9132 gene product in Drosophila melanogaster {Schistosoma japonicum}, partial (28%)	108.25	853	54.5
TC11134	weakly similar to unnamed protein product {Mus musculus}, partial (31%)	283.25	798	128.5
TC11135		190.25	516.75	182
TC11136	similar to LlaBIM {Lactococcus lactis}, partial (2%)	206.75	594	117.5
TC11137	similar to similar to NM_016074 CGI-143 protein in Homo sapiens {Schistosoma japonicum}, partial (48%)	328.25	586	399.5
TC11138	similar to similar to NM_016074 CGI-143 protein in Homo sapiens {Schistosoma japonicum}, partial (48%)	118.75	471.25	597.5
TC11139	similar to similar to NM_016074 CGI-143 protein in Homo sapiens {Schistosoma japonicum}, partial (67%)	208.75	927.5	751
TC11140	similar to hypothetical protein unlikely {Trypanosoma brucei}, partial (8%)	45.75	518.25	0.5
TC11141	similar to Homeobox protein extradenticle. [Fruit fly], partial (44%)	321.25	787.75	1593
TC11142	similar to hypothetical protein; hypothetical protein with PP2C domain {Plasmodium falciparum 3D7}, partial (1%)	41.25	308	30.5
TC11143		1278.75	898.75	237.5
TC11144		137.25	853.75	560
TC11145		277.75	3980	65367
TC11146	weakly similar to KIAA0593 protein {Homo sapiens}, partial (9%)	135.25	727	181.5
TC11147	weakly similar to CR057 protein {Chlamydomonas reinhardtii}, partial (37%)	188.25	853.25	327
TC11148	weakly similar to unnamed protein product {Mus musculus}, partial (14%)	193.25	672.25	124.5
TC11149	similar to protein kinase (EC 2.7.1.37) A cAMP-dependent catalytic chain - California sea hare, partial (83%)	126.25	573.25	130
TC11150	weakly similar to Unknown (protein for MGC:6336) {Mus musculus}, partial (36%)	190.25	666.25	300
TC11151	similar to CG8057-PA {Drosophila melanogaster}, partial (25%)	198.25	709.5	23.5
TC11152	similar to similar to GenBank Accession Number AF267853 HTPHLP in Homo sapiens {Schistosoma japonicum}, partial (61%)	616.25	668.5	431
TC11153	similar to similar to GenBank Accession Number AF267853 HTPHLP in Homo sapiens {Schistosoma japonicum}, partial (68%)	373.75	1142	2707
TC11154	weakly similar to RE10407p {Drosophila melanogaster}, partial (24%)	423.75	779.5	718.5
TC11155	weakly similar to GH22314p {Drosophila melanogaster}, partial (7%)	138.25	649	40
TC11156	homologue to Adenylate cyclase (EC 4.6.1.1) (ATP pyrophosphate-lyase) (Adenylyl cyclase). {Neurospora crassa}, partial (0%)	129.75	551.5	80.5
TC11157	weakly similar to unnamed protein product {Mus musculus}, partial (78%)	333.75	633.75	247
TC11158	weakly similar to Clk4 protein {Mus musculus}, partial (7%)	122.25	667.5	125.5
TC11159	weakly similar to unnamed protein product {Mus musculus}, partial (46%)	195.25	1165	945
TC11160	similar to hypothetical protein T04C9; similar to GenBank Accession Number T25859 hypothetical protein T04C9, partial (84%)	142.75	740	291
TC11161	similar to similar to NM_021205 CDC42-like GTPase; novel Ras family protein; Wrch-1; Ryu GTPase in Homo, partial (75%)	170.25	522	245.5
TC11162	similar to leucyl-tRNA synthetase cytoplasmic putative {Plasmodium falciparum 3D7}, partial (1%)	293.25	1218	703.5
TC11163	weakly similar to type IV collagen alpha 1 chain precursor {Hydra vulgaris}, partial (7%)	212.75	634.5	133.5
TC11164	weakly similar to projectin {Procambarus clarkii}, partial (1%)	79.75	701.75	286.5
TC11165	similar to Copper-exporting ATPase {Methanosarcina mazei Goe1}, partial (1%)	187.75	893.75	264.5
TC11166	weakly similar to hypothetical protein F25H5.1a - Caenorhabditis elegans, partial (52%)	438.25	597.5	1
TC11167	weakly similar to DnaJ homolog subfamily B member 11 precursor (ER-associated dnaJ protein 3) (ErJ3), partial (75%)	123.75	704.5	32.5
TC11168	similar to unnamed protein product {Homo sapiens}, partial (11%)	127.25	736	236.5
TC11169	similar to Usmg5 protein {Mus musculus}, partial (41%)	3470.75	4035.25	14490
TC11170	similar to Usmg5 protein {Mus musculus}, partial (31%)	4109.25	2994.25	7786.5
TC11171	weakly similar to CG9752-PA {Drosophila melanogaster}, partial (37%)	361.25	564	157
TC11172	similar to hypothetical protein {Schistosoma japonicum}, partial (21%)	109.75	910.5	1333
TC11173	weakly similar to Hypothetical protein C33F10.4 {Caenorhabditis elegans}, partial (6%)	173.25	661.75	161
TC11174	weakly similar to Tat-interacting protein Tip30 {Danio rerio}, partial (17%)	182.75	743	114.5
TC11175	homologue to CG8874-PA {Drosophila melanogaster}, partial (1%)	126.75	704.5	39.5
TC11176	GH28601p {Drosophila melanogaster}, partial (1%)	60.25	255.25	381.5
TC11177		109.75	713.5	48.5
TC11178		144.25	1102	589
TC11179	similar to Similar to signal transducing adaptor molecule (SH3 domain and ITAM motif) 2 {Xenopus laevis}, partial (9%)	201.75	915.5	397.5
TC11180	weakly similar to Hypothetical protein Y67D8A.1 {Caenorhabditis elegans}, partial (5%)	156.75	774	157
TC11181		162.75	896	145.5
TC11182	similar to similar to NM_002212 b4 integrin interactor homolog in Mus musculus {Schistosoma japonicum}, complete	243.25	695	92
TC11183	similar to hypothetical protein {Arabidopsis thaliana}, partial (6%)	119.25	538.75	1.5
TC11184	similar to Williams-Beuren syndrome chromosome region 16 protein homolog. [Mouse], partial (11%)	155.25	628.25	234
TC11185		284.25	619.25	106.5
TC11186	similar to similar to GenBank Accession Number AF015308 nucleolar protein in Homo sapiens, partial (13%)	208.75	832.5	275.5
TC11187	similar to similar to GenBank Accession Number BC015848 unknown (protein for MGC:27286) in Homo sapiens, complete	155.25	631.75	553
TC11188		83.75	834	129.5
TC11189		100.75	939.5	421
TC11190	weakly similar to ribosomal protein L4 - spinach, partial (8%)	92.75	590	78
TC11191		99.75	549	152.5
TC11192		388.75	679.25	251.5
TC11193		458.25	550	34.5
TC11194	similar to hypothetical protein {Homo sapiens}, partial (47%)	382.25	970.5	1708
TC11195	homologue to hypothetical protein {Plasmodium falciparum 3D7}, partial (8%)	156.75	530.5	117
TC11196		126.75	721.25	85.5
TC11197	similar to Probable microsomal signal peptidase 25 kDa subunit (EC 3.4.-.-) (SPase 25 kDa subunit) (SPC25)., partial (10%)	1065.25	335.75	83
TC11198		105.25	896.75	1409.5
TC11199	similar to CG12491-PA {Drosophila melanogaster}, partial (9%)	148.75	1011.5	378.5
TC11200	similar to beta thymosin {Oncorhynchus mykiss}, partial (51%)	2211.75	820.75	846
TC11201	similar to similar to Dictyostelium discoideum (Slime mold). Casein kinase 1, partial (6%)	119.25	463.5	32.5
TC11202	homologue to putative oxidoreductase {Vibrio parahaemolyticus}, partial (2%)	298.25	580.25	198
TC11203	weakly similar to CG6090-PA {Drosophila melanogaster}, partial (62%)	9217.25	554	234.5
TC11204	similar to polyprotein {Schistosoma japonicum}, partial (1%)	122.75	820.75	376
TC11205	homologue to YELA {Dictyostelium discoideum}, partial (2%)	137.75	657.25	211
TC11206	weakly similar to L-isoaspartate (D-aspartate) O-methyltransferase {Danio rerio}, partial (78%)	175.75	861.75	431
TC11207		142.75	724	206
TC11208		102.75	666	111.5
TC11209	weakly similar to hMBF1alpha {Homo sapiens}, partial (39%)	91.75	683.5	107
TC11210	weakly similar to Transcription initiation factor IIA gamma chain (TFIIA P12 subunit) (TFIIA-12) (TFIIAS), partial (37%)	99.25	752	214.5
TC11211	similar to talin 2 {Homo sapiens}, partial (5%)	147.25	853.5	140.5
TC11212	similar to CG13248-PA {Drosophila melanogaster}, partial (5%)	61.75	496.5	232
TC11213		133.75	951	154.5
TC11214	similar to cut-like 1 CCAAT displacement protein (Drosophila) {Homo sapiens}, partial (3%)	104.25	560.5	12.5
TC11215	weakly similar to Lpe13p {Saccharomyces cerevisiae}, partial (40%)	146.25	683.5	372
TC11216	weakly similar to UDP-galactose transporter {Mesocricetus auratus}, partial (30%)	210.25	783.5	505
TC11217		442.75	630.25	281
TC11218	similar to unnamed protein product {Mus musculus}, partial (44%)	166.25	882	302.5
TC11219	similar to similar to GenBank Accession Number BC017472 unknown (protein for MGC:10198) in Homo sapiens, partial (83%)	537.75	804	611
TC11220	similar to protein phosphatase methylesterase-1 {Homo sapiens}, partial (19%)	145.75	809.5	381.5
TC11221		260.25	447.5	18.5
TC11222	weakly similar to unnamed protein product {Mus musculus}, partial (13%)	306.25	584	653.5
TC11223		290.75	1351.75	3501
TC11224	unknown {Schistosoma mansoni}, complete	140.75	2981.25	30266
TC11225	weakly similar to KIAA1068 protein {Homo sapiens}, partial (13%)	514.75	780.5	295
TC11226		71.25	700	160
TC11227	similar to hypothetical protein {Homo sapiens}, partial (6%)	97.25	777.5	160
TC11228		67.75	640.5	402
TC11229	weakly similar to tumor suppressor protein 101 {Drosophila melanogaster}, partial (8%)	194.75	749.25	377
TC11230		71.25	529.5	138
TC11231	similar to solute carrier family 33 (acetyl-CoA transporter) member 1 {Mus musculus}, partial (7%)	137.25	731.5	149
TC11232		81.25	716	94
TC11233	similar to unknown {Arabidopsis thaliana}, partial (4%)	174.25	806	200
TC11234		171.75	1203.5	4357.5
TC11235		286.25	1090.75	3170
TC11237		124.75	593	174
TC11238	similar to Id-associated protein 1 - mouse, partial (3%)	129.25	776.5	0
TC11239	weakly similar to HSCO protein {Mus musculus}, partial (77%)	150.75	902.75	1059
TC11240	weakly similar to alpha 1 (V) collagen {Gallus gallus}, partial (14%)	79.25	447	13
TC11241	similar to EST gb|ATTS1136 comes from this gene. {Arabidopsis thaliana}, partial (6%)	110.25	559.25	4604.5
TC11242		66.75	506.75	130
TC11243	similar to hypothetical protein {Plasmodium falciparum 3D7}, partial (5%)	885.75	588.5	41.5
TC11244	similar to unnamed protein product {Homo sapiens}, partial (8%)	113.25	484.5	18
TC11245	similar to CG5322-PA {Drosophila melanogaster}, partial (5%)	133.25	792.5	634.5
TC11246	weakly similar to Similar to RIKEN cDNA 2610203K23 gene {Danio rerio}, partial (74%)	570.75	737.5	447.5
TC11247	weakly similar to hypothetical protein {Bradyrhizobium elkanii}, partial (3%)	286.25	698	176.5
TC11248	similar to Poly [ADP-ribose] polymerase-2 (EC 2.4.2.30) (PARP-2) (NAD(+) ADP- ribosyltransferase-2), partial (16%)	188.25	756	129
TC11249	weakly similar to Similar to RIKEN cDNA 5430428G01 gene {Homo sapiens}, partial (18%)	264.75	844.5	694.5
TC11250	weakly similar to Similar to RIKEN cDNA 5430428G01 gene {Homo sapiens}, partial (28%)	372.25	921	232
TC11251		101.75	806.25	205
TC11252		72.75	765.5	162.5
TC11253	similar to olfactory receptor MOR261-1 {Mus musculus}, partial (4%)	194.75	1069.25	314
TC11254		101.75	813.5	429
TC11255	similar to hypothetical protein {Plasmodium falciparum 3D7}, partial (1%)	318.25	603.25	127.5
TC11256	weakly similar to Similar to transcriptional regulator protein {Danio rerio}, partial (23%)	66.75	579.25	3.5
TC11257		75.75	1014	261.5
TC11258	similar to similar to NM_023140 thioredoxin-like 2; PKC interacting cousin of thioredoxin in Mus musculus, partial (96%)	1169.25	822.75	1104
TC11259	similar to Unknown (protein for IMAGE:3597757) {Mus musculus}, partial (32%)	216.25	751.5	663.5
TC11260	similar to Unknown (protein for IMAGE:3597757) {Mus musculus}, partial (2%)	94.25	493.75	25.5
TC11261	homologue to calcineurin B {Schistosoma japonicum}, complete	570.75	981	1026.5
TC11262	similar to GTP-binding protein YPT1 (Protein YP2). [Baker's yeast], partial (12%)	178.75	746.25	250.5
TC11263		268.75	1370.5	337.5
TC11264		178.75	984.25	345
TC11265		155.75	1012	77
TC11266		138.75	907	354
TC11267		239.75	666.5	131
TC11268	weakly similar to A330035H04Rik protein {Mus musculus}, partial (19%)	159.25	780.5	311
TC11269	similar to unnamed protein product {Mus musculus}, partial (8%)	166.75	832.5	226.5
TC11270		253.25	1085	726
TC11271	homologue to Double-strand break repair protein MRE11A (MRE11 homolog 1). [Rat], partial (2%)	99.75	616.75	259
TC11272	similar to unnamed protein product {Mus musculus}, partial (36%)	1340.25	2772.25	65367
TC11273	weakly similar to hypothetical protein C04F12.8 - Caenorhabditis elegans, partial (23%)	51.75	572	77.5
TC11274		84.75	929	2026.5
TC11275		186.25	535.75	189.5
TC11276		245.75	2078.5	202
TC11277	weakly similar to CG32296-PA {Drosophila melanogaster}, partial (2%)	338.25	736.75	264
TC11278	weakly similar to beta-filamin {Homo sapiens}, partial (1%)	85.75	630.5	95.5
TC11279	weakly similar to gamma-filamin {Homo sapiens}, partial (4%)	68.75	575	80.5
TC11280	similar to Vacuolar proton translocating ATPase 116 kDa subunit A isoform 1, partial (14%)	246.75	917.5	518
TC11281		99.75	711	136.5
TC11282	weakly similar to Protein sequence and annotation available soon via Swiss-Prot; available at present via e-mail from, partial (0%)	61.25	581.25	3
TC11283	similar to Peptide deformylase 2 (EC 3.5.1.88) (PDF 2) (Polypeptide deformylase 2)., partial (8%)	62.25	543	11
TC11284	similar to MEK1 interacting protein 1 {Dictyostelium discoideum}, partial (2%)	139.75	743.75	202
TC11285	weakly similar to CG9378-PA {Drosophila melanogaster}, partial (49%)	258.25	1072.75	987.5
TC11286	weakly similar to b-tomosyn {Mus musculus}, partial (5%)	193.75	1239	392
TC11287	weakly similar to anaphase promoting complex subunit 10 {Homo sapiens}, partial (79%)	180.25	670.25	289
TC11288	weakly similar to C. elegans SEC-24.1 protein (corresponding sequence F12F6.6) {Caenorhabditis elegans}, partial (8%)	226.75	781.5	369.5
TC11289		409.75	2463.75	40462
TC11290		126.75	697	85.5
TC11291	homologue to unnamed protein product {Mus musculus}, partial (8%)	145.75	1234.75	14518.5
TC11292		95.75	980.25	2841
TC11293	similar to nef attachable protein {Aster yellows phytoplasma}, partial (35%)	116.25	767	58.5
TC11294	weakly similar to Similar to programmed cell death 5 {Danio rerio}, partial (60%)	576.75	791.5	195
TC11295		1539.25	3343	222
TC11296	weakly similar to serine-rich protein - fission yeast (Schizosaccharomyces pombe), partial (6%)	127.25	818.25	93.5
TC11297	similar to protein F32E10.1 [imported] - Caenorhabditis elegans, partial (5%)	189.25	537.5	223.5
TC11298	similar to Protein arginine N-methyltransferase (EC 2.1.1.-). [Human], partial (16%)	145.25	678.5	641.5
TC11299		100.75	680.25	549
TC11300	weakly similar to Dynein light chain. [Blood fluke], complete	293.75	729.25	228
TC11301		127.25	767	93.5
TC11302		192.75	606.5	167.5
TC11303		665.25	1150.5	1323.5
TC11304	weakly similar to leukotriene-A4 hydrolase (EC 3.3.2.6) - guinea pig, partial (23%)	105.75	500.25	56
TC11305		3027.25	819.5	43.5
TC11306		103.75	809.5	127.5
TC11307	similar to SCO-spondin {Mus musculus}, partial (0%)	77.25	776.75	139.5
TC11308	similar to hypothetical protein {Schistosoma japonicum}, partial (87%)	252.25	567.25	864.5
TC11310	weakly similar to 5'-AMP-activated protein kinase beta-2 subunit (AMPK beta-2 chain). [Human], partial (19%)	217.25	635.5	537
TC11311	weakly similar to feline leukemia virus subgroup C receptor FLVCR {Homo sapiens}, partial (22%)	137.75	799	16.5
TC11312	similar to ribonucleoprotein - African clawed frog, partial (3%)	231.25	426.75	104.5
TC11313		89.25	539	603.5
TC11314		103.25	750.5	230.5
TC11315	weakly similar to phosphatidylinositol-4-phosphate 5-kinase type II beta {Homo sapiens}, partial (34%)	324.75	816	184
TC11316	similar to polyprotein {Schistosoma japonicum}, partial (2%)	77.75	491	41.5
TC11318	similar to Plasmodium falciparum (isolate 3D7). Hypothetical protein {Dictyostelium discoideum}, partial (6%)	188.25	700.75	510
TC11319		50.75	517	20
TC11320		73.25	501	48.5
TC11321	similar to hypothetical protein {Dictyostelium discoideum}, partial (1%)	97.25	574.25	28
TC11322	similar to Similar to signal sequence receptor gamma (translocon-associated protein gamma) {Danio rerio}, partial (20%)	614.75	601.5	506.5
TC11323		186.25	826.5	213
TC11324		90.75	577	112.5
TC11325		106.25	798.5	575
TC11326	similar to Ugp2 protein {Mus musculus}, partial (52%)	344.25	879	6689
TC11327	weakly similar to 40S ribosomal protein S12. {Cyanophora paradoxa}, partial (72%)	7850.25	551	811
TC11328		524.75	750.5	482.5
TC11329	similar to unnamed protein product {Mus musculus}, partial (13%)	233.25	1420.25	6117
TC11330		43.25	436.5	-0.5
TC11331		81.75	513	167.5
TC11332	similar to 1-phosphatidylinositol 4-kinase (EC 2.7.1.67) - human, partial (6%)	88.75	597.5	27
TC11333	weakly similar to DNA mismatch repair protein MSH2 - African clawed frog, partial (23%)	222.75	1091	690.5
TC11335	similar to probable S-receptor kinase (EC 2.7.1.-) SFR3 precursor - wild cabbage, partial (2%)	106.75	833.5	134.5
TC11336	weakly similar to Similar to dihydrolipoamide S-succinyltransferase (E2 component of 2-oxo-glutarate complex), partial (29%)	268.25	1092.5	237
TC11337	weakly similar to PGPS/D1 {Petunia x hybrida}, partial (23%)	136.75	964	348
TC11338	similar to nectarin III {Nicotiana langsdorffii x Nicotiana sanderae}, partial (5%)	100.25	730	402.5
TC11339		104.25	691.5	95.5
TC11340	similar to CG3327-PA {Drosophila melanogaster}, partial (2%)	87.25	767	156.5
TC11341	weakly similar to hypothetical protein {Homo sapiens}, partial (7%)	83.75	806	832.5
TC11342	similar to similar to GenBank Accession Number AF233224 F-box protein FBS in Homo sapiens, partial (62%)	194.75	895.75	554.5
TC11343	weakly similar to Isocitrate dehydrogenase [NAD] subunit beta mitochondrial precursor (EC 1.1.1.41), partial (15%)	223.25	917	671
TC11344	weakly similar to deoxyuridine 5'-triphosphate nucleotidohydrolase (dutpase) (dutp pyrophosphatase), partial (65%)	344.25	825	424.5
TC11345		228.75	483.25	133
TC11346	weakly similar to invasion-associated protein {Listeria monocytogenes}, partial (20%)	77.75	639.5	83
TC11347		204.25	583	349.5
TC11348	similar to ubiquinol-cytochrome-c reductase (EC 1.10.2.2) cytochrome b - Aquifex aeolicus, partial (4%)	131.75	897.5	441.5
TC11349	tyrosine kinase 5 {Schistosoma mansoni}, complete	652.75	1094.5	380
TC11350	homologue to similar to NM_017284 proteasome (prosome macropain) subunit beta type 2 in Rattus norvegicus, complete	857.75	915.5	775.5
TC11351		161.25	507.5	266.5
TC11352	similar to probable porin PA3588 [imported] - Pseudomonas aeruginosa (strain PAO1), partial (3%)	94.25	626.5	110.5
TC11353	similar to Fatty oxidation complex alpha subunit [Includes: Enoyl-CoA hydratase (EC 4.2.1.17); Delta(3), partial (2%)	316.25	677.5	262.5
TC11354	similar to CG6146-PA {Drosophila melanogaster}, partial (2%)	421.25	338.25	32.5
TC11355	weakly similar to unnamed protein product {Mus musculus}, partial (31%)	248.75	781	252.5
TC11356		252.25	622	-1.5
TC11357	weakly similar to Similar to exonuclease 1 {Danio rerio}, partial (12%)	106.75	705.75	122.5
TC11358		211.75	841	373
TC11359		125.25	790.5	-3.5
TC11360	similar to Similar to Caenorhabditis elegans cosmid C01G5; Pfam family PF00096 (U50068), partial (4%)	172.75	761	422
TC11361		151.75	703.25	419
TC11362	similar to ankyrin G119 {Homo sapiens}, partial (5%)	130.75	1180.5	54836
TC11363		113.25	542.25	14
TC11364	similar to transformer-2a {Oryzias latipes}, partial (7%)	103.75	870	436
TC11365	similar to putative CCAAT displacement protein {Oryza sativa} [Oryza sativa (japonica cultivar-group)], partial (2%)	121.25	666.5	85
TC11366	weakly similar to unknown protein 55290-58984 [imported] - Arabidopsis thaliana, partial (3%)	119.25	764	83.5
TC11367		252.25	755.5	146.5
TC11368	similar to probable sugar ABC transporter periplasmic sugar-binding protein homolog lin0852 [imported] -, partial (4%)	140.75	604.5	208
TC11369	weakly similar to signal recognition particle 68K protein - dog, partial (12%)	147.75	807	262.5
TC11370	weakly similar to GM03430p {Drosophila melanogaster}, partial (55%)	185.25	556.5	131
TC11371	weakly similar to Sex comb on midleg homolog 1 isoform 1 {Homo sapiens}, partial (4%)	1603.25	942.5	606.5
TC11372		114.25	685.5	157.5
TC11373		228.25	1158.25	405.5
TC11374	similar to NPD003 {Homo sapiens}, partial (13%)	198.25	857	644.5
TC11375	weakly similar to Proteasome subunit beta type 1-B (EC 3.4.25.1) (20S proteasome beta 6 subunit B) (B6-B). [Goldfish], partial (36%)	230.75	725.5	287
TC11376	weakly similar to DNA topoisomerase II beta 180kDa {Homo sapiens}, partial (5%)	329.25	1045.5	1160.5
TC11377	weakly similar to unnamed protein product {Homo sapiens}, partial (21%)	145.75	614	139.5
TC11378		201.25	546.75	27
TC11379	similar to mitochondrial ribosomal protein L2 {Mus musculus}, partial (16%)	346.25	904	1373.5
TC11380	similar to Proteasome inhibitor PI31 subunit (hPI31). [Human], partial (8%)	173.25	795.5	302
TC11381		106.25	803	197
TC11382		371.25	937.5	1512.5
TC11383	similar to Signal recognition particle 19 kDa protein (SRP19). [Rice], partial (11%)	107.75	741.25	1142
TC11384	similar to permease of ABC transporter for sugars {Bifidobacterium longum NCC2705}, partial (22%)	115.75	959.75	278
TC11385	similar to LD44814p {Drosophila melanogaster}, partial (10%)	121.25	723.5	85
TC11386	weakly similar to transducin-like enhancer-of-split homolog TLE-3 - human, partial (13%)	194.75	944	114.5
TC11387		114.75	664.5	388.5
TC11388	weakly similar to hypothetical protein {Plasmodium falciparum 3D7}, partial (7%)	171.25	727.5	66
TC11390	similar to NADH dehydrogenase subunit 5 {Rattus norvegicus}, partial (60%)	111.75	733	111.5
TC11391	homologue to similar to GenBank Accession Number AB051486 KIAA1699 protein in Homo sapiens, partial (73%)	182.25	758	1001
TC11392		177.25	727.75	768
TC11393		110.25	769	97.5
TC11394	homologue to Insulin-like growth factor binding protein complex acid labile chain precursor (ALS). [Human], partial (3%)	68.25	775	178.5
TC11395	weakly similar to Guanine nucleotide-binding protein beta subunit 2. {Caenorhabditis elegans}, partial (66%)	87.75	651	2.5
TC11396		209.25	856.75	682
TC11397		255.25	707.5	424.5
TC11398	weakly similar to inorganic pyrophosphatase {Torpedo marmorata}, partial (59%)	386.25	509.75	65
TC11399	hypothetical protein {Plasmodium falciparum 3D7}, partial (0%)	152.25	541.5	148
TC11400	weakly similar to AK001373_like {Tetraodon nigroviridis}, partial (7%)	222.75	826	97
TC11401	similar to immediate early 2 {Human herpesvirus 6}, partial (1%)	104.25	818	154
TC11402	similar to CG13293-PA {Drosophila melanogaster}, partial (30%)	177.75	1073.5	418
TC11403		98.75	773	121.5
TC11404	weakly similar to replication factor C large subunit {Anas platyrhynchos}, partial (3%)	118.25	624	164.5
TC11405	similar to START domain containing 8 {Homo sapiens}, partial (2%)	129.25	848.75	1604.5
TC11406	weakly similar to RE59932p {Drosophila melanogaster}, partial (15%)	160.75	849.75	1240
TC11407		130.75	814.5	29
TC11408	weakly similar to mKIAA0219 protein {Mus musculus}, partial (3%)	181.25	859	207
TC11409		102.25	657.5	230.5
TC11410		68.25	528.5	37
TC11411	weakly similar to chromosome 20 open reading frame 11 {Homo sapiens}, partial (10%)	172.25	1019.75	260
TC11412	similar to Cell division protein kinase 10 (EC 2.7.1.-) (Serine/threonine-protein kinase PISSLRE). [Human], partial (45%)	950.75	1089.75	2912.5
TC11413	similar to nucleoside diphosphate kinase {Schistosoma japonicum}, partial (94%)	9191.25	858.5	1845
TC11414	homologue to unnamed protein product {Homo sapiens}, partial (3%)	155.75	1212	263.5
TC11416	similar to Striatin. [Human], partial (9%)	119.75	775.5	193.5
TC11417	weakly similar to Small membrane protein 1. [Mouse], partial (29%)	315.25	807	993
TC11418	ETS-like protein pointed P2 (D-ETS-2). [Fruit fly], partial (2%)	155.75	815	202.5
TC11419		624.25	897.25	1814.5
TC11420	weakly similar to Similar to metastasis associated 3 {Danio rerio}, partial (19%)	256.25	828.25	314.5
TC11421	similar to similar to Haliotis rufescens (California red abalone). LUSTRIN A {Dictyostelium discoideum}, partial (5%)	116.75	1212	396
TC11422	similar to similar to Dictyostelium discoideum (Slime mold). Homeobox-containing protein (Fragment), partial (2%)	98.25	844.5	2212.5
TC11423		125.75	176.75	23
TC11424		56.75	655.5	91.5
TC11425	weakly similar to Sulfite oxidase mitochondrial precursor (EC 1.8.3.1). [Rat], partial (12%)	322.75	1022	405
TC11426	weakly similar to 458aa long hypothetical phosphate transporter {Sulfolobus tokodaii}, partial (4%)	878.75	707.25	1068
TC11427		118.75	726	173.5
TC11428		69.25	519.5	15.5
TC11429	weakly similar to Collagen alpha1 {Rattus norvegicus}, partial (8%)	153.25	992.25	1127.5
TC11430	thioredoxin {Schistosoma mansoni}, complete	4663.25	2652	9416
TC11431	weakly similar to unnamed protein product {Homo sapiens}, partial (91%)	374.25	714	429.5
TC11433		94.25	640.25	15
TC11434		99.25	700	58
TC11435	homologue to Rap1 guanine nucleotide-exchange factor PDZ-GEF2A {Homo sapiens}, partial (0%)	153.25	808.25	203.5
TC11436		145.25	713	275.5
TC11437		162.75	935	118
TC11438	YME1 protein homolog (EC 3.4.24.-). [Blood fluke], partial (81%)	238.25	865	208.5
TC11439	weakly similar to Cytochrome oxidase biogenesis protein OXA1 mitochondrial precursor. [Baker's yeast], partial (13%)	156.25	865.5	167.5
TC11440	similar to CG32062-PD {Drosophila melanogaster}, partial (7%)	207.75	993.5	401
TC11441	similar to wall-associated protein {Xanthomonas axonopodis pv. citri str. 306}, partial (1%)	420.25	684.25	197.5
TC11442		93.75	692	42
TC11443	weakly similar to xpacxe2 protein {Xenopus laevis}, partial (31%)	268.25	565.5	39.5
TC11445	weakly similar to RE01053p {Drosophila melanogaster}, partial (11%)	118.25	863.75	320.5
TC11446		73.25	693	154
TC11447		152.75	703	286
TC11448		340.75	483.25	40
TC11449	weakly similar to CG8107-PA {Drosophila melanogaster}, partial (19%)	159.25	1138.25	3923.5
TC11450	weakly similar to Protein CDC27Hs (Cell division cycle protein 27 homolog) (H-NUC). [Human], partial (6%)	157.75	713.25	318.5
TC11451	weakly similar to Protein CDC27Hs (Cell division cycle protein 27 homolog) (H-NUC). [Human], partial (11%)	126.75	1162	395
TC11452	weakly similar to probable sterol O-acyltransferase (EC 2.3.1.26) H19N07.4 - Caenorhabditis elegans, partial (9%)	348.75	904.75	1696
TC11453	homologue to hypothetical protein {Plasmodium falciparum 3D7}, partial (1%)	85.75	819	203
TC11454	similar to Hypothetical protein K04H4.6a {Caenorhabditis elegans}, partial (6%)	121.25	803.5	703
TC11455	similar to maturase-like protein - Arabidopsis thaliana, partial (3%)	261.25	669.5	100.5
TC11456		78.75	710	85
TC11457	similar to glycine amidinotransferase {Xenopus laevis}, partial (52%)	160.75	592	188
TC11458	weakly similar to Probable U2 small nuclear ribonucleoprotein A' (U2 snRNP-A'). [Fruit fly], partial (11%)	560.75	604	208.5
TC11459		98.75	768	241.5
TC11460	weakly similar to similar to Arabidopsis thaliana (Mouse-ear cress). 3-oxoacyl carrier protein synthase, partial (8%)	3386.25	857.5	220
TC11461	homologue to P0453E05.6 {Oryza sativa (japonica cultivar-group)}, partial (1%)	133.75	837.75	161.5
TC11462	similar to similar to WD-repeat protein {Xenopus laevis}, partial (61%)	573.75	1712.5	8538
TC11463		3416.25	21165.2	65367
TC11464	homologue to ring-box protein 1 [imported] - human, partial (83%)	829.25	807	506.5
TC11465	weakly similar to Probable mannosyl-oligosaccharide glucosidase (EC 3.2.1.106) (Processing A-glucosidase I)., partial (12%)	146.75	931.75	237
TC11466	similar to SD05646p {Drosophila melanogaster}, partial (7%)	112.75	570.75	186.5
TC11467	similar to Cell wall integrity and stress response component 2 precursor. [Baker's yeast], partial (2%)	199.25	1125.25	3034
TC11468		191.75	452	33.5
TC11469	similar to unnamed protein product {Homo sapiens}, partial (3%)	200.25	1141.25	9016
TC11470	weakly similar to unknown {Homo sapiens}, partial (43%)	572.75	1333.25	38080
TC11471	similar to polyprotein {Schistosoma japonicum}, partial (4%)	97.75	677.5	59
TC11472		193.25	736.75	16134.5
TC11473	similar to polyprotein {Schistosoma japonicum}, partial (6%)	128.75	685.25	108
TC11474	similar to similar to GenBank Accession Number P11586 C1-tetrahydrofolate synthase in Homo sapiens, partial (61%)	115.25	676.5	968
TC11475	similar to unnamed protein product {Mus musculus}, partial (13%)	83.75	756.75	355.5
TC11476	unnamed protein product {Mus musculus}, partial (9%)	80.75	620	1285.5
TC11477		102.75	1060.75	1925.5
TC11478		140.75	968.5	1085
TC11479	similar to LD40717p {Drosophila melanogaster}, partial (3%)	70.75	484	32
TC11480		88.25	456.25	68.5
TC11481	weakly similar to KIAA0320 {Homo sapiens}, partial (3%)	104.75	688.75	153
TC11482		62.25	534.25	-6
TC11483	similar to polygalacturonase {Phytophthora cinnamomi}, partial (3%)	330.25	475	0
TC11484	weakly similar to hypothetical protein M03C11.8 - Caenorhabditis elegans, partial (4%)	94.25	680.5	83
TC11485	similar to similar to GenBank Accession Number AY060439 CG8253 gene product in Drosophila melanogaster, partial (61%)	62.25	441.25	39
TC11486	weakly similar to RE52151p {Drosophila melanogaster}, partial (7%)	249.25	939	454
TC11487	similar to beta-adaptin 1 - fruit fly (Drosophila melanogaster), partial (24%)	139.75	784.5	190.5
TC11488	similar to CG7507-PA {Drosophila melanogaster}, partial (0%)	263.75	916.5	157
TC11489	similar to similar to NM_079585 tetraspanin 86D in Drosophila melanogaster {Schistosoma japonicum}, partial (93%)	182.25	861	371.5
TC11490	similar to hypothetical protein {Dictyostelium discoideum}, partial (2%)	242.75	779.5	419
TC11491	similar to CG8144-PD {Drosophila melanogaster}, partial (23%)	148.25	792	328.5
TC11492		72.75	641	13.5
TC11493	weakly similar to intersectin isoform 4 {Mus musculus}, partial (53%)	115.75	1077	157.5
TC11494	weakly similar to CG5219-PA {Drosophila melanogaster}, partial (12%)	102.75	867.5	795
TC11495	weakly similar to hypothetical protein {Homo sapiens}, partial (27%)	212.75	763	172.5
TC11496	similar to similar to GenBank Accession Number AF308694 ELAC2 in Gorilla gorilla {Schistosoma japonicum}, partial (87%)	169.25	618.25	39.5
TC11497		42.75	399.25	1.5
TC11498		216.75	740	186.5
TC11499		60.25	707.75	88.5
TC11500	similar to similar to Dictyostelium discoideum (Slime mold). Protein-tyrosine phosphatase 3 (EC 3.1.3.48), partial (4%)	101.25	763.75	275.5
TC11501	similar to Unknown (protein for IMAGE:2639288) {Danio rerio}, partial (34%)	386.25	840	180
TC11502		117.75	1594	15958
TC11503		41.75	497.5	64.5
TC11504	weakly similar to unnamed protein product {Mus musculus}, partial (9%)	47.75	589	50
TC11505		239.25	1302.25	11836.5
TC11506		112.25	789.25	198.5
TC11507		73.25	816.5	53
TC11508	similar to Beta-N-acetyl-D-glucosaminide beta-1 4-N-acetylglucosaminyl- transferase (EC 2.4.1.-), partial (11%)	100.75	716.5	704
TC11509		120.25	642.75	195
TC11510		1294.75	778.75	193
TC11511	weakly similar to CG6718-PA {Drosophila melanogaster}, partial (6%)	185.25	934.25	233.5
TC11512	weakly similar to LD21880p {Drosophila melanogaster}, partial (17%)	184.75	636	251
TC11513	similar to guanylyl cyclase {Plasmodium falciparum 3D7}, partial (0%)	172.25	550.5	4
TC11514	similar to RH66629p {Drosophila melanogaster}, partial (77%)	249.25	760.5	377
TC11515	similar to hypothetical protein C17E4.11 {Caenorhabditis elegans}, partial (17%)	122.75	682.75	65
TC11516	weakly similar to Zinc finger protein 305. [Human], partial (9%)	561.25	2288	700
TC11518	similar to flocculation protein FLO1 homolog YKR102w - yeast (Saccharomyces cerevisiae), partial (1%)	84.75	662.5	53
TC11519	similar to hypothetical protein {Plasmodium falciparum 3D7}, partial (0%)	95.25	979	522
TC11520	weakly similar to LOC214597 protein {Mus musculus}, partial (26%)	247.75	880.75	423.5
TC11521	similar to LD23187p {Drosophila melanogaster}, partial (1%)	3190.25	2205.75	65367
TC11522		5208.75	775.25	431.5
TC11523	similar to LD42739p {Drosophila melanogaster}, partial (11%)	281.75	719.5	304.5
TC11524	similar to Phosphatidylinositol 3-kinase 1 (EC 2.7.1.137) (PI3-kinase) (PtdIns-3-kinase) (PI3K). [Slime mold], partial (1%)	63.75	698.25	417.5
TC11525		106.75	919.75	2731.5
TC11526		102.75	798.5	241.5
TC11527		33.75	187.75	20.5
TC11528	similar to hypothetical protein PA3804 [imported] - Pseudomonas aeruginosa (strain PAO1), partial (4%)	89.75	551.5	7
TC11529	similar to PROBABLE AMIDOPHOSPHORIBOSYLTRANSFERASE PROTEIN {Ralstonia solanacearum}, partial (20%)	104.75	827.25	502.5
TC11530	similar to CG14998-PB {Drosophila melanogaster}, partial (5%)	295.75	622	128
TC11531	similar to unnamed protein product {Mus musculus}, partial (19%)	182.25	622.75	171.5
TC11532	homologue to similar to cell wall biosynthesis kinase; Cbk1p {Saccharomyces cerevisiae}, partial (0%)	130.25	751	90
TC11533	weakly similar to nuclear receptor binding factor-like protein {Arabidopsis thaliana}, partial (11%)	514.75	509	38
TC11534		100.25	684.75	275
TC11535	weakly similar to Ran-specific GTPase-activating protein (Ran binding protein 1) (RanBP1). [Human], partial (36%)	273.75	486.5	37.5
TC11536	weakly similar to Similar to DnaJ (Hsp40) homolog subfamily A member 3 {Danio rerio}, partial (43%)	470.75	469.25	62.5
TC11537		86.75	619.5	68.5
TC11539	similar to similar to GenBank Accession Number AE003423 CG3073 gene product in Drosophila melanogaster, partial (60%)	144.25	553.5	312.5
TC11540	weakly similar to SCO1 protein homolog mitochondrial precursor. [Human], partial (30%)	92.25	801	125.5
TC11541	similar to similar to Homo sapiens (Human). similar to SWI/SNF related matrix associated actin dependent, partial (1%)	141.25	519.5	62
TC11542	similar to CG18023-PA {Drosophila melanogaster}, partial (6%)	67.25	502.5	110.5
TC11543	weakly similar to Rev-Erb beta {Takifugu rubripes}, partial (8%)	123.75	1054	168.5
TC11544	weakly similar to G protein pathway suppressor 1 {Mus musculus}, partial (18%)	178.75	1033	240
TC11545	weakly similar to Phosphatidylinositol 3-kinase vps34 (EC 2.7.1.137) (PI3-kinase) (PtdIns-3-kinase) (PI3K), partial (7%)	112.75	796.25	390
TC11546		114.75	667	125
TC11547	weakly similar to Receptor mediated endocytosis protein 1 isoform f {Caenorhabditis elegans}, partial (13%)	151.25	799	778
TC11548		134.25	987	91
TC11549	weakly similar to Similar to phosphatase subunit gene g4-1 {Danio rerio}, partial (21%)	274.75	622.75	1469.5
TC11550	weakly similar to carbonic anhydrase {Riftia pachyptila}, partial (33%)	94.25	782	249
TC11551	homologue to Keratin type II cytoskeletal 60 kDa component III (Fragment). [Bovine], partial (6%)	108.75	680.25	164.5
TC11552	homologue to cytochrome b {Schistosoma mansoni}, complete	6923.25	2661	1899.5
TC11553		453.25	800.25	276.5
TC11555	homologue to unknown {Schistosoma mansoni}, partial (94%)	153.25	954.5	228.5
TC11556	weakly similar to Hypothetical protein T27A3.2 {Caenorhabditis elegans}, partial (5%)	88.75	643.75	248
TC11557	similar to CG8443-PA {Drosophila melanogaster}, partial (3%)	143.75	647.5	173
TC11558		359.75	925	318.5
TC11559	weakly similar to CG7507-PA {Drosophila melanogaster}, partial (6%)	169.25	585.25	11
TC11560		142.75	815	102.5
TC11561		158.75	676.75	603
TC11562		97.75	630.5	118
TC11563	similar to SD21818p {Drosophila melanogaster}, partial (11%)	80.75	727.5	37
TC11564	weakly similar to cGMP-dependent protein kinase isozyme 1 (EC 2.7.1.37) (CGK). [Fruit fly], partial (8%)	269.25	801.5	208.5
TC11565		67.25	618	18
TC11566	similar to similar to NM_012320 lysophospholipase 3; LCAT-like lysophospholipase in Homo sapiens, partial (43%)	346.75	984	766
TC11567	homologue to similar to GenBank Accession Number AF145308 26S proteasome regulatory complex subunit p42A in, partial (56%)	540.25	654.25	292.5
TC11568	similar to hypothetical protein {Dictyostelium discoideum}, partial (3%)	134.25	330.25	42
TC11569	similar to Protein C30B4.01c in chromosome II. [Fission yeast], partial (11%)	143.25	594.25	225.5
TC11570	similar to Mf1 protein {Schistosoma japonicum}, partial (12%)	105.25	708.25	1878
TC11571	similar to similar to GenBank Accession Number AK005188 putative related to F3G5 {Schistosoma japonicum}, complete	244.75	497.25	120
TC11572	similar to receptor-like protein kinase {Arabidopsis thaliana}, partial (2%)	110.75	671.5	202
TC11573		162.25	944.5	282.5
TC11574	similar to J kappa-recombination signal binding protein (RBP-J kappa) (Suppressor of hairless protein)., partial (24%)	157.25	770.5	502.5
TC11575	homologue to transcriptional regulator GntR family {Pseudomonas syringae pv. tomato str. DC3000}, partial (6%)	152.75	674.75	297.5
TC11576	ribosomal protein L37 {Schistosoma mansoni}, complete	2325.25	834	345.5
TC11577		78.25	576.75	190.5
TC11578		234.75	620.5	115
TC11579	similar to hypothetical protein SPBP8B7.31 - fission yeast (Schizosaccharomyces pombe), partial (14%)	101.75	665	93
TC11580	weakly similar to mKIAA0184 protein {Mus musculus}, partial (11%)	190.25	794	183
TC11581	similar to G10-like protein {Branchiostoma belcheri}, partial (97%)	721.25	931	947
TC11582	similar to pats1 {Dictyostelium discoideum}, partial (1%)	67.75	741	36
TC11583	similar to Similar to RAN binding protein 7 {Xenopus laevis}, partial (8%)	253.25	371.25	33.5
TC11584	weakly similar to transcriptional regulator AraC/XylS family {Shewanella oneidensis MR-1}, partial (13%)	100.75	1074.5	225.5
TC11585		152.75	630.5	379.5
TC11586		413.75	761	275.5
TC11587		88.25	1234.25	4026
TC11588		79.25	798.75	119
TC11589		107.25	622.75	346
TC11590	ubiquitin/ribosomal fusion protein {Schistosoma japonicum}, complete	6215.75	423.25	277
TC11591	homologue to CG5198-PA {Drosophila melanogaster}, partial (7%)	184.75	684	104
TC11592	similar to hypothetical protein {Schistosoma japonicum}, partial (38%)	92.75	818.5	235
TC11593		74.25	686.5	112
TC11594	similar to SD09488p {Drosophila melanogaster}, partial (1%)	139.25	868.25	271
TC11595	homologue to similar to Dictyostelium discoideum (Slime mold). Developmental protein DG1037 (Fragment), partial (2%)	69.25	646.75	66.5
TC11596	weakly similar to IA2 {Drosophila melanogaster}, partial (12%)	111.25	709.5	77
TC11597		102.75	764	136
TC11598		99.75	752	801
TC11599		100.75	682.5	6
TC11600	similar to C1 {callitrichine herpesvirus 3} [Callitrichine herpesvirus 3], partial (7%)	541.25	1205.25	503.5
TC11601	weakly similar to KIAA0904 protein {Homo sapiens}, partial (1%)	158.25	969.75	960.5
TC11602	weakly similar to Hypothetical protein ZC416.6 {Caenorhabditis elegans}, partial (9%)	128.25	720.5	145
TC11603	homologue to similar to Staphylococcus aureus (strain Mu50 / ATCC 700699) and Staphylococcus aureus, partial (1%)	67.75	735.25	268.5
TC11605	similar to Hypothetical protein C47E12.6b {Caenorhabditis elegans}, partial (2%)	393.25	378.75	167.5
TC11606	weakly similar to CG14130-PA {Drosophila melanogaster}, partial (20%)	409.25	770	468.5
TC11607		398.25	919.5	2096.5
TC11608		342.25	629.5	115
TC11609	similar to unnamed protein product {Mus musculus}, partial (5%)	107.75	802	114.5
TC11610	similar to ORF YKR079c {Saccharomyces cerevisiae}, partial (3%)	102.75	543	109.5
TC11611	weakly similar to 5 6-dihydroxyindole-2-carboxylic acid oxidase precursor (EC 1.14.18.-) (DHICA oxidase), partial (5%)	100.75	747.5	861
TC11612	weakly similar to unnamed protein product {Mus musculus}, partial (25%)	225.25	554.75	-4.5
TC11613		66.25	773.25	99
TC11614	weakly similar to legumain {Bos taurus}, partial (14%)	96.25	624.5	615
TC11615	similar to Acrosin {Bos taurus}, partial (5%)	175.75	796.5	358
TC11616	similar to contains similarity to bactericidal permeability-increasing protein~gene_id:MQC12.2, partial (1%)	93.25	636	83
TC11617	similar to contains similarity to bactericidal permeability-increasing protein~gene_id:MQC12.2, partial (1%)	204.25	855.5	1269
TC11618		78.75	672.5	29.5
TC11619	similar to similar to Dictyostelium discoideum (Slime mold). LagC2, partial (3%)	121.25	604	98
TC11620		93.25	823.5	168
TC11621		94.75	709	99.5
TC11622		34.25	401	9
TC11623		169.75	702	304.5
TC11624		141.75	779.25	243
TC11625		163.25	835	171
TC11626	weakly similar to GS1-like protein {Arabidopsis thaliana}, partial (36%)	366.75	1037.75	6101.5
TC11627		52.25	539.75	19
TC11628	similar to MOP-3 {Homo sapiens}, partial (9%)	147.25	761.25	1548.5
TC11629	weakly similar to fibrillarin {Plasmodium falciparum}, partial (10%)	94.25	567.5	26
TC11630		154.25	884.5	57.5
TC11631	similar to Potential phospholipid-transporting ATPase IA (EC 3.6.3.1) (Chromaffin granule ATPase II). [Human], partial (12%)	550.75	653.5	587.5
TC11632	weakly similar to reverse transcriptase SjR1 {Schistosoma japonicum}, partial (22%)	1279.25	2594.5	255
TC11633	similar to Polycomb protein E(Z) (Enhancer of zeste protein). [Fruit fly], partial (26%)	191.25	669	61.5
TC11634		109.25	642	221
TC11635		70.75	641.75	12
TC11636		105.25	417.25	16.5
TC11637		156.25	910.25	141.5
TC11638	weakly similar to CG14577-PA {Drosophila melanogaster}, partial (24%)	258.25	705	664.5
TC11639	similar to conserved hypothetical protein - Thermotoga maritima (strain MSB8), partial (1%)	1272.25	636.25	228.5
TC11640	similar to hypothetical protein F43G9.12 {Caenorhabditis elegans}, partial (5%)	96.25	698.75	81
TC11641	weakly similar to Zinc finger protein GLI1 (Glioma-associated oncogene) (Oncogene GLI). [Human], partial (2%)	194.75	514.5	189
TC11642		157.25	567.25	116
TC11643	similar to vitellogenin {Anolis pulchellus}, partial (17%)	105.25	963.5	300
TC11644	similar to AGR_pAT_381p {Agrobacterium tumefaciens str. C58 (Cereon)}, partial (3%)	71.75	622.5	202.5
TC11645		93.75	728.25	423.5
TC11646	similar to CG13316-PB {Drosophila melanogaster}, partial (3%)	95.25	861.25	608.5
TC11647	weakly similar to hypothetical protein {Schistosoma japonicum}, partial (32%)	191.25	552.5	55
TC11648		53.25	610.25	-1
TC11649	weakly similar to GH17724p {Drosophila melanogaster}, partial (6%)	152.25	753	373
TC11650	homologue to hypothetical protein {Plasmodium falciparum 3D7}, partial (10%)	297.75	837.75	1457
TC11651		151.25	655	105
TC11652	similar to transcription factor ELYS {Mus musculus}, partial (0%)	62.25	635.25	49
TC11653	similar to BcDNA.GH04978 {Drosophila melanogaster}, partial (4%)	325.25	850.5	322.5
TC11654	weakly similar to Serine/threonine-protein kinase PLK (EC 2.7.1.-) (PLK-1) (Serine- threonine protein kinase 13), partial (65%)	631.25	718.25	897.5
TC11655		146.25	734.5	127.5
TC11656	homologue to extensin class I (clone w1-8 L) - tomato (fragment), partial (5%)	142.75	896	205.5
TC11657	similar to Similar to RIKEN cDNA 2610011N19 gene {Danio rerio}, partial (13%)	247.75	819	209
TC11658		139.75	802.75	169.5
TC11659		70.75	584.5	-15
TC11660		108.75	718.5	101
TC11661		69.75	517.25	30
TC11662		198.75	894	529.5
TC11663	similar to phosphate/phosphoenolpyruvate translocator precursor plastid - common tobacco, partial (3%)	116.75	736.5	243
TC11664		150.25	801.25	389.5
TC11665	similar to unnamed protein product {Homo sapiens}, partial (17%)	49.25	622	99.5
TC11666	weakly similar to Similar to ubiquitin-activating enzyme E1C {Danio rerio}, partial (54%)	271.75	981.5	372.5
TC11667	similar to Pre-mRNA splicing factor ATP-dependent RNA helicase PRP16 (ATP- dependent RNA helicase DDX38), partial (18%)	178.25	956.5	164.5
TC11668	similar to putative {Human T-lymphotropic virus 2}, partial (15%)	97.75	819.5	227
TC11669		195.25	729.5	28
TC11670	similar to probable LRR receptor-like protein kinase [imported] - Arabidopsis thaliana, partial (2%)	130.75	719.75	408
TC11671		240.25	668.5	148.5
TC11672	similar to unnamed protein product {Mus musculus}, partial (42%)	1248.25	748.5	165.5
TC11673	weakly similar to CG15797-PA {Drosophila melanogaster}, partial (11%)	224.75	158.75	-2
TC11674		61.25	626.25	254.5
TC11675		114.25	784.5	27.5
TC11676		123.75	711.75	144
TC11677	homologue to hypothetical protein {Plasmodium falciparum 3D7}, partial (0%)	151.25	694.5	23
TC11678	similar to hypothetical protein {Plasmodium falciparum 3D7}, partial (1%)	140.75	839.25	333
TC11679	weakly similar to AmphiWnt1 {Branchiostoma floridae}, partial (20%)	107.75	981	288
TC11680		298.75	833.75	611.5
TC11681	similar to similar to GenBank Accession Number U91941 tegumental protein Sm20 {Schistosoma japonicum}, partial (12%)	82.75	760	87.5
TC11682		56.25	544.75	-1
TC11683		590.75	822	782
TC11685		124.25	803	271.5
TC11686	weakly similar to agrobacterium virulence homologue virB10 [imported] - Agrobacterium tumefaciens (strain C58 Dupont), partial (14%)	106.75	999.5	169
TC11687		91.75	702	248.5
TC11688	putative autolysin; amidase {Streptococcus mutans UA159}, partial (3%)	203.75	531	5.5
TC11689	similar to arginase {Schistosoma japonicum}, partial (13%)	421.75	873	643
TC11690		70.75	768	48
TC11691		211.25	701	82.5
TC11692		121.75	807	677.5
TC11693		120.75	678.5	139.5
TC11694	weakly similar to Similar to sideroflexin 1 {Xenopus laevis}, partial (78%)	421.75	464.75	204
TC11695		139.25	763.5	2196.5
TC11696		81.75	833.25	670
TC11697		68.75	556.5	18.5
TC11698		109.25	710.5	74
TC11699	similar to Nuclear protein Hcc-1 (HSPC316) (Proliferation associated cytokine- inducible protein CIP29)., partial (7%)	89.75	700.5	480.5
TC11700	similar to unnamed protein product {Homo sapiens}, partial (6%)	809.75	647.75	196.5
TC11701		286.75	643.75	124
TC11702		83.25	542.25	71
TC11703	homologue to putative kinesin light chain {Arabidopsis thaliana}, partial (1%)	441.25	927.25	1649.5
TC11704	homologue to similar to Plasmodium falciparum (isolate 3D7). Hypothetical protein {Dictyostelium discoideum}, partial (1%)	188.75	726.5	525
TC11705		158.75	1097.25	429
TC11707		164.25	1973	34
TC11708	weakly similar to Protein sequence and annotation available soon via Swiss-Prot; available at present via e-mail from, partial (0%)	110.75	734.5	30.5
TC11709	similar to polyprotein {Schistosoma japonicum}, partial (3%)	212.75	2555.5	398.5
TC11710		105.25	956.5	1131.5
TC11711	similar to ORF YOR171c {Saccharomyces cerevisiae}, partial (2%)	87.25	571	108.5
TC11712		81.75	476	54.5
TC11713	weakly similar to V-ATPase G subunit {Clonorchis sinensis}, partial (40%)	243.25	762	805.5
TC11714	weakly similar to similar to GenBank Accession Number AB030196 contains transmembrane (TM) region in Mus musculus, partial (96%)	146.25	822.5	438.5
TC11715		105.75	638	127.5
TC11716	weakly similar to hypothetical PHD zinc finger protein XAP135 {Homo sapiens}, partial (9%)	136.25	712.75	67
TC11717		188.25	988.25	300.5
TC11718		102.25	559.5	103
TC11719	weakly similar to Similar to expressed sequence AW011752 {Xenopus laevis}, partial (18%)	178.25	795	196
TC11721		148.25	683.5	44.5
TC11722	weakly similar to Unknown {Vibrio vulnificus CMCP6}, partial (40%)	61.25	516.5	125
TC11723	weakly similar to CLC-type chloride channel CLH-6 {Caenorhabditis elegans}, partial (7%)	166.25	946.5	404
TC11724	weakly similar to NADH2 dehydrogenase (ubiquinone) (EC 1.6.5.3) complex I 13K-B chain - bovine, partial (35%)	588.25	721.25	272.5
TC11725	weakly similar to Cytochrome c oxidase copper chaperone. [Human], partial (74%)	443.75	857.5	826.5
TC11726		108.75	945.5	294.5
TC11727	weakly similar to Probable eukaryotic translation initiation factor 3 subunit 6 (eIF-3 p48) (eIF3e)., partial (20%)	389.75	597	240.5
TC11728	homologue to B1189A09.17 {Oryza sativa (japonica cultivar-group)}, partial (1%)	46.75	332.75	-8.5
TC11729		119.75	790.5	178.5
TC11730	similar to T45 {Tupaia herpesvirus}, partial (2%)	86.25	834.25	477
TC11731		124.25	706	119
TC11732	weakly similar to unnamed protein product {Mus musculus}, partial (18%)	95.75	642	231.5
TC11733	similar to UV-damaged DNA binding protein repE - slime mold (Dictyostelium discoideum), partial (2%)	336.75	377	-2.5
TC11734	weakly similar to recombinational repair protein {Magnaporthe grisea}, partial (27%)	142.25	858	373.5
TC11735		255.75	883	104
TC11736	glucose transport protein {Schistosoma mansoni}, partial (29%)	618.75	1827.5	22453.5
TC11737		147.25	847.75	269.5
TC11738	similar to P0489A01.9 {Oryza sativa (japonica cultivar-group)}, partial (12%)	452.75	1033.75	468.5
TC11739	similar to CG31648-PA {Drosophila melanogaster}, partial (22%)	111.75	838.75	131
TC11740	weakly similar to BRCA1-binding helicase-like protein BACH1 {Homo sapiens}, partial (9%)	331.25	707.25	1111.5
TC11741	similar to synaptojanin UNC-26A {Caenorhabditis elegans}, partial (1%)	80.75	1024	207
TC11742	weakly similar to hypothetical protein {Homo sapiens}, partial (24%)	386.25	620.25	255.5
TC11743	similar to putative serine protease-like protein {Oryza sativa (japonica cultivar-group)}, partial (13%)	229.25	791.5	69.5
TC11744		89.25	663	57
TC11745	similar to transmembrane protein TINCAR {Drosophila melanogaster}, partial (3%)	135.75	560.5	244
TC11746		154.25	660.5	444.5
TC11747	weakly similar to Striatin. [Human], partial (9%)	60.75	459.75	174
TC11748	weakly similar to Hypothetical protein Y47D3A.17b {Caenorhabditis elegans}, partial (11%)	144.75	584.75	253.5
TC11749	CG11203-PA {Drosophila melanogaster}, partial (1%)	73.25	733.5	72
TC11750	weakly similar to hypothetical protein {Macaca fascicularis}, partial (6%)	89.75	580.5	-13
TC11751	weakly similar to similar to Plasmodium falciparum. Hypothetical protein {Dictyostelium discoideum}, partial (2%)	173.25	734.5	149
TC11752	similar to similar to GenBank Accession Number AE003544 CG11658 gene product in Drosophila melanogaster, partial (17%)	139.75	507.5	13
TC11754		141.25	441	56.5
TC11755		137.25	572.5	67.5
TC11756		118.75	831.75	181
TC11757		88.75	723.5	100.5
TC11758	similar to Oligosaccharyl transferase STT3 subunit homolog (B5) (Integral membrane protein 1). [Mouse], partial (34%)	274.25	846	176.5
TC11759	similar to CG3842-PA {Drosophila melanogaster}, partial (17%)	396.75	718	417
TC11760		225.75	970.5	193.5
TC11761	similar to hypothetical protein C45G7.5 - Caenorhabditis elegans, partial (1%)	245.25	892	327.5
TC11762	similar to cell surface SD repeat protein precursor {Lactobacillus plantarum WCFS1}, partial (1%)	84.25	547.75	75.5
TC11763	similar to unnamed protein product {Mus musculus}, partial (25%)	185.75	725	180.5
TC11764	homologue to unnamed protein product {Schizosaccharomyces pombe}, partial (6%)	96.75	729.5	214.5
TC11765	weakly similar to PTD008 protein {Homo sapiens}, partial (63%)	328.25	787.5	363.5
TC11766	weakly similar to NCBE {Mus musculus}, partial (17%)	133.25	977.75	375.5
TC11767	weakly similar to Hypothetical protein M01A10.2c {Caenorhabditis elegans}, partial (3%)	144.25	676	119
TC11769		140.25	680	995
TC11770	weakly similar to unnamed protein product {Mus musculus}, partial (8%)	345.25	760.5	400
TC11771	weakly similar to Unknown (protein for MGC:56116) {Danio rerio}, partial (3%)	96.75	709.5	35
TC11772		158.75	1038.5	192
TC11773		154.25	919.5	193
TC11774	weakly similar to Breakpoint cluster region protein (EC 2.7.1.-). [Human], partial (2%)	137.75	728.5	201.5
TC11775	weakly similar to ASC-1 complex subunit P200 {Homo sapiens}, partial (4%)	80.75	587.75	74
TC11776		84.25	981	571
TC11777	similar to membrane protein putative {Pseudomonas putida KT2440}, partial (1%)	164.25	838.25	177
TC11778		2579.25	632.5	170.5
TC11779	weakly similar to Unknown (protein for IMAGE:3542589) {Homo sapiens}, partial (3%)	171.75	975	892
TC11780	homologue to hypothetical protein {Plasmodium falciparum 3D7}, partial (1%)	87.25	287.75	722.5
TC11781	weakly similar to unnamed protein product {Mus musculus}, partial (3%)	126.75	538	99
TC11782		106.25	902.5	170
TC11783		71.75	601.25	22
TC11784		55.75	554.5	64
TC11785	similar to autocrine motility factor receptor {Homo sapiens}, partial (2%)	149.75	1021.75	349.5
TC11786		333.25	680.5	264.5
TC11787	similar to A-agglutinin attachment subunit precursor. [Baker's yeast], partial (3%)	153.75	819	161.5
TC11788	homologue to GH11117p {Drosophila melanogaster}, partial (1%)	138.25	1132	255.5
TC11789		130.75	666	176
TC11790	homologue to ubiquitin-protein ligase 1 putative {Plasmodium falciparum 3D7}, partial (0%)	150.75	472.75	22
TC11791		176.75	879.5	468.5
TC11792	unknown {Pasteurella multocida}, partial (11%)	70.75	708.25	409.5
TC11793		235.75	903	167
TC11794		96.75	804	188.5
TC11795		102.25	857.5	164
TC11796		222.25	920	282.5
TC11797		126.25	838.5	273.5
TC11798		98.75	811	111
TC11799	weakly similar to cleavage stimulation factor 77K chain - human, partial (23%)	166.75	989	67
TC11800		218.75	825	302
TC11801	similar to Laminin B-chain (Fragment). [Medicinal leech], partial (7%)	148.75	940	205.5
TC11802	BAB-I protein {Drosophila melanogaster}, partial (2%)	92.75	712.5	151
TC11803	weakly similar to ubiquitin specific protease 16 {Mus musculus}, partial (3%)	106.75	869	455.5
TC11804	homologue to unnamed protein product {Mus musculus}, partial (1%)	103.75	905	176.5
TC11805		72.75	569.5	29.5
TC11806		109.75	896.75	178.5
TC11807		49.25	542.25	195.5
TC11808	homologue to similar to GenBank Accession Number BC009478 leucine zipper protein RP42 homologin Homo sapiens, partial (90%)	383.25	630	248.5
TC11809		113.25	698.5	169
TC11810		5836.25	961	267
TC11811		72.75	635.25	300
TC11812		116.25	639	147
TC11813		222.75	1552	7005
TC11814	similar to decay accelerating factor GPI-form precursor; CD55 {Rattus norvegicus}, partial (3%)	116.25	740	201
TC11815		92.25	725.25	315
TC11816		214.25	542.75	101.5
TC11817		123.75	818.75	410.5
TC11818		104.75	887.5	124.5
TC11819	similar to 50S ribosomal protein L27. {Lawsonia intracellularis}, partial (20%)	82.75	675	77
TC11820	weakly similar to probable SNF2/SWI2 family transcription factor [imported] - Arabidopsis thaliana, partial (2%)	106.75	705	84.5
TC11821		71.75	564.25	53.5
TC11822		212.25	907.75	390.5
TC11823	similar to Splicing factor 3B subunit 4 (Spliceosome associated protein 49) (SAP 49) (SF3b50), partial (41%)	530.75	625	210
TC11824	weakly similar to steroid receptor-interacting SNF2 domain protein {Mus musculus}, partial (1%)	250.75	715.25	533
TC11825		72.25	701.5	388.5
TC11826	similar to similar to GenBank Accession Number AY070592 RE69393p in Drosophila melanogaster, partial (76%)	261.25	779.75	59284
TC11827	weakly similar to natriuretic peptide receptor homolog COS1.2a - sea squirt (Ciona intestinalis), partial (12%)	102.75	695.75	180.5
TC11828	weakly similar to ectonucleoside triphosphate diphosphohydrolase 6 (putative function) {Homo sapiens}, partial (10%)	81.75	770.75	90.5
TC11829	weakly similar to cytochrome b {Pogonomyrmex tenuispina}, partial (10%)	136.25	577.25	157
TC11830	weakly similar to nuclear pore-targeting complex protein 97K - mouse, partial (11%)	213.25	625	263
TC11831		121.75	694.25	110.5
TC11832		122.75	595.5	113
TC11833	similar to probable N-arginine dibasic convertase [imported] - Arabidopsis thaliana, partial (2%)	84.75	665	206
TC11834	KIAA1824 protein {Homo sapiens}, partial (1%)	52.75	614.25	4
TC11835	weakly similar to caspase-associated recruitment domain(CARD)-containing pro-apoptotic protein CARP - Human, partial (18%)	146.25	691	158
TC11836	similar to LD22664p {Drosophila melanogaster}, partial (5%)	245.75	899.5	1127.5
TC11837	similar to unnamed protein product {Homo sapiens}, partial (10%)	111.75	671.5	98
TC11838		139.75	952	202
TC11839		116.75	379.25	55.5
TC11840		61.75	579.5	53.5
TC11841	weakly similar to possible mucin precursor {Leishmania major}, partial (2%)	69.25	691	119
TC11842		254.25	955.75	493.5
TC11843	similar to outer membrane protein {Aeromonas salmonicida}, partial (4%)	111.25	660.5	19.5
TC11844	similar to KIAA2026 protein {Homo sapiens}, partial (2%)	109.75	643.75	150
TC11845		107.75	689	143
TC11846	weakly similar to hypothetical protein R11A8.2 - Caenorhabditis elegans, partial (4%)	68.25	577	103.5
TC11847	weakly similar to unnamed protein product {Homo sapiens}, partial (21%)	678.25	1549.75	65367
TC11848	weakly similar to Similar to origin recognition complex subunit 3-like (yeast) {Xenopus laevis}, partial (4%)	87.25	637.5	72.5
TC11849		119.75	673.5	39
TC11850	similar to acyl-CoA-binding protein homolog T27E11.20 - Arabidopsis thaliana, partial (8%)	92.75	665.25	188
TC11851		188.75	723.5	257
TC11852		183.75	1563.5	9414.5
TC11853	Serine/threonine-protein kinase RIM15 (EC 2.7.1.-). [Baker's yeast], partial (0%)	44.25	620.5	13.5
TC11854	weakly similar to GTPase-activating protein RanGAP1 [imported] - sea urchin (Strongylocentrotus purpuratus) (fragment), partial (13%)	180.75	891.5	228.5
TC11855	weakly similar to DNA-binding protein Mel-18. [Mouse], partial (16%)	71.25	832	75.5
TC11856		581.25	975.25	1262
TC11857		145.75	899.5	569.5
TC11859		152.75	498	-17.5
TC11860	weakly similar to early transcribed membrane protein {Plasmodium falciparum 3D7}, partial (12%)	113.75	715.5	260
TC11861	weakly similar to Unknown (protein for IMAGE:3709070) {Mus musculus}, partial (3%)	123.25	636	5.5
TC11863	weakly similar to Hypothetical protein F36F2.6 {Caenorhabditis elegans}, partial (12%)	251.25	696.25	114.5
TC11864	weakly similar to Dentin sialophosphoprotein precursor [Contains: Dentin phosphoprotein (Dentin phosphophoryn) (DPP);, partial (4%)	132.25	796	150
TC11865	similar to SURF1-like protein. [Fruit fly], partial (22%)	181.75	467.25	272.5
TC11866		131.75	820.75	576.5
TC11867		117.25	709.25	85
TC11868		122.75	826.5	284.5
TC11869	similar to similar to Dictyostelium discoideum (Slime mold). Histidine kinase A, partial (1%)	274.25	763.5	157
TC11870	similar to similar to XM_084887 similar to hypothetical protein CGI-131 in Homo sapiens; hypothetical protein, complete	159.75	1061.5	725.5
TC11871	similar to JNK-interacting protein 3 (Sunday driver protein). [Fruit fly], partial (1%)	184.75	788.75	559.5
TC11872		81.75	662.25	215
TC11873	weakly similar to histidine kinase DhkL {Dictyostelium discoideum}, partial (1%)	87.25	580.75	219
TC11874		287.25	926.5	90
TC11875		101.25	894.5	262
TC11876		64.25	521	24
TC11877		54.75	614.5	322.5
TC11879		109.25	826.5	194.5
TC11880	Glutathione S-transferase 26 kDa (EC 2.5.1.18) (GST 26) (SM26/1 antigen) (GST class-alpha)., complete	167.75	605.75	487.5
TC11881		117.75	1057.5	1804.5
TC11882	similar to D-alanine-D-alanine ligase PA4410 [imported] - Pseudomonas aeruginosa (strain PAO1), partial (5%)	109.25	587.75	183
TC11884	weakly similar to MAP kinase-activated protein kinase 2 (EC 2.7.1.-) (MAPK-activated protein kinase 2), partial (35%)	230.25	950.5	283.5
TC11885	similar to ubiquitin conjugating enzyme 6 {Mus musculus}, partial (29%)	143.75	943	315
TC11886		267.75	827.5	445.5
TC11887	homologue to sporulation transcription factor (AF096293) [imported] - Agrobacterium tumefaciens, partial (4%)	96.25	732.25	130
TC11888	weakly similar to AMSH {Mus musculus}, partial (21%)	176.25	759.5	292
TC11889	homologue to LSDV106 putative virulence factor {lumpy skin disease virus} [Lumpy skin disease virus], partial (22%)	992.25	795.5	302.5
TC11890	similar to Ribonucleoside-diphosphate reductase M2 chain (EC 1.17.4.1), partial (62%)	1299.75	753.5	535
TC11891	weakly similar to Sm 20.8 {Schistosoma mansoni}, partial (28%)	117.25	806.25	886
TC11892	similar to Brefeldin A-inhibited guanine nucleotide-exchange protein 2 (Brefeldin A-inhibited GEP 2). [Human], partial (2%)	194.75	742.5	253
TC11893	similar to Guanine nucleotide-binding protein beta subunit. [Northern European squid], partial (68%)	122.25	663.5	289.5
TC11894	weakly similar to C. elegans MRP-7 protein (corresponding sequence Y43F8C.12) {Caenorhabditis elegans}, partial (2%)	55.75	614	283.5
TC11895		78.25	355.75	18
TC11896	similar to Heat shock 70 kDa protein (HSP70). [Chinook salmon King salmon], partial (29%)	185.75	881.25	534.5
TC11897	similar to unnamed protein product {Homo sapiens}, partial (3%)	172.75	853.5	394.5
TC11898		126.75	900.5	793
TC11899		114.75	673.75	225
TC11900		110.75	627	293
TC11901		143.25	967.75	172
TC11902		97.25	649.25	180.5
TC11903		149.25	827.75	836.5
TC11904	similar to androgen receptor {Taeniopygia guttata}, partial (6%)	163.25	808	256
TC11905	weakly similar to putative teichoic acid linkage unit synthesis, partial (21%)	144.25	821.25	414.5
TC11906	vesicle transport protein putative {Plasmodium falciparum 3D7}, partial (1%)	339.25	609.75	139
TC11907	similar to similar to NM_016046 homolog of yeast exosomal core protein CSL4 in Homo sapiens, partial (72%)	105.75	659.5	135.5
TC11908		295.25	757.5	154
TC11909	similar to polymerase III {Bacillus subtilis}, partial (5%)	79.25	533	158
TC11910	similar to similarity to ribosomal protein L5 {Encephalitozoon cuniculi}, partial (2%)	173.25	876.25	783
TC11911		151.25	804	271
TC11912		184.25	676.5	236.5
TC11913	similar to Alu subfamily SB sequence contamination warning entry. [Human], partial (26%)	125.75	778.75	201.5
TC11914	weakly similar to Similar to protein kinase C and casein kinase substrate in neurons 3 {Danio rerio}, partial (12%)	436.25	367.25	217.5
TC11915		65.75	445	-4
TC11916	weakly similar to anti-silencing protein ASF1 homolog DKFZp547E2110.1 - human, partial (72%)	311.75	541.5	135.5
TC11917		100.75	580.25	-10
TC11918	similar to CG1078-PA {Drosophila melanogaster}, partial (4%)	226.25	543	226.5
TC11919		75.75	679	106
TC11920	similar to cAMP-specific 3' 5'-cyclic phosphodiesterase 4A (EC 3.1.4.17) (DPDE2) (PDE46). [Human], partial (31%)	133.75	852	169
TC11921	similar to similar to NM_007646 lymphocyte differentiation antigen CD38 homolog in Mus musculus, partial (38%)	218.25	986.75	2612
TC11922		119.25	448	44.5
TC11923		110.25	988.75	10804.5
TC11924	similar to AT06125p {Drosophila melanogaster}, partial (77%)	142.75	666.25	774
TC11925	similar to kinase Akt/PKB {Asterina pectinifera}, partial (32%)	313.25	857.25	717
TC11926	weakly similar to glutamate-cysteine ligase catalytic subunit {Mus musculus}, partial (11%)	181.75	541.5	273
TC11927		315.75	1154	330
TC11928		84.75	787	143
TC11929	similar to unnamed protein product {Mus musculus}, partial (13%)	160.25	721.25	999
TC11930	similar to Alpha-adaptin homolog. [Fruit fly], partial (15%)	80.75	633.5	176.5
TC11931	weakly similar to unnamed protein product {Mus musculus}, partial (12%)	159.75	1089.25	2362
TC11932		299.25	814.5	509
TC11933	weakly similar to VP6 {Eyach virus}, partial (3%)	115.25	789.5	149
TC11935	similar to ZK688.2 protein - Caenorhabditis elegans, partial (4%)	122.75	729.75	178
TC11936	similar to hypothetical protein W07E11.1 {Caenorhabditis elegans}, partial (3%)	88.25	659.5	137.5
TC11937	similar to UDP-glucose dehydrogenase putative {Arabidopsis thaliana}, partial (17%)	94.25	711	133
TC11938	similar to unnamed protein product {Homo sapiens}, partial (11%)	363.25	724	133.5
TC11939	similar to putative signal tranduction protein {Oryza sativa (japonica cultivar-group)}, partial (1%)	55.25	570.75	53.5
TC11940		863.25	978.5	627.5
TC11941		318.25	854.5	359.5
TC11942	weakly similar to MAGUK p55 subfamily member 6 (VELI-associated MAGUK 1) (VAM-1). [Human], partial (14%)	146.75	1137.25	3320.5
TC11943		148.25	698.5	323.5
TC11944		196.75	855.5	172
TC11945	hypothetical protein F5I14.8 [imported] - Arabidopsis thaliana, partial (2%)	73.25	489.25	36.5
TC11946		298.25	706.5	108
TC11947		114.75	707.5	82
TC11948		111.75	517.5	159.5
TC11949	homologue to N-Shc {Takifugu rubripes}, partial (5%)	116.75	933.25	416
TC11950	similar to PE_PGRS family protein {Mycobacterium tuberculosis CDC1551}, partial (2%)	164.25	758	173.5
TC11951	similar to similar to Dictyostelium discoideum (Slime mold). Nucleotide exchange factor RasGEF P, partial (2%)	250.25	667.5	1165
TC11952	weakly similar to UDP-Gal:beta-GlcNAc beta 1 4-galactosyltransferase 4; UDP-Gal:beta-GlcNAc beta 1, partial (44%)	91.75	605	132.5
TC11953		1082.75	542.5	12.5
TC11954	Female specific 800 protein (FS800). [Blood fluke], complete	65.75	485.75	1269.5
TC11955		160.25	706.5	163
TC11956	weakly similar to AT14373p {Drosophila melanogaster}, partial (10%)	96.25	781.5	224.5
TC11957	similar to histone deacetylase 6 {Mus musculus}, partial (4%)	79.75	407	70.5
TC11958	weakly similar to NADPH-cytochrome P450 reductase (EC 1.6.2.4) (CPR) (P450R). [House fly], partial (15%)	285.75	453	56
TC11959		93.75	898.25	191.5
TC11960	similar to Probable mannose-6-phosphate isomerase (EC 5.3.1.8) (Phosphomannose isomerase) (PMI), partial (15%)	104.75	672	176.5
TC11961	weakly similar to putative mannose-6-phosphate isomerase {Arabidopsis thaliana}, partial (25%)	109.75	711.5	44.5
TC11962		156.25	849.5	193
TC11963		116.75	947	6724
TC11964		216.25	816	215
TC11965		99.75	714.75	308.5
TC11966		231.75	650.25	249
TC11967	similar to unnamed protein product {Homo sapiens}, partial (7%)	92.75	965	567.5
TC11968		180.25	723	216
TC11969		88.25	697.5	147
TC11970	weakly similar to BC331191_1 {Homo sapiens}, partial (5%)	204.25	826.5	258
TC11971		63.25	701	117.5
TC11972	similar to Hypothetical protein C33D12.6 {Caenorhabditis elegans}, partial (9%)	462.75	1290.25	464.5
TC11973	similar to Kif21b {Mus musculus}, partial (10%)	117.75	1003.5	126
TC11974		137.25	800.5	181.5
TC11975		290.25	916	439
TC11976	similar to mitochondrial carrier family protein {Homo sapiens}, partial (7%)	222.25	625	68
TC11977	similar to hypothetical protein {Thiobacillus ferrooxidans}, partial (20%)	91.25	642	147
TC11978		102.25	904.5	296
TC11979	similar to AMV124 {Amsacta moorei entomopoxvirus}, partial (3%)	162.25	783.25	11.5
TC11980		91.75	870.5	181
TC11981		391.75	768.5	196.5
TC11983	homologue to probable oxidoreductase - Deinococcus radiodurans (strain R1), partial (4%)	165.25	714.5	336.5
TC11984	weakly similar to Glutamyl-tRNA synthetase (EC 6.1.1.17) (Glutamate--tRNA ligase) (GluRS). [Lyme disease spirochete], partial (16%)	183.75	750.5	164
TC11985	weakly similar to High-glucose-regulated protein 8 (NY-REN-2 antigen). [Human], partial (13%)	156.25	482	12.5
TC11986	similar to HPHase {Homo sapiens}, partial (8%)	192.25	1230.75	65367
TC11987	similar to NEDD-4 protein (EC 6.3.2.-) (Fragment). [Human], partial (19%)	143.25	678.25	123.5
TC11988		115.25	745	36.5
TC11989		131.25	737.5	213.5
TC11990		91.25	822	201.5
TC11991	similar to Dynamin-1 (EC 3.6.1.50) (Dynamin BREDNM19). [Mouse], partial (18%)	160.75	854.5	266.5
TC11992	similar to hypothetical protein {Schistosoma japonicum}, partial (74%)	200.25	1281.5	6358
TC11993	similar to camp-dependent 3' 5'-cyclic phosphodiesterase 4d (dpde3) (pde43) {Homo sapiens}, partial (6%)	87.75	850	78.5
TC11995		88.75	646	10.5
TC11996		56.25	485.75	34.5
TC11997		73.75	661.5	47.5
TC11998	weakly similar to unnamed protein product {Mus musculus}, partial (19%)	93.75	800.5	297
TC11999		92.25	826.5	107
TC12000		64.25	392.25	-4.5
TC12001	similar to similar to GenBank Accession Number AF056323 syntaxin 7 in Mus musculus {Schistosoma japonicum}, partial (64%)	198.75	724	148.5
TC12002	similar to unnamed protein product {Homo sapiens}, partial (5%)	1480.75	933.5	331
TC12004		125.25	697.5	236
TC12005	similar to nucleoprotein {Human parainfluenza virus 1 strain Washington/1964}, partial (2%)	340.25	816	486.5
TC12006	similar to similar to Dictyostelium discoideum (Slime mold). Nucleotide exchange factor RasGEF P, partial (0%)	244.25	1329	2251.5
TC12007	similar to ribosome releasing factor (OO TP) PFB0390w [imported] - malaria parasite (Plasmodium falciparum), partial (4%)	117.25	463.5	21.5
TC12008	weakly similar to similar to Dictyostelium discoideum (Slime mold). Ubiquitin hydrolase B (Fragment), partial (3%)	135.75	811	182.5
TC12009	similar to polyprotein-like {Lycopersicon chilense}, partial (1%)	94.25	740	409
TC12010		83.75	566	126
TC12011		128.75	934.75	250.5
TC12012		180.25	1113.5	6275.5
TC12013	similar to hypothetical protein {Schistosoma japonicum}, partial (52%)	983.75	796	1062
TC12014	weakly similar to LD45826p {Drosophila melanogaster}, partial (34%)	167.25	611	19
TC12015	similar to hypothetical protein Nucleoside diphosphate kinase {Schistosoma japonicum}, partial (23%)	211.75	827.75	420.5
TC12016		141.25	607	78.5
TC12017		251.75	790.25	271.5
TC12018		127.75	673.25	1100.5
TC12019	weakly similar to Similar to putative ATPase {Homo sapiens}, partial (1%)	210.75	776	342.5
TC12020	similar to serine/threonine protein kinase (putative) {Lactobacillus plantarum WCFS1}, partial (2%)	129.25	902	59872.5
TC12021		209.25	959.25	299.5
TC12022		147.25	869.5	141.5
TC12023	similar to methionine aminopeptidase {Leptospira interrogans serovar lai str. 56601}, partial (13%)	151.25	722	100
TC12024		128.75	626.25	2641
TC12025		68.75	565	56
TC12027		284.25	773.75	393
TC12028		210.75	915.5	1126
TC12029		609.75	1192.25	5471
TC12031	similar to similar to NM_016208 VPS28 protein in Homo sapiens {Schistosoma japonicum}, partial (54%)	235.25	911.5	310
TC12032		187.25	773	153
TC12033	phosphoenolpyruvate phosphomutase (fom1) {Streptomyces wedmorensis}, partial (3%)	113.75	839	263
TC12034	weakly similar to Ubiquitin carboxyl-terminal hydrolase 16 (EC 3.1.2.15) (Ubiquitin thiolesterase 16), partial (5%)	152.25	871.5	312
TC12035	weakly similar to GTP-binding regulatory protein alpha chain - starfish (Asterina pectinifera), partial (51%)	114.25	633.75	91.5
TC12036		125.75	713.25	239.5
TC12037	weakly similar to Unknown (protein for MGC:9535) {Homo sapiens}, partial (10%)	240.75	892.5	762.5
TC12038	weakly similar to GH21511p {Drosophila melanogaster}, partial (11%)	95.75	759.75	121
TC12039	similar to hypothetical protein ZK180.6 - Caenorhabditis elegans, partial (3%)	95.25	779.5	1023.5
TC12040		50.25	388.5	2.5
TC12041	weakly similar to chromatin-specific transcription elongation factor FACT 140 kDa subunit {Homo sapiens}, partial (10%)	199.25	741.5	85.5
TC12042	similar to vitellogenin II {Oryzias latipes}, partial (1%)	82.25	886.75	386.5
TC12043		500.25	984.5	176.5
TC12044	similar to Unknown (protein for MGC:30809) {Mus musculus}, partial (18%)	95.75	874	146.5
TC12046		102.75	1185.5	240
TC12047	similar to LvsB {Dictyostelium discoideum}, partial (0%)	134.75	1053.75	2365
TC12049	similar to unnamed protein product {Mus musculus}, partial (15%)	121.25	658	183
TC12050		189.25	768	330.5
TC12051		64.75	587.5	-14
TC12052		30.25	340.75	2.5
TC12053		156.25	845.75	444.5
TC12054	similar to Djsyt protein {Dugesia japonica}, partial (10%)	143.25	831.5	273.5
TC12055		164.25	774.5	236.5
TC12057		187.25	979.75	1486
TC12058	similar to hypothetical protein K01A6.1 - Caenorhabditis elegans, partial (8%)	143.75	558.5	173
TC12059	similar to Coat protein {Narcissus carlavirus}, partial (5%)	332.75	913	259.5
TC12060	weakly similar to Similar to islet cell autoantigen 1 69kDa {Xenopus laevis}, partial (28%)	145.25	670.75	133
TC12061	similar to nitrite extrusion protein {Staphylococcus epidermidis ATCC 12228}, partial (5%)	127.25	871.25	213
TC12062	weakly similar to putative alpha-glucosidase 1 {Oryza sativa (japonica cultivar-group)}, partial (2%)	398.25	969	680
TC12063		190.25	555.5	49
TC12064		109.75	361.25	13
TC12065		63.75	559.5	117
TC12066		166.75	1077.75	829.5
TC12067	similar to tyrosine phosphatase CDC25 {Dictyostelium discoideum}, partial (1%)	156.25	662.25	471.5
TC12069		327.25	20463.2	65367
TC12070		178.25	717.5	130
TC12071		127.75	673	83.5
TC12072		248.75	597.5	48.5
TC12073		109.75	757	211.5
TC12074		100.75	585	174.5
TC12075		185.75	935.25	1851
TC12076		74.25	734	165.5
TC12077	weakly similar to similarity with M phase inducer phosphatase {Encephalitozoon cuniculi}, partial (9%)	182.75	910.75	236
TC12078		67.75	744.5	210.5
TC12081		134.25	471.5	74
TC12082		396.25	1008.5	467.5
TC12083		105.75	849.5	123
TC12084	weakly similar to unknown protein {Arabidopsis thaliana}, partial (27%)	535.25	1165.25	560.5
[truncated: 10,001 more rows]
