# Supplementary material for: Gene expression patterns during adaptation of a helminth parasite to different environmental niches
Source: Genome Biol. 2007 Apr 24;8(4):R65. doi: 10.1186/gb-2007-8-4-r65 (PMC1896014; doi:10.1186/gb-2007-8-4-r65)
Supplement: Additional data file 7 — All oligonucleotide sequences used for the schistosome array [file gb-2007-8-4-r65-S7.xls]

## Sheet: Sheet1
Tentative Consensus TC No	Oligo Sequence	TC source size	TC Start Stop	Oligo Tm C
TC10000	tcaggtacatcggttggattcggattgttcgctgtattcaccaga	349	TC10000_301_345	76.12
TC10001	gatcaacaggtcgaatcccgtaaggatcgatcgtgagcggaccag	572	TC10001_137_181	78.23
TC10002	ggtggtgttggcgaagattcaatcaactgttcatccaacgaaaca	364	TC10002_103_147	75.51
TC10003	gtccggatccagtagctgtaggcaaagtagatgattcagttgctg	620	TC10003_113_157	75.38
TC10004	agaccaggacgatcagtcagtacagttttacatgctcgagttagta	634	TC10004_62_107	74.08
TC10005	tagctggagcgaatggagcagttgtgaacagtcatcagggacacg	378	TC10005_177_221	78.57
TC10006	aaatcgagcatgacattctcttgcagcgcgaatatatgaaagagc	582	TC10006_345_389	74.11
TC10007	attacaatgaatccatctgccagtgtaccgttaaatttgctgcca	621	TC10007_526_570	74.07
TC10008	aggccaatgcgttcgatgacgtcttttggtaaatgatcggatcga	349	TC10008_245_289	76.75
TC10009	caacgggaatctgtacatgagtacgttcatcagtgtatgtgtttgaca	712	TC10009_135_182	74.16
TC10010	actttctaaggaatcgcccaaattagagggttgagaatcgattttgtgg	368	TC10010_259_307	74.51
TC10011	gcagaattagctgaacgtcgagcatctgcactagctgattgtact	662	TC10011_257_301	75.46
TC10012	tgtgcactaacatgagaccaagcacgttgaaatatagccacctta	372	TC10012_114_158	74.41
TC10013	tcaactgacataagcatttacaacatttgaccatgcgctatatcgacgt	783	TC10013_277_325	74.44
TC10014	gaggatcctgtaatggctatcagaacagcttgtgaagattgcctg	356	TC10014_37_81	74.64
TC10015	aagccggaagacgacgtgctctagacatacgacgattagttgtat	450	TC10015_37_81	75.5
TC10016	acattgtaatatactgtcatgattgaaccgactcgttgatgcctcactg	350	TC10016_281_329	74.13
TC10017	aacgtttcgacatccttgacatcggcacatattcgagcatctgac	381	TC10017_225_269	75.79
TC10018	gtgaggaacactatgtgacggaaaccaagtgcacgggagaacata	305	TC10018_225_269	76.49
TC10019	agcaattactaaaataccaggcacctactttaagccccgagcagt	346	TC10019_177_221	75.35
TC10020	gcaaggccgctttattggtcaagtcctcgcgttacaacagctatc	450	TC10020_161_205	77.38
TC10021	ttaatagatgactaacatgaccaccgtgcacaaaccggatattaggg	362	TC10021_121_167	74.03
TC10022	cacatcgtccggtgctatgcttacccgcagatgcaactcgtcgac	399	TC10022_219_263	79.96
TC10023	ggtacgatgaacctaactacacggctcagtccaacaatcagtggc	462	TC10023_402_446	76.58
TC10024	acgtctcactgaagagcgtaaatatcgtttgcttctcgaacagc	335	TC10024_2_45	74.61
TC10025	tggactttgtgcaaattccggtattgatgtacatcatatcccagga	446	TC10025_44_89	74.22
TC10026	aggttacacacagtagtagatctaggacttaggtactccgatgacttgt	689	TC10026_142_190	74.06
TC10027	gcttggagctaaatcgtattgctcttagcaagaccatatgggatatacg	463	TC10027_132_180	74.06
TC10028	aagccggtagctatcatggtttggcgcttaaacagtcaatacata	460	TC10028_113_157	74.51
TC10029	aaatttcgtcttggtgttgaattacgattgggagtagcagttgccc	982	TC10029_751_796	75.18
TC10031	tctccatgtctcaatacgaattcattgataacaaccgccaccaaca	410	TC10031_6_51	74.5
TC10032	acaatcgcttggccactatctagttcaatacaaccgcctacatta	903	TC10032_385_429	74.11
TC10033	aaatggtcctggtatcctcataaccgtcaactcaagtggacagag	448	TC10033_357_401	74.98
TC10034	gatgatatacgtcgcattgatcgatacagagaaccgcctgcgttc	397	TC10034_169_213	75.51
TC10035	cactagccaatcagaaagcgaagctcaaggttacctagtgggtga	379	TC10035_145_189	76.26
TC10036	ccttcatgtctgcttccgattcacgacgcaaattgttccttgg	603	TC10036_270_312	75.77
TC10038	ggaatcgccgagctgctcgcagttcacgaaagtcaataccaactt	772	TC10038_285_329	78.16
TC10039	gggaattggcaagctgtatatcatcattcgtccaacggttcatga	478	TC10039_293_337	74.89
TC10040	ccacattgtgcggacattccatgtatctacattaatggttactctggt	530	TC10040_442_489	74.25
TC10041	cactatacagatcatgtttgaaggatcagagcctggttgtggagc	350	TC10041_37_81	74.48
TC10042	cacaacctcctgtcaagtcgaagtgatttcctcttgatccctttt	565	TC10042_513_557	74.54
TC10043	actttgagagggtgccaattgatgaatgggactagtatgagctct	465	TC10043_197_241	74.92
TC10044	agcggttagttattaggactattaccggagccatctagtcacagg	756	TC10044_299_343	74.26
TC10045	ccaccaccaccacgaacaatgataatgcgtaagataggtgaatga	419	TC10045_47_91	74.57
TC10046	aaagcgatatcaagcatgatcatcgaatgtggacgggtcagttcg	449	TC10046_145_189	75.79
TC10047	ttctggccattccggtccgtgacactctcaagcgcgtagagac	503	TC10047_432_474	79.75
TC10048	acctgaacatgtcgcagcgttatggacttgattactgatttggt	729	TC10048_203_246	74.72
TC10049	taagaaatccacctgtttcagtttgagcacccgggtagcatcaca	497	TC10049_9_53	76.6
TC10050	agcctacagaaacatatgttccagtcaatatagcttggttgggtcatc	572	TC10050_506_553	74.08
TC10051	cgcatcgtataacagtttcggaatgggaagtattcgagtcagtca	325	TC10051_249_293	74.11
TC10052	gatcatgaggacgatgttgttgatggttgtgatgatggggatga	483	TC10052_2_45	74.64
TC10053	accaccgaatcactatgtcctactttcgcacctgctcgacgtgt	468	TC10053_120_163	78.27
TC10054	gaagcggtagctggcagaaaggtttccatgataaggtttgtacat	457	TC10054_158_202	74.87
TC10055	cactgcggccttactagcaagtctcgcaatgatctcttaactttta	409	TC10055_2_47	74.36
TC10056	gtttgggttctcagagaattcggtagcagagaatgagattcaatgttca	961	TC10056_196_244	74.18
TC10057	tgagctcatctgtgtaacactattcgggtttcatacgcatacaacc	415	TC10057_19_64	74.27
TC10058	ccaagaggcattatgaggtgcacaccaatctgttagagcactgaa	442	TC10058_305_349	75.72
TC10059	catcgccatcatcgctcagcggtacgactttctatattcgattag	504	TC10059_185_229	74.24
TC10060	aggacttgacaggatttaattaattgtcgattaacggttgccagtcgt	405	TC10060_174_221	74.33
TC10061	gtgctccagtcaacaactacattattgagaagcgagaagctgcca	373	TC10061_257_301	75.78
TC10062	acactcaccttgttcctcttaacatattcagtatcggaaggtcagga	472	TC10062_285_331	74.25
TC10063	cgtcacaatatcgtcatgctagtttgaacagaattgcggtctcac	372	TC10063_81_125	74.02
TC10064	tgatattgctcgactatcttccattgtcttcggtgagtagctccc	380	TC10064_277_321	74.68
TC10065	ctcatctgcatccaatcctctgtgttaattgacgatgctgctcag	517	TC10065_418_462	74.89
TC10066	agcagacgaaattaccccagatgatatcattaatccaccagctgaa	592	TC10066_499_544	74
TC10067	aaacagtgaagtctgaggtgatcgattgacgttaggaaaggaaca	423	TC10067_79_123	74.04
TC10068	gcacgagggcatattgtgacatgagatcttagatttggagtagct	621	TC10068_2_46	74.14
TC10069	agtcagacctttgcaatcccaaatcgaaataagtctgaatcgtcagg	377	TC10069_207_253	74.53
TC10070	gtatgcaactcctcagtagtagtggacattaacgatctcggacga	376	TC10070_17_61	74.36
TC10071	tgtgtcaagttaactgatgtaacgaatgcaagccgtacaccacta	387	TC10071_313_357	74.34
TC10072	aagcacctgtatggctaaagcgatgagacgtgcgggacggatgat	390	TC10072_41_85	79.54
TC10073	agttaataatcgtatctggagtcggctatgcaatcctgatcgacttcc	603	TC10073_305_352	74.52
TC10074	acatgtgtatgtgttgtcctttttgcgttatgtccacccatgcaaaa	376	TC10074_25_71	75.49
TC10075	accaccatcgtcatgcatcattcgcctttaccattgaaaga	709	TC10075_292_332	74.11
TC10076	taaaccgtgaccaagtagaggtgtgcgtttgcaagtggtgc	556	TC10076_129_169	76.7
TC10077	aagtcaccgccaacaccatcattatcatcgtcatcatcatgatga	439	TC10077_237_281	74.42
TC10078	aacctcgcaacagcattttcgaaactacacttttgtgcagtcaat	511	TC10078_65_109	74.6
TC10080	atgtcgtgtcatgattcgagcatacactccacacacgtaaggtg	412	TC10080_345_388	75.49
TC10081	ttggcatggctatgaaatcaactaactaaggactatgctcacacct	568	TC10081_239_284	74.06
TC10082	cttgtctgacataacgaccgaaagagcttggctcgatacagttcg	363	TC10082_65_109	75.52
TC10083	cgataataggttaaggccctgacacgataggctaactggtttaacc	337	TC10083_89_134	74.06
TC10084	tctaggattccaacgtggcgtgttactattggtcggtagcataat	421	TC10084_265_309	74.81
TC10085	gtctcagggtgagtgttgcacgaattcacgatgacgaggagttcg	413	TC10085_65_109	77.65
TC10087	acgacatcgaaagagatttaatgctcactctgttacccaactcaaca	618	TC10087_243_289	74.06
TC10088	aaccgatgtacatacataccaagtgttctacgttgtaactggctcac	685	TC10088_374_420	74.02
TC10090	acaagcggcttaggacactaagtatcaacactaatgtagtcaaacgg	520	TC10090_82_128	74.04
TC10091	tcattgcaagtcgtgtcgaaaattatccagaccaactaaggccct	533	TC10091_441_485	75.58
TC10092	tccacaagtcactggacatcaattattatcaagtagcccaccccg	436	TC10092_385_429	75.32
TC10093	agtagcttcgtggattgaatacacttgattgccaatacagcctagt	576	TC10093_321_366	74.09
TC10094	ggaaagtaataattagctacacgagcggcttcacgtagaccactt	1075	TC10094_786_830	74.14
TC10095	ggcaaattgattgacaatcctcgcatgttcgtttcactgtattagaaagg	684	TC10095_71_120	74.29
TC10096	tgcggtgaaaatgtaggatgtaacttgagtccagaatttctgattgtca	370	TC10096_206_254	74.19
TC10097	gttggtatcttcaataggtgatccgtcgttgcctatctcagcgtg	494	TC10097_201_245	75.39
TC10098	tttgtatggcaacgaccgcgaggacaaaactgtggtgtacaaaca	455	TC10098_209_253	77.21
TC10099	gaggatgctattaaagtactgcgtcagttttgtgagagtaaccttgaaca	492	TC10099_285_334	74
TC10100	ttgtaatgtcgtactctatttggctattatcacgtcgctcaggcc	1132	TC10100_643_687	74.08
TC10103	cgaatgcctcagtcgattgtcgtacacgtgatggtttaacacc	516	TC10103_75_117	75.09
TC10104	ggacccaatgggcactatgagatcaatggacccaatggacccaat	322	TC10104_143_187	77.93
TC10106	aattcctagtcgactcgcaagcgcctcagtaatgtcacctatcta	500	TC10106_449_493	75.46
TC10107	acaagtccatcagccataggtacaatatgcgtaaatgagtatccagagt	570	TC10107_59_107	74.36
TC10108	tcgaactttcttacgccctgtccttattgcctgtactcgttggc	435	TC10108_18_61	76.7
TC10109	gacaatcagggcatgcatcaactcctagtgattccattgattgtg	554	TC10109_489_533	74.18
TC10112	agtggctaagaacatcgtcaacatcatacggagttcatacgacgg	549	TC10112_35_79	75.07
TC10114	tttgcaccgtgatactatccaggcgtttaggcgaagtaagtggtt	536	TC10114_333_377	76.45
TC10115	taccatatggcggataaccactagagttaacggctgggatactca	513	TC10115_161_205	75.22
TC10116	ttatatgtcagccctatgtgcaaccgtttggccgaaacctatttc	552	TC10116_81_125	75
TC10117	aatgaggagatacagattggcagtacttggaatcagcgaaaccc	299	TC10117_32_75	74.49
TC10118	tgcgttcaaaccgatcagtcgtctaaatgagtctgttacttatcgg	507	TC10118_211_256	74.08
TC10119	attgctggttaagtacccaattgcgctcgtgaggtttcgacagct	510	TC10119_433_477	78
TC10120	tctacacgtattgcaacatcgttcggatcaccagatatgtggcct	310	TC10120_257_301	76.13
TC10121	ccgatccatagatcaggtaggtagtgctcccagcggaagtcgaaa	353	TC10121_229_273	77.66
TC10122	tgaagatgatgccgatgatgacgataatgataacgacgacatatgtgttg	377	TC10122_239_288	74.04
TC10123	cgatatagtctggttagttgcaagtcacacttcaaaacgccgcat	527	TC10123_449_493	74.95
TC10124	cgtcgacgtccacgtaagatgacagttgtcggtttatcatttaca	281	TC10124_9_53	74.26
TC10125	gctgcaacacgacttaggacatctatcggtatttcggagtactcg	696	TC10125_45_89	75
TC10127	tgaagctaacacggctgttttagaattgcgtaaacgtatggaacg	472	TC10127_241_285	74.12
TC10128	aaggttgtaacacactatgaacgagcagtactatttcgccttgga	356	TC10128_267_311	74.07
TC10129	atacgttgcatgcatggacttatttggttgcgtatgcgaagccaa	344	TC10129_49_93	76.6
TC10130	aagtgctaagatgcaactattgggatcggaatgtcgtgaaccagg	528	TC10130_15_59	75.69
TC10131	agaaacatcgacgtcgaagtcaaactgttggtaacgaagtcattact	644	TC10131_385_431	74.08
TC10132	acgtattcgtttgctgtaactggcttgcatatggaccatggatt	883	TC10132_475_518	74.96
TC10133	tggttcttatatacatccactgtaaattccagccgttcatcatgttgct	475	TC10133_102_150	74.12
TC10135	ggttttcaatggctcactgtgtgttgcctcaccttctctac	355	TC10135_167_207	74.33
TC10136	agtccttcgccggataattgagtatgagttacactctaggtatgagg	390	TC10136_50_96	74
TC10137	tgggtgaaaaaccgtatgtacatccgaccgttaaaatacccatcg	563	TC10137_209_253	74.61
TC10138	acaggacagcaatgccctacggtggatatgagaaggcctcc	578	TC10138_198_238	77.94
TC10139	atcgaacgtattagttcatctacactcaattcgggtgcacaactttct	495	TC10139_407_454	74.01
TC10140	gcattagtgtttggacgtaaacctcccatacaaacatggtcttcc	310	TC10140_193_237	74.05
TC10141	tgaggaagttaacgctagcaagtgtatcgaattgtttagatgccga	867	TC10141_366_411	74.11
TC10144	agcttacgtcacttcagcgtgtattaggtaatcttgcgtacactg	611	TC10144_97_141	74.14
TC10145	gaagacttcttcgatcgctatgaacaaggtctccgatctgtaagtatca	622	TC10145_69_117	74.16
TC10147	gttccggaactgcgatagacctgaaccggtgaataatccagtgac	291	TC10147_177_221	76.5
TC10148	tgtggatgtgtgtatctatgctgcacagttacaaatggatacacttca	502	TC10148_135_182	74.04
TC10149	gacaatacagatgttcttacccaaccggttatttcacggataccatga	484	TC10149_335_382	74.06
TC10150	tgagaaggtccagacattgtattccgagttacgctaccgtcttca	644	TC10150_545_589	75.51
TC10152	cgggctcgtgaaatagcatcatgtttggcataagggtgattggat	595	TC10152_9_53	76.21
TC10153	gggtataggctattgtacttggcgtacgacacctatgacgagaac	533	TC10153_33_77	74.78
TC10154	actacattagcgaactagttaagaatgcaactggaacgtgacgaacag	294	TC10154_111_158	74.19
TC10155	caaccctcgaggatagagtgtggcagtaaatttagtctcgaaacc	385	TC10155_249_293	74.2
TC10156	tgtcttcgggctaatgggtacgataggctatcacattaccaggtg	627	TC10156_381_425	75.78
TC10157	gtggcaggaatgcgtgaaatcgatataccagctatgatgaaattagcg	1165	TC10157_762_809	74.82
TC10158	gatcctagatacgaggctgttgcgacgcgtgctctaaaagctatg	550	TC10158_209_253	76.46
TC10159	ggctgggacactggacactacatagatctagaggaaggttcacct	295	TC10159_80_124	76.33
TC10160	ctcctgcgggacgactgcatgcttgttctaccagtatcacctgat	519	TC10160_257_301	78.34
TC10161	agcacaatatgctacgaaaaagattttatttctccgaacctaccgggt	908	TC10161_454_501	74.3
TC10162	cgaaaatacccacggcaattaactgctcaccgtcgcgtacttcta	620	TC10162_161_205	76.67
TC10163	gctcttcatgcgtgagagtgattatgtcaatatgcgtaacggga	580	TC10163_193_236	74.5
TC10164	agcaaaaccgaatgccactagtgcaatcttggatactttcctgt	293	TC10164_129_172	74.96
TC10165	tggaaactgacattggaagaccgtaattttggtaaccctgctgat	591	TC10165_261_305	74.67
TC10167	tcataaagtaagcactatccgccgaatctcaaacacgtgtagctt	707	TC10167_449_493	74.17
TC10168	tgggcttggaccgaggatcccctacaaactttgggccaaaa	300	TC10168_87_127	78.6
TC10170	ggtgaagtggatagtttccgattggccagtatatcacagattaagca	582	TC10170_83_129	74.08
TC10171	cagaggattactgcgtgtagctgatcggtttacccactcaaactt	332	TC10171_222_266	75.31
TC10172	gcgaggcaaatagcaggaccgaatagtactcaagactgctcgtac	557	TC10172_453_497	76.26
TC10173	acggccggcaggtgtcaattcaggtcattactctacgatgatttt	593	TC10173_33_77	76.54
TC10174	agcacatgttgtcaagtcacctagactagtggccatactaaaacttg	546	TC10174_213_259	74.14
TC10175	acctcatttcgatttctcacattaatttactcgcatgacggagtgatca	559	TC10175_333_381	74.04
TC10176	agcagcttcttaggttaagagatatcgttattcgttcaagagcagcttct	306	TC10176_150_199	74.44
TC10177	agggagccataatttaattcagtcgacagaatatcgtttgatggatgct	278	TC10177_158_206	74.04
TC10178	tgcaaaactacctcatggcatagctctaggaattgcagtttcgat	310	TC10178_241_285	74.54
TC10181	catagcttggacgtgaacctactcgttacgtttcacataagcagt	627	TC10181_479_523	74.29
TC10182	cgacttgttctcgtaggtttgtaggtttcgtactcctcctgagg	313	TC10182_133_176	74.84
TC10183	tgaagagttggtttgacgtttccgttccaaccagtcaacaacacg	494	TC10183_397_441	76.37
TC10184	gcacgaggtatgtctgaagggtcatctatcttgtcctgtggacct	495	TC10184_2_46	76.73
TC10185	atggaatcggattgcccgtcgagtccatcatcggattgccgttct	717	TC10185_481_525	79.65
TC10186	ggcattgggtaaattagcatgactctcacatctacgtcgtgcctc	500	TC10186_129_173	75.7
TC10187	tgtagagcgatgcttcgattagtccagtatttaggatcacctgct	661	TC10187_612_656	74.47
TC10188	atgaagatctagcgatatgagcggcatgtacagggtgattaggac	462	TC10188_65_109	74.79
TC10189	ccatggccaatccggctttacaaggatgtgtttatccaacaacag	553	TC10189_365_409	75.64
TC10190	agtcacgacaattatgtatttgtaccggtctgctgctcaactgaa	1150	TC10190_893_937	74.3
TC10192	caggaggagagcaatattccacgtaatgcatggctttgttgg	405	TC10192_82_123	74.45
TC10194	ctctttcgttggtattcacatcgtgtgcgtggtggcttttgg	444	TC10194_271_312	75.91
TC10195	gacagccgtttggtccagtcagtccatgtcgtcccacataaatta	519	TC10195_206_250	76.6
TC10196	atgaggttgattcggagtatttagcaagtagtacgtgccctccgt	422	TC10196_353_397	75.78
TC10199	gcgaccttattagattccacaaatttacaattggacatgcctggaaaagt	510	TC10199_244_293	74.04
TC10200	gccaatgaatcgaacagtcataacaatgcatcggatgtgcggcaa	279	TC10200_97_141	76.79
TC10201	attctccctacaaactgttcggttatggcaattgtaaatcgctgc	497	TC10201_105_149	74.19
TC10202	actgtcatggtggtccagttgtagcacaagatgtagatatagattctga	559	TC10202_110_158	74.07
TC10203	gccgaacctgagttgccaacagcttgatagcaacattatgaaaga	311	TC10203_3_47	75.26
TC10205	atggatgaggtagtacaattgtggtgatcatcatcatcaacaacagtagc	388	TC10205_199_248	74.03
TC10206	acctgaagcattctttgaaaattctggtcgttatgctgtcattgct	578	TC10206_275_320	74.16
TC10208	accaattttaccagagaaagcggaagcacttgttcatagttcagc	932	TC10208_519_563	74.13
TC10210	cagtactctctggttgcttcaagtcaagttactgggtgcatgg	561	TC10210_518_560	74.85
TC10212	acgggaactattcgaaccttgtatgagatagttcagtttagaggtcttcg	635	TC10212_43_92	74.14
TC10213	gaattacgttgaatttgaacttgctgctcatagtcgggtgactgg	535	TC10213_51_95	74.14
TC10214	caggttataggacaccgacattccgctggcccgtacctgg	661	TC10214_621_660	78.22
TC10215	tcagcaagataacgacgaaatgactcgctagaagtaatcttatccacagg	578	TC10215_505_554	74.45
TC10216	taaagaagcagctagcacaagtgcacgtcttagttcacatgaaca	604	TC10216_145_189	74.58
TC10217	tggctgtacatcattatcctgctttatcagccaattcacctgatca	374	TC10217_36_81	74.25
TC10218	tcagcacgacgtgtctcatctacatcacatcaagtaactaataattcgga	581	TC10218_420_469	74.2
TC10219	gcatttgggaacgtgtttccggactggttacagacaattcaataa	520	TC10219_295_339	74.24
TC10220	agacatatgaacctattgttagtcactagctaccatgggactgcatct	569	TC10220_170_217	74.1
TC10221	tctgccatagcaattatgcgaatatcctggtttaccaataagtaggca	672	TC10221_287_334	74.04
TC10222	cggttggaatccatacaggttccttagtggaataagtaatggcttgg	490	TC10222_429_475	74.47
TC10223	tgatttgaggtcaccagcgtctaattcttctggaacaatttccct	605	TC10223_313_357	74.4
TC10224	ttggttcgaaacatatgcggaaacaactctgtaggatctcacgaa	451	TC10224_395_439	74.28
TC10225	tcagaactaggaacatcaggtcgtcgactggaattactagtccgt	539	TC10225_41_85	75.03
TC10226	tctgtcatatcatgtggttggcctaactcgataagcgtaaacatactca	453	TC10226_246_294	74.42
TC10227	ggaagacatttaggaacaactgctccagtaatcggtcttttagatccaa	458	TC10227_96_144	74
TC10228	gtgtgtgtacaattacaagtagaccataagggtgaccatgaactatgcaa	599	TC10228_169_218	74.04
TC10229	tggaaataaccagaaacctgttgaagcattttgttttacgctcttgct	578	TC10229_120_167	74.34
TC10230	aatgatgtgcgtcgttcagcatgttgggctatcgcttcattaact	287	TC10230_241_285	76.08
TC10231	tctttgcgacttcgtgcagatctacgtataccatacagttcagga	585	TC10231_441_485	74.5
TC10232	taaacttgctcatttacaagctcgaattcgtattcaagctgccgc	574	TC10232_481_525	74.36
TC10233	gacaacgattggtttcgcattgaatcaaatcaacttgggactcgt	607	TC10233_209_253	74.51
TC10234	tctgaacttcgaaaagctaaacgctcagacatactactcgttgca	648	TC10234_385_429	74.11
TC10235	gatcatcatgccggagcttactaggagggtttgtacaatggtcta	525	TC10235_193_237	74.82
TC10237	gatgtggatcaccgttacatagtaaagctgcgggatatccaggtt	542	TC10237_85_129	75.17
TC10238	agaacaccgtttgttggtccggaaactacaactggacttatgata	598	TC10238_153_197	74.11
TC10239	aacaatagaccttttgggacagattggtcaacacgaaggcttgc	757	TC10239_327_370	75.36
TC10241	tcctgagtcagcacaccatagttggataaccttcgaaggatatga	620	TC10241_119_163	74.43
TC10242	tggcattataatagcccaactgtagaagaatgtcagtccgtcgcc	692	TC10242_423_467	75.33
TC10243	cgctataaatctccacatacctgcttgtctgcgagtttcatctca	640	TC10243_273_317	74.23
TC10244	tgctgactcaatggcagtttcgaaacagtcctcttaggatgctta	450	TC10244_401_445	75.27
TC10245	cccaggcaacagaactagccaaatcattatgttcatgccgttaag	534	TC10245_351_395	74.37
TC10246	caagttgattgttggtggtcgagagtggactggtggtcttccagc	636	TC10246_413_457	77.98
TC10247	agttcatttggagctaacagagagaacttcgaaaggcatcgcaac	464	TC10247_321_365	74.89
TC10248	ttgattgactactttcacgacatgtcccttcttcggtccgactc	461	TC10248_38_81	75.15
TC10249	cgttagtggcaaacagtcagaagatgaaagagatcttgttcttgggt	460	TC10249_71_117	74.45
TC10250	tgtcgtgaaacgggcacttccgattcaatgcgtaacgatttcaat	596	TC10250_177_221	76.26
TC10251	cagcggacagtgtcataactttagcggaaattgatgcggctgcaa	447	TC10251_65_109	77.55
TC10252	tggtacatcgataagagatggttatgcgagcagtattggaggtgt	452	TC10252_19_63	74.63
TC10253	tgggtaacacttcaatagttgttcgttaaaatcagcgtccagcatga	297	TC10253_161_207	74.57
TC10254	agacagaaccacattaaacgtaacttgggagtatgagaatccaacgttc	388	TC10254_73_121	74.09
TC10255	acatcttaatcttgttcactgacttgctgactcgttgactcacaca	535	TC10255_356_401	74.14
TC10256	taaaacgtgaatgccattctggtcgtccaccttgatcacgtgatc	796	TC10256_113_157	75.86
TC10257	atgcattggtcacgtgtgccgttatacgaagtaaaccacttaagt	687	TC10257_465_509	74.65
TC10258	tgaactattgatcgctttgcattctacttcggatacccatgtaggg	584	TC10258_49_94	74.09
TC10259	cccagaatcaccctacttcgagcgaaatacacacatccaatatga	517	TC10259_240_284	74.11
TC10260	tcaccaactgcttgaacactatcatcaacaaccaacttgatagcaaaga	354	TC10260_253_301	74.5
TC10261	ccggaagtggatagattaaatcagacatcatcatcatcaacaacgtcgac	410	TC10261_319_368	74.17
TC10262	ggcgaggtagatgccgatgagagctactgcgacacctaccgc	290	TC10262_28_69	79.83
TC10263	atcgggaacttgatcaattagctgcacaactgtcccatttaggcg	652	TC10263_577_621	76.08
TC10264	tcccttagaatgaatgatacccaagactctgcatccctcttcagc	409	TC10264_7_51	74.91
TC10265	tgaagtccatagtcaattgaatggcgatctaacgtaatgagactaccaga	297	TC10265_221_270	74.14
TC10266	attgaaacgatgtagagtccttgaagagaattcgatcaacatgcagtacg	306	TC10266_147_196	74.09
TC10267	tgcaggttacttatatccacataaattgcatataacggtggtcgggc	286	TC10267_97_143	74.46
TC10268	gcattggttcagcgtcagaactaatgcaagaggatttaggtgattt	353	TC10268_17_62	74.04
TC10269	ggctacttcatccagcattgaaactgttacggtagttaactgacca	475	TC10269_297_342	74.3
TC10270	tcttctattcggtacgcaacattatgcctcaacatacacaaggga	575	TC10270_220_264	74.07
TC10271	aggcgtgacggaaattaccggccttgagcatattgatcgcgggta	484	TC10271_193_237	79.68
TC10272	gaattcgtggaagagtacgccgggtgacaatctgtagccatacac	447	TC10272_201_245	76.57
TC10273	attaccaggattagccgtaagagctcgatcagccattgataactg	646	TC10273_337_381	74.03
TC10274	gccacaattcggaagtaacgattatcacgccaatcacctaattcc	456	TC10274_331_375	74.14
TC10275	acaagtatgaatgtgaagactccgacaaatacagacacgaattgtcca	455	TC10275_146_193	74.01
TC10276	agttacgattggctcagcgatatatatgtcgtcctagcccactta	723	TC10276_673_717	74.25
TC10277	agtcaaataccaacagttcataaacatatcgacgtcagttgttgaggtcc	444	TC10277_281_330	74.13
TC10278	acacaatagatcccgattggagtgattaaggaacttagtcttcagttgga	507	TC10278_244_293	74.24
TC10279	caactacatcaaccactcgtatagtccgcacttgggtcttgagca	371	TC10279_297_341	76.24
TC10280	taattccagtcaaacacgcataaatttgagtgcatctgtgtgcgt	504	TC10280_35_79	74.3
TC10281	aacatttataactggagggactcactttttcgtttgcctagctcgaa	302	TC10281_149_195	74.28
TC10282	ggtcctgcgttgtagctgactgactgattaccaggaaaggag	481	TC10282_229_270	75.59
TC10283	gagaatatggcattcacgtcatgattactggctacttgctggca	494	TC10283_209_252	74.81
TC10284	ttgcaattcaacccgtttggtgaagtaattgactgactaccgagt	452	TC10284_81_125	74.7
TC10285	cgtcaaaacggaaatacgccagacgtccaaattgtggatcatcat	450	TC10285_337_381	75.27
TC10286	ccagtaacaatcaggacaccatatgatgatacgaaggactcagatggg	674	TC10286_587_634	74.72
TC10287	cacccaaacgattcaggcgatccgacaagtatccgacggcctctg	621	TC10287_385_429	79.8
TC10288	agaatgatctgcctaccttagggtcagatgcttggcaaccttaat	505	TC10288_17_61	75.13
TC10289	gcgttactgggacgtaagcgctagacaacattacgggcaaagat	460	TC10289_261_304	76.88
TC10290	acttctgaactccgtcatgctggtattgaattggtccataaagca	513	TC10290_286_330	74.52
TC10291	caccatcatcgacgtaggacatcgggaagaatctcctcatgctga	620	TC10291_321_365	76.87
TC10292	tacgtcgtcgaacaatggaacacttcgtttaatcgattccggtga	464	TC10292_145_189	75.27
TC10293	tcaccagtcccaatgaaccaacgaccacaacgagtgcgatcacgt	346	TC10293_76_120	79.77
TC10294	tcctctaccgacatgacccgtgatcttcgaataccgtccgcaaaa	485	TC10294_257_301	77.94
TC10295	ggtacttaccttcagcacgatgtttgccatctacatgctgtttg	637	TC10295_467_510	74.26
TC10296	catttcgaaagtgatcttcagccggacctttaactgtacagctgt	523	TC10296_65_109	74.66
TC10298	tgatgaacgactatcgtctatcagaaagagctcacttaggcaatacaact	725	TC10298_577_626	74.06
TC10299	gggcagagattccaatgtctgaccacactaatatgagtcttgtctc	357	TC10299_171_216	74.03
TC10300	taatgtggatgtaggcaactcacaccacagtataaccttcaccagg	278	TC10300_9_54	75.06
TC10302	attcggcttcgactacttgcgtgacaatatggtgctgtataaaga	475	TC10302_121_165	74.21
TC10303	actcgacgatatttccgatcccaatgatgataattgctccaccaag	480	TC10303_67_112	74.35
TC10304	atgttcaattggcattcaacgagagattccgccagctacttcggc	842	TC10304_153_197	77.3
TC10306	tgggtataaggcagctattcaccaatgataacggaaaacggttatgg	628	TC10306_405_451	74.46
TC10307	cacacgagaaacggttggatcaacttcgtcatcttatggctgaag	543	TC10307_169_213	74.92
TC10308	tatatgtggaggcatcggtgcagcactgcgttatcgaagattttc	986	TC10308_161_205	75.83
TC10309	gtcattggattcatattatgccgttgcacatcgtgttcgagaacg	472	TC10309_121_165	74.33
TC10310	tctcatggccctaaaaccttatttaaacgcagttaggcacactct	567	TC10310_24_68	74.4
TC10311	ctcaatgggtgtgcattatgttgctaaggtaaagtcgcagtggga	292	TC10311_141_185	75.94
TC10312	gccgatcgccaatacatttagtggtggtacttctgtagctcaatc	382	TC10312_289_333	74.62
TC10313	tcccagtctaactgttcctatggagccatatacttttgacgtacttctg	518	TC10313_103_151	74.22
TC10314	agtcgatttaggtatgtcaagcctggtagtccaactagttcgagg	579	TC10314_481_525	74.51
TC10316	tggtagattttgcgcaacgacaggctcgatagatgcaacgataat	508	TC10316_225_269	75.67
TC10317	tgggtttgtcaaatgcgacagatttaagtcatgaaattaacgcatgtca	435	TC10317_120_168	74.13
TC10318	gtgtcatcataacaattacgcgactattttgctccccatacattcgc	334	TC10318_280_326	74.1
TC10319	atccgccaaaatggatcctattacactgcgtttcaatcacatcgt	500	TC10319_385_429	74.86
TC10320	cctgaaatttacgaatgttgtagtatgttacggctgaccatgcaagaact	289	TC10320_130_179	74.51
TC10322	ccaagcttgggtcgagatagttcactatttagatacggtttgaacacag	278	TC10322_193_241	74.08
TC10323	acgtagtgtcaaagctcgttatgtccgatctactcgacgatccac	735	TC10323_393_437	75.64
TC10324	aagtactgcaaggtcagttacacttaacgcagaacatggtacatgt	1064	TC10324_201_246	74.25
TC10325	gcttcccaagtagaagacgtagaccttaatgcttggctgtgct	284	TC10325_77_119	75.69
TC10326	cgttaaggttggcgaataaattgagtgaacggagaagacatgtgc	497	TC10326_394_438	74.33
TC10327	tcaagcaaatcttcggatgacccacggttcagatacgtcagatta	283	TC10327_181_225	74.99
TC10328	tctccagtagtattatgatctacaaatcaccagagtcccttctgctgtg	474	TC10328_213_261	74.05
TC10329	gcggtcacacatacatagggagaagcaatcgcgatctgaaaatta	502	TC10329_321_365	74.61
TC10330	actcttctaaccaatctttcattgcaccttcaattgttggataatcggct	518	TC10330_183_232	74.51
TC10331	tcaaccaaagtgacttgtggcgctagaaattcacaaattacaatgga	461	TC10331_71_117	74.04
TC10332	gacactgacaccgttgcatgccgacttactgatctagagtttaag	578	TC10332_97_141	74.41
TC10333	aactgatcaataccaaggtaaccagcgtcccgccaatcgacagga	452	TC10333_209_253	78.42
TC10334	gcaacaagtagattccttaagggaagtaagttttgtaggtcgtttaccca	865	TC10334_248_297	74.01
TC10335	gccggcgctatgtatggcttagtcgacggtactgtattaagaat	424	TC10335_169_212	75.15
TC10336	tgtaaggcgcttgttaagcagccgctccgttcgtcgggttatttc	632	TC10336_429_473	79.22
TC10337	gggagatttaatgaggaagtctcttgacgtattacgtgtcggttacca	535	TC10337_260_307	74.48
TC10338	ttccaacaccgttatcaatcacttcgatggactcactgcca	456	TC10338_147_187	74.64
TC10339	tgctcgggagaagtttgtgaaaacagatgtatgtttgatggaattgg	349	TC10339_261_307	74.08
TC10340	tttcggcatccttagacgtgaaatcgaatccaagtctgcacaaat	604	TC10340_305_349	74.85
TC10341	agatcatacatcggctagtggatttacgcctttacacattgccgc	433	TC10341_145_189	75.77
TC10342	aggcatgacgtcaatgtctcggagatggtcattagatgagttgta	473	TC10342_85_129	74.68
TC10343	tctctcatacaatatggatgggtgacctggaaccttacatggatga	618	TC10343_197_242	74.33
TC10344	gcggtgatggacaaactagtaccatagaatggaattcaggaaaccg	470	TC10344_107_152	74.61
TC10346	tcatttggttgaagttgaaacgcttgattatctgagaaacgtgattccg	460	TC10346_147_195	74.02
TC10348	tggcggtccaagggtgttcggtatgttactctatatattatcacca	636	TC10348_212_257	74.3
TC10349	acgagggcttgcctacgtcaagagttactttcggaatcagcaaac	647	TC10349_25_69	76.79
TC10351	caagcacaagggcatcaatctgttcgaggtcgcgccggtgtttc	465	TC10351_270_313	79.99
TC10353	catctaaggatcaggatgtactaagttatcagcttgagtcaggtgtgtca	1943	TC10353_1760_1809	74.06
TC10354	tgaacgaagtccgtgtgagatgatgctcaaagtcgtagtgcccgg	680	TC10354_555_599	78.51
TC10355	cctatgctgtactatccagttagttctactacgacccaacaccaacac	566	TC10355_416_463	74.5
TC10356	acgagattgtacaaatgacggacagcgaggtgatagtggcta	572	TC10356_408_449	75.03
TC10357	tggacgaaataggcaaaatacgcagacttaacaatatgatagcgttccg	1102	TC10357_618_666	74.42
TC10358	taggatcgcgaaccaacgactgctcacccgatataagaccactgt	1381	TC10358_749_793	77.75
TC10359	gaatcccataagtataacaatcgggagcgtatccactcacgggat	1005	TC10359_566_610	74.83
TC10360	cataagaatgatctctgagcgtgctggtattcccatgactcgacc	1693	TC10360_1007_1051	75.27
TC10361	gtgaccgagtgattgagtaagcgagtgactgttggataggtatgg	1866	TC10361_1515_1559	75.02
TC10362	cttggcaagtttgacctgacaggtattcctccggcacttcgtgga	2103	TC10362_1468_1512	78.8
TC10363	cccagtcggcagtcctactgattcggtgagacattggcgcaag	1017	TC10363_825_867	79.24
TC10364	cactctcaatgcccaataatcgtttgtcgctgcttggttgaatgc	1051	TC10364_356_400	76.02
TC10365	ggttcattaacgccaggtactggacggaatagtgtagaacttggc	578	TC10365_190_234	75.57
TC10366	aacatcattctaccaagactctcgagacgtccggaactaggatcgc	2494	TC10366_1662_1707	76.46
TC10367	atgatgatttggcgtacccttacccttcaatcagatttcgcaaccata	434	TC10367_48_95	75.38
TC10368	cgacgacgatctctacatctactacattgacaagtctggtaagaggaga	406	TC10368_344_392	74.42
EJL1	tcagtggacttctgtttgactgttcagaacgtggtgaaggtgttgaga
EJL2	cttgacgggtcaacgatgaacgtgaagttaatgtatatgaattcctcatt
TC10369	atacctccagtcgccctttcgaacacgaagataagagtcatggaa	915	TC10369_289_333	75.76
TC10370	aaatgataagcgcagttttcgaatctcgagaggcggtatcgtg	805	TC10370_318_360	74.83
TC10371	cgctaacatattctcgtcccaactgatagctacatctagcactgga	683	TC10371_189_234	74.46
TC10372	cgtttgcaccgccaatatgtcgaagtcttataagtacagcggtta	1338	TC10372_371_415	74.57
TC10373	ctccacattgcatcgacttgctatatggccataaccatggtactt	585	TC10373_422_466	74.62
TC10374	gggttcgacgagtgtatccgagttgttgtccgacatgacag	465	TC10374_164_204	75.78
TC10375	ggagagtgacaacttagaaccgaaagctcgttttgagcatgacat	765	TC10375_675_719	74.73
TC10376	cagcgtcaatagctcgttctgcaattaattatgcccgtgatcgac	1768	TC10376_785_829	75.19
TC10377	atggttcatcttatcagtcgtctaaaacgtgggttgttgtaacttcgc	1960	TC10377_1701_1748	74.51
TC10378	ggcataatacgtcgaattgcgcgtttgcatcccgaatattcacta	1026	TC10378_731_775	75.14
TC10379	caagcagtctctcgcgtaacttccgacttcgaagataagctgtct	401	TC10379_141_185	76.02
TC10380	gtgaagttggtgaaggcgtatttgaatggtgagacggaagccgag	975	TC10380_849_893	77.14
TC10381	caccactcttccgaatttgtccgtcacgttcacgtactcc	644	TC10381_160_199	75.03
TC10382	gctatacgaaagtgtcaacgtgccgggatcactgtacgtatggta	1271	TC10382_760_804	76.01
TC10383	cgagctctccagtgactgaccttcaaaacgtatttcatggagttc	938	TC10383_821_865	74.58
TC10384	ggccatgagttatgtgcaaacactaaattttgtacagttgtcttaaccgg	1427	TC10384_1136_1185	74.27
TC10385	ttccgtagtcaacttaagtcaaccggtcatagtaagtacgctctggag	1401	TC10385_697_744	75.18
TC10386	caaatcattggtagccggctccatggtctagaggctaagagttaa	1767	TC10386_1696_1740	75.07
TC10387	gtcaatcagttgagaacacgagcacacagactgatccgatggctc	1525	TC10387_660_704	76.72
TC10388	tgttgggtcgtagtagaactaactggatagtacagcataggatgtgtg	444	TC10388_72_119	74.09
TC10389	agtttatctctggtcacttgctctccgaatatgattctaccggga	983	TC10389_481_525	74.29
TC10390	acgacccgtacccaatcgccaacgttcttaggagtagtaacca	2537	TC10390_1905_1947	77.01
TC10391	ctagagatcgtcctggaggttcaatgcactatggatacgacggcc	700	TC10391_26_70	76.96
TC10392	aagtggaagaccgaggaggcgaaccacaccgacatctccagaa	825	TC10392_164_206	79.4
TC10393	aacactgccaattcattaccagctgcattacagttaggcctcttaa	2713	TC10393_2071_2116	74.63
TC10394	cctggtcagaagcgtaaaggtttaggtggtttgtcgaaagagaagaa	447	TC10394_190_236	75.33
TC10395	agtggtgtcaatcgaggcttggttcaatgccgatgcgtgaaaagg	2039	TC10395_1148_1192	78.59
TC10396	gtgttcggtgagacattggggcagttgaagcggacgcagaaagtg	678	TC10396_239_283	79.59
TC10397	gcgatatcgaggatgcgcactactgagtaagatagcaataaatgcat	808	TC10397_752_798	74.19
TC10398	tggaagcaatctgtgagacattgacaactgcacacatactgacaga	670	TC10398_49_94	75.35
TC10399	ctaactgaaagtaggacacaggttgcacagtctgaggataaggga	2143	TC10399_1272_1316	74.68
TC10400	tcgggatgatgagtacgatacaaacctgtacaaaggcataatcgc	436	TC10400_99_143	74.26
TC10401	aaagtgaagtggtagaacaggttgaagcggacgcagaaagtg	646	TC10401_252_293	75.16
TC10402	gcaataaatgcaaaggctgctcagtttgttcaggttttccatgac	632	TC10402_256_300	74.29
TC10403	acacctagttgcacttgtggatagagactatatttcgtgttggttcca	1869	TC10403_922_969	74.6
TC10404	cggctcctacatataacccatacaccggccaacctgattacagtg	995	TC10404_880_924	76.37
TC10405	tgggagtccaaacagatcacactatgtctactgttcacttggaca	1035	TC10405_268_312	74.66
TC10406	ataacactaacgcttcaaatgtcacggacacttgtgctcccaagc	582	TC10406_317_361	76.2
TC10407	actcataacgacgacacattccggaaggatcattcataccaaatgg	841	TC10407_254_299	74.38
TC10408	acttgatgatttgttgcacgaaagaccgcttagcactcggaaaac	603	TC10408_81_125	75.51
TC10409	tttcgagcgcgttgcaatggtgttacggacctgtcctgtgtac	739	TC10409_53_95	78.37
TC10410	ctgctcgacgacaaaacaccctcactcgtttgcatcactcgcctc	541	TC10410_110_154	79.17
TC10411	tttgctgaaggcctatttgaagtcgacaccgaagccgaatc	808	TC10411_620_660	75.36
TC10412	cggtgagacattgggtcaagttgacagcggacgcacaaagtg	966	TC10412_694_735	77.89
TC10415	tcatacaagtacggatggacgacgtcgccgacatccagttgatcg	1021	TC10415_926_970	78.07
TC10416	cgtccggaactaggatcgcgaaccaacgactgctcacccgatata	837	TC10416_568_612	78.91
TC10417	agttggtgagatcctctatagtcgtgctacggacgtcgaatcttg	1124	TC10417_893_937	75.42
TC10418	tgcaagtgtggtcgacatgaagagcgatcaactggagtcggc	416	TC10418_224_265	78.25
TC10419	tcacaaccacttgtagtcgagacactagctccagtcgtacctgtt	946	TC10419_409_453	76.39
TC10420	tcaattgttgagagaccgtcatgttaacctcgacaattctgagca	524	TC10420_236_280	74.28
TC10421	cagtctaactgtgcggctgacgacatagaggctacgttgaaatgc	981	TC10421_801_845	76.78
TC10422	gaatatgctcaatcttcggtgaaggcgtatctgaagccgagaccg	783	TC10422_561_605	76.58
TC10423	attgagaacggagtgttcgaagtagttgctaccaatggtgacaca	465	TC10423_62_106	75.25
TC10424	cgattcaacctgttctaccaccagccttttcgccattccg	1608	TC10424_677_716	75.75
TC10425	cgatcggtttccagcgcgaaagatgacccgatctcccaag	1366	TC10425_1182_1221	77.56
TC10426	gcgtgcgcaactgatcgttaagctatgagaaaattctaagtgtcac	414	TC10426_99_144	74.17
TC10427	gctgcctctgtccggtagccgttggttgtgcttgaacagg	387	TC10427_212_251	79.23
TC10428	ccaacctcagacaaccttcccaatcatatttatcaccttcgagct	359	TC10428_271_315	74.33
TC10429	gggctgtcatatgttgcgataggagttcacttgttgtgggcag	500	TC10429_6_48	76.33
TC10431	ggttgtgtaccactttagatggcaatatctcgacgaccatcgtta	1241	TC10431_356_400	74.06
TC10432	agacgcttagttcgagttggtgtacttcccgaagataggatgaaa	656	TC10432_288_332	74.57
TC10433	ccaagagccgtaatgcattccggtatgtcgaatataaccagtaca	2810	TC10433_2043_2087	74.19
TC10434	agcagcgaatggctcaataccggaatccagtcgcctcaatgattc	713	TC10434_656_700	78.02
TC10435	acgcttagttcgagttggtgtacttcccgaagataggatgaaact	2019	TC10435_1739_1783	74.7
TC10436	gtagtggaaggttgactcattgtcttagagtgcgcctatgagattg	1028	TC10436_176_221	74.16
TC10437	agtttgggatgaattgggtgagactttcaagaactcagatacggt	1867	TC10437_1222_1266	74.14
TC10438	ataaccgcagttgtctccgctcctcctattgatgttgtactgtca	902	TC10438_785_829	75.88
TC10439	tggaatcattgggatcctgtcagaggtagaaatttacctttttacacgg	422	TC10439_48_96	74.1
TC10440	tggcctcatcgttttactcatttagtcaattacggtggacgctat	1150	TC10440_706_750	74.16
TC10441	tgtactcataagtgtgacactgtcagacttgagagaactactttggtgg	661	TC10441_74_122	74.35
TC10442	gcctgggcgtctcatcgatcactcacgaggaaccagttggataaa	1252	TC10442_717_761	78.41
TC10443	cgtctcgcaatcacaatcaagcagaaatgtgcatcagcttctgtaa	601	TC10443_237_282	75.25
TC10444	ctaccaacacctatgttcatcactaccataataggggaggcgagt	557	TC10444_152_196	74.49
TC10445	acttcgcgccaaaatccgatacatgttatcttacacctgattggt	857	TC10445_579_623	74.57
TC10446	acctctgattctctatatgacagcgggataggtttagcttgggca	443	TC10446_361_405	75.55
TC10447	cttggaattgtacaagatcaagtggtcggttgtttactggaatcagtga	458	TC10447_90_138	74.35
TC10448	actgccagtcaatgttccgtgtaaaattagacgtagttcatggatgg	585	TC10448_78_124	74.49
TC10449	agccagattcaatgacatgacttttcgaccatgccaacaaactct	1126	TC10449_1058_1102	75.09
TC10450	gattgccattacactatacgtggtggccgatgcctagataatggt	2121	TC10450_1691_1735	75.34
TC10451	tgtttcaattgtgcgtcacatgatcaagacccgaacacgctagac	2473	TC10451_1590_1634	76.08
TC10452	ggcagttgatgtctctcctctacgcagagtaaaccaggcgagtca	1516	TC10452_1441_1485	77.95
TC10453	acgtcgcctcaccgtgaacgttgcaatcgacatggatatttata	1160	TC10453_892_935	75.55
TC10454	cggcgttactcatgtgattcctgtagtcgacggttatgtcattgg	1014	TC10454_755_799	75.52
TC10455	gcgcgttcagacgatcttaccttactcccaacacacgaaggaaat	1663	TC10455_1096_1140	76.62
TC10456	ctcttggtccaagtgtagatgttactcgtgctgctattgagtcag	1112	TC10456_721_765	74.13
TC10457	ctacccttggtagagcatttgtcgatgactaggttctgccaatct	1772	TC10457_1309_1353	75
TC10458	atgccacacggatccaatatgcaattctaatagtaataacacaacggtgt	2283	TC10458_1657_1706	74.26
TC10459	tcccctgttgagcctgtttttccccagctagcgatttaaaaagt	612	TC10459_21_64	76.05
TC10460	gaaccagctcttgttgattcacatggtccaccaatacctttctcc	481	TC10460_401_445	74.98
TC10461	ttgttgtaataatatggtaccaccacggcctagagcgcctatg	1146	TC10461_1029_1071	74.27
TC10462	tgtgacttcggtcccttacgagatatcatgttaccgtcattctgt	1001	TC10462_450_494	74.48
TC10465	aagaggaagtagccattgggattacttggatacacagacgtatactagc	470	TC10465_360_408	74.18
TC10466	cattcagcttacttgtaccattgaccgtctgtccgatcaagagaa	905	TC10466_369_413	74.18
TC10467	aaaatactggctcgttgctctcctatggtgacatggttgcgacaa	1666	TC10467_1327_1371	76.74
TC10468	agtgtggatcctacttctgataattctgtcctactagttgcagacaacc	1399	TC10468_495_543	74.23
TC10469	tgtgattcgatttgtcggaaatcccgtctattcggacagtcagtg	1022	TC10469_391_435	75.33
TC10470	tcactcaacctattaatgggtcaaacaacgccagtgttcctgctac	1024	TC10470_978_1023	75.65
TC10471	ccggttaatgaatctttcggcttcacgactgatctccgcgctgca	2738	TC10471_2403_2447	79.02
TC10472	tcacgcagacgctattcaccgtggaggcaatcaaatcataggtac	287	TC10472_69_113	76.53
TC10473	aaaggacgacatttggcctaatccactgcaatattacctctcacc	1246	TC10473_683_727	74.58
TC10474	aagaaggatcggtatactgatgcacttaacgcaacacgggcagc	786	TC10474_352_395	77
TC10475	agcgtctagctaagctgtctaacggtgttgcggtcatcaaggttg	1233	TC10475_581_625	77.59
TC10476	tggagctgacgcatgatcacctatgttggttggcgtcgacatact	624	TC10476_123_167	78.4
TC10477	gtggaatgggtggtatgatgtagcgaactactcacgtattttgca	1951	TC10477_1736_1780	74.49
TC10478	aacggtcacatacataatcacatacatgtcgaaccgatggaggtt	954	TC10478_36_80	74.06
TC10479	ctgccaaaccttcccgatatcattgtcgagtatgccagtg	721	TC10479_520_559	74.09
TC10480	actcagtggattcgacattgcaattgtaatgctcgctcaaatggtca	579	TC10480_472_518	75.92
TC10481	gacactcagtggattcgacattgcaattgtaatgctcgctcaaatgg	401	TC10481_240_286	75.46
TC10482	tgcgtctggaccttgctggtagagatcttaccgactatatgatga	1383	TC10482_688_732	75.09
TC10483	gtctggtggaagtacgatgtatcctggtattgctgaccgtatgcag	691	TC10483_336_381	76.11
TC10484	acagttatgtgggagacgaggctcaatcgaaacgtggtatcctg	345	TC10484_244_287	76.27
TC10485	aatgagacaacaactcagggtcttgatgatcttgcttcacgctgt	1446	TC10485_455_499	75.61
TC10486	tttgacggacgcggacgtgctgaatcgattcggatgactcttgtgg	854	TC10486_105_150	79.65
TC10487	atccgcacttaatcagttgggagtcgatgttcgtaggtatgctat	631	TC10487_41_85	74.72
TC10488	ttcagcaagtatggtaacatcaccgaatgtgaggttgttgcttgg	520	TC10488_344_388	75.12
TC10489	gtatcccgcaaatttgggtccacataggcatgtagcatggtcgaa	1742	TC10489_1617_1661	77.03
TC10490	aggaatgctccctatggaggtaggtttacattctatccaaactaatctgt	563	TC10490_101_150	74.02
TC10492	gatgaaagtcactcttgaccggatgctagctcacaacggacatgacag	632	TC10492_176_223	77.26
TC10493	atgagtgttccattgaatccgaggtaacagccggtcgaattaact	1228	TC10493_1019_1063	75.3
TC10494	tgtggaaattccatcaagcttcgattccaggaagaaatggcctcg	349	TC10494_74_118	76.12
TC10495	acgtcttcatattgacattgctttatactaggctttcggtgcggtc	572	TC10495_325_370	74.51
TC10496	ctggctatcacggaagtggaactcgaacgggctgagtctcgc	1392	TC10496_640_681	78.99
TC10497	cgaaaacttgccgttgccgaagtcgcactatctcacgctgaagat	510	TC10497_321_365	78.15
TC10498	tgaataattgactgaagctcctttaaacgaccttcggcagcttcc	309	TC10498_96_140	74.86
TC10499	agtgatcgtggtcgtaaagtattggagaatcgtactctcgcagat	896	TC10499_216_260	74.38
TC10500	accccatctaccaccaacaaacaccaatgtcattgtctatcgtaa	1862	TC10500_1816_1860	74.29
TC10501	tacacaattacatttacgtggaacaagtcttcgatcaacaccatgtggt	800	TC10501_428_476	74.31
TC10502	acggcagaacgtttgacagcacattctaatcttgttaaccagcat	2870	TC10502_1935_1979	75.06
TC10503	tcttgtgtctccgtcaaatactttgcatcgtgagaactttccacc	559	TC10503_196_240	74.72
TC10504	tgcgtgctatcagattacgaacatgtctggtgattgtcaagcaac	786	TC10504_17_61	74.97
TC10505	cgacaatcgaaaagattacagaaacgcctcgtgccgattcttgtc	718	TC10505_669_713	75.25
TC10506	ggttcatcgagcccgtatactaggtcatcatgtcgccgagtatat	1398	TC10506_623_667	75.42
TC10507	atgggactatcggttggtttattggtcgccagcttatgtatgaag	2480	TC10507_2021_2065	74.44
TC10508	acataatgagcgcgtctgcaacactgagtcatgccattcgattga	866	TC10508_46_90	76.97
TC10509	aaacagatatcccacgctcaacttgtgactgcgcgagatccg	876	TC10509_817_858	77.12
TC10510	gcctcaagacgattgcttccgctgattaatctacttaatccttttgc	955	TC10510_374_420	74.04
TC10511	gatattcattcaatcgaatggcatggctcagtgttgcagacgcgc	1249	TC10511_1155_1199	76.84
TC10512	tctgaagggattcgctatagagacttgtgttctatccttcctccttc	1322	TC10512_1211_1257	74.03
TC10515	ggagatattcattcaatcgaatggcatgactcagtgttgcagacgcg	965	TC10515_816_862	76.03
TC10516	gtggtgaacgtggagatattcattcaatcgaatggcatgactcagt	862	TC10516_808_853	74.59
TC10517	accacctcttacagttattacatacttagaccttgcgcccggtgg	766	TC10517_673_717	76.07
TC10518	gggttacctataggcacgaaagtgatattccgaaacgatggctgag	531	TC10518_68_113	75.3
TC10519	cattcaatcgaatggcatgactctgttgcagacgtgctca	434	TC10519_347_386	74.47
TC10520	gtaatgcgtgctgtataagatatgaagctacattatcacgtccagcgg	432	TC10520_16_63	74.27
TC10521	caaaacacccgtagacgttgctccggaccatttgcgtatgaattt	921	TC10521_795_839	76.45
TC10522	aaaagctggtattagcgttgtcgtagatcggtacagttattctggg	837	TC10522_391_436	74.03
TC10523	ggcacgagggctattcgaacgggaagtttagtcctagcgtgattt	478	TC10523_24_68	77.5
TC10524	aagcattcagacttgaaaatcgtcgagaatttatgggccatgcca	1300	TC10524_541_585	75.15
TC10525	acatggatcagacttgcgattaattcctagggatcgtgttggtgg	401	TC10525_289_333	75.4
TC10526	accatggatccagattcggcttgtatgacaatgcacatgtgttcg	852	TC10526_641_685	76.17
TC10527	gcattgtgaaggcaattagtgaacggctactcaatttatccgcgt	787	TC10527_97_141	75.31
TC10528	gggagaacgcaaagctgttattaagaatgctgatatgcatgaagatatgc	559	TC10528_38_87	74.01
TC10529	cagatgatatgcaacaagacgctgttgattgtgctgcacaagcttta	722	TC10529_108_154	75.46
TC10530	gcagaaaaatcagatgtgtgtaacaatgtttgttatggtggcattctggt	363	TC10530_76_125	74.4
TC10531	tcagatgatatgcaacaagacgctgttgattgtgctgcacaagcttt	501	TC10531_76_122	76.33
TC10532	agatgatatgcaacaagacgctgttgattgtgctgcacaagctttag	438	TC10532_76_122	75.37
TC10533	gccacgttgcgttatgctatggactaggatatacgggtatcgttt	1957	TC10533_1230_1274	75.13
TC10534	aggtggccatatgggacgtttagctatttggtcggactcagctt	1268	TC10534_839_882	77.45
TC10535	ccgtctgaaccacgatatataataggtacttcccgcattcctcca	1034	TC10535_497_541	74.54
TC10536	catggctgttacaaggcccattgtcaacgtttatggagtaaatgg	1071	TC10536_228_272	74.49
TC10537	acagaatgcacgaagatattggcccaacgtctggttaaagttgat	896	TC10537_257_301	74.83
TC10538	tcatcattggagagtgcgcactgataagaagtatcctgcgggatt	556	TC10538_109_153	76.14
TC10539	agccaagtatattgccgaggatgcagaccgtaaatatgacgaggc	1639	TC10539_906_950	76.45
TC10540	ttcgttctccggccatatacactgctgaactttacattggattgg	1107	TC10540_536_580	74.7
TC10541	tgccccaacacacgataatatcaaaccaacagagagtgtactgtatacg	787	TC10541_616_664	74.79
TC10542	ccattgggagtaacaggcgctgaatttcgagctgatactg	991	TC10542_455_494	74.17
TC10543	gctgaaacacgtatggctaaatccgaagaacttgtcgctgaactga	821	TC10543_301_346	75.77
TC10544	ggttcatgggtcgcgatatcgaagtcgagtttacccgaggttatc	1117	TC10544_412_456	76.19
TC10545	cgcgatatcgaagtcgagtttacccgaggttatcgtaaaactcct	666	TC10545_275_319	74.76
TC10546	accaatagattccaattgatcggctcagttgccagtcagtttcaa	967	TC10546_305_349	74.77
TC10547	aggtgggaatcttaagttacgtgcaatgcgtctggatcaaggaaa	736	TC10547_201_245	75.58
TC10548	tgctcaaacacgtggtgcattagcagtggccaatcaatcgaaacc	2992	TC10548_2041_2085	77.85
TC10549	gttgatggatcaacagcgacgacaatgtcaaccataccgagtact	892	TC10549_214_258	75.46
TC10550	gtcgtcgctcgatgtaccggatcatgagcaaatagtggaaagtca	373	TC10550_255_299	76.28
TC10551	cctgaagcaccacatgagcctgatggcgacgagaattatggtc	1308	TC10551_367_409	77.21
TC10552	tcctggctcgagggcgaattatggagtagctgtctacactggaac	875	TC10552_7_51	77.88
TC10553	tctgacttctaacctgacatatcaacaagccgaagcccggatt	599	TC10553_8_50	75.27
TC10554	tacggtaaaacttactgcgctaacactgttcttatggcggatgat	3177	TC10554_2580_2624	74.21
TC10555	gcttcgtgagtctaaacaagctgtaccaccgtggctagaagcac	1627	TC10555_628_671	76.92
TC10556	tgtgcatttatacagtacccttccactaaacaagcggaaaagtgc	2644	TC10556_2167_2211	74.01
TC10557	ggaggctcaacttaattctcgaatggttcgtggagcattacttga	1276	TC10557_632_676	74.5
TC10558	aagatttccgttagccgctagtctgtaagccaatacctgagcatg	1729	TC10558_1546_1590	75.42
TC10559	aggtggacacatttgaggctcctgaacgcgccgaacctgtaaaga	382	TC10559_17_61	79.74
TC10560	gttgggcatttggcgcagttgaagctatgtctgatcgtatttgta	1365	TC10560_372_416	75.23
TC10561	cacgaggcacttttcggctttcacgagatcgttgctgtgg	1001	TC10561_2_41	77.06
TC10562	aaaggtcctatggatgaggcgaatgagagttcttaggcgtctact	483	TC10562_170_214	75.4
TC10563	aacctaagatagaagctaagacagctcctaagcagaacgtctccg	501	TC10563_323_367	74.45
TC10564	cgcgtagattgctgctcatttaaactctcaattacggccttctttc	362	TC10564_105_150	74.18
TC10565	tatatggaacggacttactgaattgcaccctcttccgtagtggga	960	TC10565_429_473	75.53
TC10566	cgagtgatgtattgtcgaagcatatccattgacatttagctgtgttgaga	1600	TC10566_1169_1218	74.17
TC10567	aaatattggtacaaaggggcaccagacacatatgcgaagcat	466	TC10567_398_439	74.06
TC10568	aatgactgtctctcgcatattcacccttatacgttggtatagttctcca	2166	TC10568_1399_1447	74.02
TC10569	cagctcagggtatgatcgaattgcgcaatgcattgactgatctta	1294	TC10569_527_571	74.93
TC10570	catctagtcctgatttccaactatctcccgagtttgtgcttcagc	952	TC10570_193_237	74.4
TC10571	tccagatagtgtattcatgtctacaaggctctagcatgcacccac	848	TC10571_641_685	74.91
TC10572	ctcatattcgatgacgtgatatctgttaaattggctgctgacgagaca	410	TC10572_204_251	74.01
TC10573	ctttgttccatgggacctgcggttcgtcttctgttacagtcaca	670	TC10573_112_155	76.82
TC10574	atcctcaagtagctattttagctgttgggactgatttgccagagg	1730	TC10574_1163_1207	74.36
TC10575	tgataagcatcctatggtcatagttatgaaatcgcatcgttttctgcctt	574	TC10575_441_490	74.06
TC10576	gctgtcccactagctcttgcattgtgctacgtatcgaatcctc	2929	TC10576_2374_2416	75.7
TC10577	tgttccaaacacggcaattcatggtagttcaaatccaactcttcc	2025	TC10577_1394_1438	74.3
TC10578	aattggcggagaatcaagtcaatcgttccaattatgggtcgtggt	934	TC10578_308_352	75.88
TC10579	tcacttcttagcgatgacactaccgtcgatgatgtgtgcaacttc	1409	TC10579_518_562	75.34
TC10580	agtcaatcgttccaattatgggtcgtggttaaccgaactgggtct	470	TC10580_308_352	76.3
TC10581	actgtctcatcaaatcccggacgagcgactacatttgataaccat	590	TC10581_145_189	75.05
TC10582	tggtgcttcgcatgctgaacgtcgtcgaatgcttatacaggaatc	1030	TC10582_223_267	76.97
TC10583	gctcatttatcccagacgacaatcttggttgaatggttcgtcgat	2051	TC10583_1628_1672	74.74
TC10584	tagggcgcccatcagtactaaatcggtaaaagttattgagcatcctg	514	TC10584_152_198	75.12
TC10585	ggctccatacgcagggtgtgcaatgggcgaatattttcgtgataa	1819	TC10585_884_928	77.29
TC10586	acaaaacgtgcgagcaatgaatcgtccagttcacagagagaca	1439	TC10586_595_637	75.91
TC10587	aacgaatcagcgacgaccttggtcaagtcataacaattggctaca	917	TC10587_657_701	75.63
TC10588	acccaatactgttcgtacgtattttcggtatcattgcacgtccata	848	TC10588_64_109	74.04
TC10589	actgatcggacgcaaatgatacttgaaatcgtacgagcagtcttg	893	TC10589_819_863	74.53
TC10590	tcgttgcgccgatcaataaattcgcttctctctaattgcacatt	660	TC10590_77_120	74.13
TC10591	gcattccctgttaaaggtgacaaacatatcgcattaatagtaacctggct	963	TC10591_43_92	74.5
TC10592	taggcagataggaaggaccgaatagcacccaatactgttcaggcca	289	TC10592_32_77	77.68
TC10593	tccgtctgtagacatgatcgtacattcgtggttacctatctaccg	1085	TC10593_502_546	74.12
TC10594	actttcaatggccaatgcgggacctaacaccaatggttcgcaa	627	TC10594_344_386	77.89
TC10595	aattgcgttctgacgattcactagccacggaaagagatccagtta	422	TC10595_201_245	75.18
TC10596	acaagcaatacgtgagtctatcgaggcggaaatacgtgctgaatc	2731	TC10596_2132_2176	75.43
TC10597	ccgagtcggcaaacagagaacgtgtcttaaggaatcaagtgcatg	721	TC10597_225_269	76.09
TC10598	ctggaacactaatcgctttattccgaatgtcgatctggtacccga	406	TC10598_73_117	75.06
TC10599	acaacatcctaataggagatcacgacggaaacgcaagggacc	776	TC10599_18_59	75.51
TC10600	tgatgggattccgttgaatatccactggcaactttagcattccaa	1471	TC10600_1096_1140	74.77
TC10601	acgataggctgactggcttaaccttgaggctaatatgcgtaagtt	460	TC10601_382_426	74.99
TC10602	cgtgcgcacaagggatctgtaactggtttaagtattcatgcaact	1751	TC10602_1000_1044	75.05
TC10603	cagcggaagaactggtaagacgtctgcattcagttttacaaacttc	1846	TC10603_847_892	74.08
TC10604	acctggataaggatactgagatgctcttggagtccgacttcaagc	1314	TC10604_859_903	75.75
TC10605	gcatatccctctgtatcgaatgcaggagtatgcgcagccagtgtg	976	TC10605_440_484	77.84
TC10606	ggcctaccgacgatgacgacatatctctagacaatttatcagaaaggt	573	TC10606_336_383	74.34
TC10607	tgaacctttaagccgccggtcatccgctgctacgacaatacttcc	1924	TC10607_989_1033	78.8
TC10608	gtttgagttggtcagacggtcgccactaggcccactacatggatg	1763	TC10608_1366_1410	78.75
TC10609	gcatatgacgtcagcgacctaatgcatcacttcacgatggacaaa	1864	TC10609_1489_1533	75.85
TC10610	tggcataatatgtggcttatcgctgcgatctgctttagtatgaca	3425	TC10610_2842_2886	74.27
TC10611	attttaacgacccggtgcatggtggttcttggctcagaggt	466	TC10611_352_392	77.37
TC10612	aaacatatgcagggtcgtctcccattcatagtcttcggattgaag	3988	TC10612_3069_3113	74.27
TC10613	ccactctgataaacctgtcgccgctgtcaaccttttcgtaatatt	2453	TC10613_2056_2100	74.69
TC10614	ctggtttatcacccattgttggccaaccgaatcctcatccacta	390	TC10614_16_59	75.83
TC10615	ggttgctaggaagatggtgaccgcctatatgttgagctgcg	348	TC10615_112_152	76.15
TC10616	tgacacgaacagcttcggtgtgattgggcttacttgactgaatac	2401	TC10616_1818_1862	75.69
TC10617	ataaactagaccgcgctttatagttgtggacgtgctaagatgagg	540	TC10617_17_61	74.07
TC10618	cacttcacaaccttacgccaatgtctccggtgatcatggttatcc	1821	TC10618_1232_1276	75.87
TC10619	ccaccttggcttagcaataagtatcaatggaggcatacgagagct	791	TC10619_637_681	75.34
TC10620	acatcgcccgacaatctcgacaataagttgagttaagtcggcaac	738	TC10620_665_709	75.76
TC10621	ttgtcacggaaggaatcggtggaatcgtgtgatcctagtgctaaa	891	TC10621_353_397	76.08
TC10622	ggaaattccggtatcttgagtgggatccctggtatatcaacagct	578	TC10622_381_425	74.97
TC10623	caaggagctcaatctggcgtcttgcgtcaaatggtcacacaagcatctct	496	TC10623_292_341	79.42
TC10624	gaaccgataggatcgcgcgtttgtgatacgtttgtaacaactggg	2178	TC10624_1427_1471	76.14
TC10625	tgggaaggtaatgacttacttcgttgtctgaacttagggcagatg	989	TC10625_913_957	74.05
TC10626	ataagatgtaccatgcaagatggccggcaactagtaggaacattc	762	TC10626_113_157	74.47
TC10627	aaggagtcagcgatgttttcgtagcagctactcgagccgcct	881	TC10627_536_577	78.73
TC10628	gtcagcgatgttttcgtagcagctactcgagccgccttgaat	935	TC10628_600_641	77.19
TC10629	aagtctaagacacctcgggttgcttccatatcttgttgggacgtg	657	TC10629_225_269	76.36
TC10630	atgcgtatgaacttgctaggcggtccatatttcatgcaacacacc	939	TC10630_718_762	76.28
TC10631	atgaagatgcgtatgaacttgctaggcggtccatatttcatgcaa	767	TC10631_574_618	74.79
TC10632	tggagaatgcaagtcacgactttgtaatgggatatcaggaggact	1253	TC10632_435_479	74.81
TC10633	ttggtgactaacgataatcttatctcgaccgaaccgactgccaaa	663	TC10633_565_609	74.88
TC10634	acgggaacataatcgacttcgttctctacatggatgtccagaact	697	TC10634_57_101	74.63
TC10635	acttttctggatccagtcgtatgtctattagaacatcagtaagacgccc	1460	TC10635_665_713	74.4
TC10636	cacctgaaggacactctttaataaacgaagatgaacgctctagaactgg	668	TC10636_608_656	74.02
TC10637	aggtggcatattcgtgaccaatccgtcagcatctcatctaacatg	1445	TC10637_685_729	75.47
TC10638	cgtttgatccagatcactttgataactccgtgtgaacatctatgccg	602	TC10638_485_531	74.62
TC10639	acttgccaataccctgtggataccgatagtcaattcgtataagattcca	565	TC10639_4_52	74.38
TC10640	cgagagttcggattttatcaatgcactcactacttctccgtgtcc	1760	TC10640_1073_1117	74.33
TC10641	ttctggctatgggcctccgaatcgaatgcctaatagaccatcctt	1521	TC10641_1000_1044	77.01
TC10642	acatgttaccaggtagattggactgactgtctgtcattgttaccgt	1923	TC10642_1822_1867	74.71
TC10643	actcaatgttactggacttgcttcagttgctgttgtcttatccca	624	TC10643_229_273	74.43
TC10644	agatcatgagtgattctcgatggtccactatccacgattgtcttct	2041	TC10644_1174_1219	74.31
TC10645	ggttggcttctcggtcgtgagattatatctgcaggtaggttttaa	762	TC10645_228_272	74.06
TC10646	ttccgttctacctgttggctatgcagatagatgttccgaattgat	1871	TC10646_1456_1500	74.03
TC10647	tcccacacatagggtgagattaaccggcaattagtgcactcggaa	717	TC10647_431_475	77.25
TC10648	aaatggaatccggtgggtatgacgtgtccttattgtcaccata	961	TC10648_517_559	74.21
TC10649	tgccataactctggtattacaagggttaggttagaatccggatgcttg	1308	TC10649_612_659	74.89
TC10650	gattgttcatcaaccgacagtgaccgcaactgcataccaccgaca	947	TC10650_183_227	78.09
TC10651	accagagttatggcaaaagggacaagtaataccaacaggatgtcggtg	453	TC10651_364_411	76.31
TC10652	atgatcggaaatcttcgtaacatggctattgacatgggtagcgaa	1345	TC10652_486_530	74.25
TC10653	ataccgtggtcacgtttgtctaattgttaatgtcgcttgcaagtga	914	TC10653_309_354	74.76
TC10654	taatagggagtgaagtacttgggcgtgttgactgcttcacttatc	604	TC10654_545_589	74.01
TC10655	aacagtatgtgatggacacactaaatgccggacaggtcattcccg	1790	TC10655_967_1011	76.66
TC10656	acaaacttgtccaagggcggaaacggatttgtcagttttagatgc	1125	TC10656_414_458	75.58
TC10657	tctggttatgcatggtggattgttcgaacgcgataatgtcacatt	1913	TC10657_978_1022	74.9
TC10658	tttgattggtctcgctattgggcatcgtggtgcaactattcaaga	2343	TC10658_1376_1420	75.81
TC10659	ctagtcctgaaggacgtcttggtcgtaaacgtaaaacaccagctg	592	TC10659_43_87	75.43
TC10660	tgatttcgacttctctagtcctgaaggacgtcttggtcgtaaacg	1005	TC10660_432_476	74.7
TC10661	gcgcgatctatcttcgtaggcaacataccgtatgaagcgactgag	750	TC10661_46_90	76.29
TC10662	tgctccacaatcccagccgccttatgactatccgtcaggtcagac	1052	TC10662_629_673	79.29
TC10663	tccgttcattagctatgacccaaccggatagacagttgattgcac	1050	TC10663_947_991	75.42
TC10664	cagagagcaatcacttgtatggccttccgtgaccattctctaaag	1849	TC10664_1202_1246	74.53
TC10665	agtttctcacggctttaggttacggtcttccgccaactgca	1047	TC10665_664_704	77.1
TC10666	acgccaacgattcataacacgggctcgcataatcaattacgtccg	829	TC10666_577_621	77.09
TC10667	ggttttgggtgagcgtggtcagctgcgacatacttatgtgaaaca	1569	TC10667_860_904	77.19
TC10668	cgggaaatgacgttgcagcgtaatgctaagaagacgggagacttc	873	TC10668_305_349	76.94
TC10669	tgtcctgaaggtcaaatgtgtaaggaacgtcgtcacggaagagga	1287	TC10669_469_513	76.94
TC10670	caggtggttggcctaatgcatctgatgggttcggcaattatc	1094	TC10670_802_843	75.63
TC10671	caggtggttggcctaatgcatctgatgggttcggcaattatc	700	TC10671_140_181	75.63
TC10672	ttacgtttcacttattgtcgtggtgatagcctaactgctacaggg	1408	TC10672_1337_1381	74.07
TC10673	ggattttctggtattagctcagattctatacacccagcaacctgct	1817	TC10673_1158_1203	74.08
TC10674	gcagttcggttagctagtgatagaatatcgacagaaacgcagcca	2901	TC10674_2150_2194	75.23
TC10675	atccaggcgttgttacaactggtaaggtcaatacattcgcatcag	596	TC10675_513_557	74.76
TC10676	taaggagtggtatagtagatttgagtgcgggtttctgaggcatgg	653	TC10676_137_181	74.91
TC10677	agattttaggaaacgtgctcgtatgtcatcggaaaattcacgacct	2880	TC10677_1897_1942	74.36
TC10678	ctgtgacaattgcacgtaaagtagctgaactaacgacaactgcat	1108	TC10678_283_327	74.01
TC10679	ggtggagccgccgaaatggaactcagtggctatcttcgcaaagaa	1715	TC10679_1256_1300	79.13
TC10680	gggccgagaagaactacaacgactacagattttacgggagagtaaa	746	TC10680_461_506	74.68
TC10681	tgtcacccactcactactagagcggttgttaccacgaggatgaag	519	TC10681_4_48	76.73
TC10682	gcgaactaaacgtgtaaccaagagtgctcgaggtattgcaggagc	569	TC10682_224_268	76.91
TC10683	gttggtcagttacagcgctgttactttagctacggagactgtacg	1732	TC10683_1565_1609	75.24
TC10684	caacaccttctatctcttgtatccgcagccactaatgccgcaatt	1577	TC10684_1250_1294	75.93
TC10685	ttgaatggcacacaattgtgtccagatgcaaagtctcgttgtagc	1766	TC10685_983_1027	75.51
TC10686	tgagacgaaagcggaaataagtcagctagcccgtgtttcacgttt	1517	TC10686_758_802	76.73
TC10687	atcaacctcgttttcgtcgtaatggacttgagcttactgctgaat	941	TC10687_577_621	74.41
TC10688	gaagactctgtacttcaatctctccgagaattggttcccgttgca	1522	TC10688_683_727	75.17
TC10689	gcacgagggttatcaccataatatgtcagcgtccttgttccgtgg	946	TC10689_25_69	76.79
TC10690	ccttatgggcacgctctggttgttgggattgatagatacccgcga	494	TC10690_145_189	78.59
TC10691	tgatcgcaaagggattttacgtcaaattaccgttaacgatcgccc	757	TC10691_497_541	75.12
TC10692	atggtgtacattacgaaacttatcgacgtcaacgcttaatcgaaatggga	654	TC10692_160_209	74.96
TC10693	cagtccatcaactcatgatcttacagatcccaagttaaaagctgtgaca	1198	TC10693_215_263	74.1
TC10694	tcatcagcaaggtgtacctgtaatcataaggaaactagtgcaccc	338	TC10694_160_204	74.14
TC10695	gctatcgatcaagttgctatgtggcgtgcactatgttgagataaga	567	TC10695_277_322	74.28
TC10696	attcaacgcagtatcttatccacttgtctgattaggttggtcgcg	762	TC10696_113_157	74.44
TC10697	actgttgctccctgatggatttgatcccgtgtcactcagct	579	TC10697_432_472	76.86
TC10698	ccgaatctcgctaagcctacttcgatttgagcaaccaagtatcat	522	TC10698_2_46	74.37
TC10699	agtccttcttagtgctgatcaaatgctatctcagtcctacaggagg	535	TC10699_7_52	74.36
TC10700	gcacgttgtacgaaggcatgactcgcaaacgaaggaaccatggta	479	TC10700_15_59	78.13
TC10701	tatggaaactagtaacacgaagtatggtagaagccgctgccgtta	549	TC10701_135_179	74.7
TC10702	cacatatagccgatgaattactcagtcgatgtaagcagtccagaagc	826	TC10702_189_235	74.11
TC10703	acgtaagtgtagttcgtcgcacaacttagctggtatcctgctcg	520	TC10703_476_519	76.23
TC10704	cttgaaagtagcactatcgaactattcgcgggtgatggcaagcgt	2067	TC10704_1324_1368	76.78
TC10705	tccaatggctaaatttagcagaactcgttcacttgatatgcattccttgt	2339	TC10705_1527_1576	74.46
TC10706	agaatggaattccactgttacagggaactcgtttgcatttgatagtgt	749	TC10706_310_357	74.43
TC10707	taaaacgtttacgtgcgtctaatcaagcaagtgttcccggtaca	1419	TC10707_1101_1144	74.68
TC10708	aacgcaggagctatgatgtccgtagatgatacgttgttgtgttca	1865	TC10708_876_920	75.13
TC10709	ttcagccgacagtgacgttactaaaccctctttatcacctgtttg	1796	TC10709_893_937	74.37
TC10710	tgatgagtccaaaggacaacatcaagttgacagtgctaatggattaagt	813	TC10710_26_74	74.14
TC10711	cacacgtatgattggtagcggcacgactgggacaattggtacgaa	1604	TC10711_813_857	77.73
TC10712	gctgtatgcgcccatagatccggtggagatttgttcgctcttgtg	825	TC10712_557_601	78.11
TC10713	tacgcgtgctgatttagacgaattcattgatgattaccttcgccg	2016	TC10713_1097_1141	74.81
TC10714	tgctggatccaagtcacgcgatttgttgattaaatggctattgaa	1191	TC10714_604_648	74.1
TC10715	tcctgaggaagctacattggaccgttcaaagtatgatggaagcca	473	TC10715_318_362	76.18
TC10716	gagcaatcaaattaccgaaacatatcgacagggacggtgatggaa	611	TC10716_412_456	74.65
TC10717	tccagacgactatagaggttgaatttgatgctgacggtatcgctg	713	TC10717_129_173	74.92
TC10718	actggagattcatcggtactactttcgtcatcgttatggatcagtgt	1262	TC10718_738_784	74.25
TC10719	gtcatctacagattatggtcaactgacgggcgacttactggacta	638	TC10719_17_61	74.46
TC10720	gctgttcacatatagttctagaaattgtgccaaaatcatcagcgactgc	408	TC10720_208_256	74.12
TC10721	ccgttagtgttgtgtcttatcatgtcagcgctcttacatagcagc	599	TC10721_296_340	74.69
TC10722	ttttgtcaactcatagaccaaccgcttgttaaacccactcatcgg	486	TC10722_369_413	74.94
TC10723	tgttgtgtcttatcatgtcagcgctcttacatagcagctcaaact	605	TC10723_316_360	74.32
TC10724	ggcatgaacgtcatgatcgccgcagacattctcgtgaaagagg	1393	TC10724_1301_1343	77.45
TC10725	ttcttcaggcgttccatcaatggccactaagcactcctacagctc	893	TC10725_413_457	77.65
TC10726	tcgttcttatggtgcgcgtgtacttattacggaagccgatccaat	1498	TC10726_803_847	76.36
TC10727	tttcagcagtaagacggaatggcgcgttcgtgctatctcagc	1078	TC10727_163_204	77.29
TC10728	ggtctgtcaggacgtagtcaaattgcgttcgctattgtattcact	1033	TC10728_162_206	74.45
TC10729	tcgcttggttcttaccgtggcctgtacatactcaactggatatac	759	TC10729_222_266	74.88
TC10730	tggctcttgaggtcggacagcgttttactattcgggctgattcct	1606	TC10730_1247_1291	78.25
TC10731	gccaactgaatctgatttacttgcctgtagactgcttccggatgg	1020	TC10731_494_538	75.92
TC10732	ttggttgcttaagagttccatcgggattccttctagactcaagtg	621	TC10732_139_183	74.07
TC10733	cattagttccgagatgatagaccgcgcaaatggcctaaatcctca	1875	TC10733_1164_1208	75.47
TC10734	tcactgacgaaactttacacataactgatgaggtagaaggatatccgca	885	TC10734_413_461	74.26
TC10735	gctgagaagcgtgactcatcagtacgtagatgggtcagttcttt	1192	TC10735_497_540	75.05
TC10736	ggtccttagtgtcgcaagcaacgtacgaaaagtatagagactcca	512	TC10736_285_329	74.9
TC10737	gacgtactgatccatcaagtgtacaaagtctttccggcacaagca	2127	TC10737_1560_1604	75.69
TC10738	tacgctcacgggtacgcatatccaactcaacctcttttaatgaatc	563	TC10738_216_261	74.28
TC10739	ttacgctcacgggtacgcatatccaactcaacctcttttaatgaat	2362	TC10739_1890_1935	74.22
TC10740	gcattacagaaagcattcaataaagtcgctggtgatgatggtgaaattga	684	TC10740_396_445	74.17
TC10742	tgggagtacaatgtatcctggtttgccaagtcgtcttgaacgtg	1880	TC10742_944_987	75.75
TC10743	tcccggttatctgttgtattctgtgcaccactacatctaacatgtg	3817	TC10743_3360_3405	74.1
TC10744	tgggtagaggttggactacaagtttgccgtcagggatacaacatg	1787	TC10744_1332_1376	76.32
TC10745	cttggaactgcgcgccgccgttatgcatgacatactggatatgat	898	TC10745_129_173	78.16
TC10746	cctgctccattgtctaggaatacagtatctactcccgctagtgat	2011	TC10746_1508_1552	74.07
TC10747	agtacattcggtgttagtggtgcacgattgacacacttatttgc	1841	TC10747_1102_1145	74.04
TC10748	tcctcgaagaagtcgtggtagtgaatatggccgtcatgagactgt	391	TC10748_313_357	76.54
TC10749	gcctcacaagtgatgtcgcatgcttacctgtatgatttgatctatct	559	TC10749_305_351	74.24
TC10750	gggcggttgtcaaatctggcaactgatgtagtacacactcttcaa	1941	TC10750_1582_1626	75.8
TC10751	acgttacgcctccatatgacagtattctattgaggattggactgaga	1573	TC10751_1449_1495	74.14
TC10752	aattacgaagtacagctagccaatgcccgcatcaacgagaagctg	719	TC10752_645_689	76.99
TC10753	cactgctaaggactataccgagcattcttgtcatcgacctcagac	2272	TC10753_2217_2261	74.89
TC10754	gcattttagtcatgggtcgtggttataactatgctacttgcctgga	2346	TC10754_1681_1726	74.34
TC10755	aggaaggttccagtgtaatcagtcgtaagcatacaactgttgagtc	834	TC10755_223_268	74.01
TC10756	acgacttggtaccgttcatcgacagttagcattctcacaatttca	2206	TC10756_1707_1751	74.35
TC10757	tgctgaaagttctgagtcacaaacctgtgtatcggcttggttatc	471	TC10757_192_236	74.68
TC10758	attatggccactaacagaatcgaaacgttggaccctgcgctaatc	1451	TC10758_900_944	75.88
TC10759	atgttattccaccgactggtagtaattacgcagcacaaaccgtg	1960	TC10759_1345_1388	74.84
TC10760	ttgtgggttggtatcactctggtcctaagctttgtacgaacgata	883	TC10760_377_421	74.75
TC10761	ggaggattagtatcagtaactgatgggctagaaacaggcggaaca	526	TC10761_429_473	74.78
TC10762	aagcacagtaattagcagactactaacactatttgctccgcaggatc	1932	TC10762_1598_1644	74.04
TC10763	ataccattggaccacaattcgttgatactgcttcagttgaacagc	1799	TC10763_1520_1564	74.03
TC10764	cagctagaccgtcagtcttagtcatccgataacgtgggaacatca	1080	TC10764_865_909	75.62
TC10765	ataatagagattgcacgaacgatgaggcctagaagtatcgctcgt	640	TC10765_371_415	74.49
TC10766	atagagattgcaccaacgatggaggcctaaaagtatcgctcgtga	417	TC10766_189_233	76.03
TC10767	cgttgtctcggatcgactagcagtacgcttgacgaatgacccaga	1504	TC10767_1101_1145	77.93
TC10768	ctggaactgatcattctcgtcgtttggatggtccagttcaatttg	1766	TC10768_1365_1409	74.08
TC10769	cagtacacacacctgcagtcttcattgttactgttactaaaagtctgtgt	1598	TC10769_1187_1236	74.03
TC10770	cccagtctgtcggttcacagtacgcttactatcatgacgaggacg	1092	TC10770_237_281	76.89
TC10771	tacaagtcgggcagacaaacgtcctaacatcgattcacaacttat	1181	TC10771_658_702	74.16
TC10772	cctgtggtaattcggacgacgggcattgtgatggtagtaggt	482	TC10772_344_385	76.58
TC10773	catacgccgacataagccgtgaatcgatgttaggacgtttgtctg	817	TC10773_427_471	75.8
TC10774	ctccgtatcggtatttagcagcaaatctcacttgacactcgtcat	2132	TC10774_1366_1410	74.16
TC10775	cagtgcgttgctacgtctgtgattattgtccgatagtaacaagcg	875	TC10775_167_211	74.78
TC10776	aatccgacgtaacatactgcatggtacacctaccttacgttaatgga	820	TC10776_77_123	74.51
TC10777	tactaaacctcatgggtcgtggtacaactggtcaatctagtcctgt	599	TC10777_24_69	75.25
TC10778	agtgttcggcataccacttgtaaacggttggtgggttagacacag	587	TC10778_245_289	76.75
TC10779	tgaagaacggagttagtaacgaccaaatatcatccgaagaattgtgtgg	1851	TC10779_1558_1606	74.08
TC10780	gccaagtattgtagagcataggcttctcgaaattcattgtatccaaccg	1893	TC10780_1690_1738	74.54
TC10781	tcgcgctttctataccatgccgcatcctactgataagggctattc	1699	TC10781_1348_1392	76.23
TC10782	tgttgatcccaatatttactgcaataacacagactctcctcagccg	2198	TC10782_1679_1724	74.29
TC10783	ctatgggtagcgggagtcttgcgtgtatgtctgtacttgaatcaa	959	TC10783_521_565	74.97
TC10784	tctactgcggtcgctaactccaatgacagtattgaccaaacgtat	1153	TC10784_682_726	74.91
TC10785	cattgctgttctagcgttacctgttacaaccagtgcacccaagga	2093	TC10785_1494_1538	76.93
TC10786	cattctcaacggtagtgcaaagtgttagactcgaggagattgtgg	1408	TC10786_809_853	74.45
TC10787	gtggcgaccgaatttcgaaccacctcgctacccatacattcctgc	1066	TC10787_467_511	79.14
TC10788	ctccgagtagcgaattccatgcgtttgtcgaaagtcaaatcaact	1378	TC10788_779_823	75.02
TC10789	ccagcagagtacttctactgtcacaacagcattaacaagcccttcc	353	TC10789_60_105	75.61
TC10790	acttatgccgatgaccctaactccattagccgttattgatctcac	2197	TC10790_2126_2170	74.03
TC10791	gacagtggaacgtcgctaagtagttgcacttgcgatgatt	1501	TC10791_666_705	74.06
TC10792	tgctgccgatgaagatagacagttacttacagctagtcgaccagc	1674	TC10792_1167_1211	75.85
TC10793	gaagcctacaaccatcgtgacattaaccgtgaattggatggtgaa	999	TC10793_143_187	74.89
TC10794	cgcacttcgtttccattgtacagactcatctacctcatcgcttt	1407	TC10794_1232_1275	74.54
TC10795	ctcagaagttgaatgagctacgggatgcatctagttttgcctctc	506	TC10795_247_291	74.51
TC10796	aacaccacgtccagtaattcctgtacgtccacgaggatttaatgg	2262	TC10796_1887_1931	75.32
TC10797	tgaccagtcacaaataggacgaaatgcgactccactattccatgc	660	TC10797_227_271	75.6
TC10798	acttcacacataacactatccggtgatcgtaacatttcgtgcttgt	2778	TC10798_1895_1940	74.32
TC10799	gataatcttcgaggcatacttgctactcctgtcgccgattggtta	1409	TC10799_954_998	75
TC10800	cctgtgtacgtgcttcttctgaatccagggccttattgagtttgt	561	TC10800_313_357	75.67
TC10801	tctgatggatttctaagtagggctgaaattattggctgtttggaacgt	646	TC10801_168_215	74.28
TC10802	ggtttggaagacgtagtaattggacgaatggaggacgtggacatcc	1852	TC10802_1437_1482	76.42
TC10803	atgggtggttctaatgctatggcgtcatcggaattagttggtaaa	729	TC10803_275_319	74.36
TC10804	agcaaatccgtaggattatgcgcccaaccgatgtcccggaacaag	1182	TC10804_261_305	79.12
TC10805	agaattcgataacgctggcgctatgatgtctgttgacgaaaccct	1000	TC10805_891_935	76.52
TC10806	gctatcgctgaatccatgtctactggcggtctgtctgatacaaac	1923	TC10806_1708_1752	75.41
TC10807	aaacaggctaggttcagcacgtgtttctacagtaattcgtgttct	356	TC10807_103_147	74.36
TC10808	gtcacaatcaccactaaggaaatcatcgtcgccatgcttcaaa	412	TC10808_348_390	74.22
TC10809	cctcaaggtgatcacgtgaccgtcaacacactcatcagtttcgtcgt	573	TC10809_300_346	78.22
TC10810	aaggtcatcctcagagtgatcacgtgaccgtcaacacactcatc	524	TC10810_448_491	76.18
TC10811	ccttgtcaaggtcatcctcagaggaaccacgtggccgtcaacaca	499	TC10811_8_52	79.73
TC10812	ctgatgcgattgcggaacgagtgcttagaagttcaggctcgtgtt	1243	TC10812_356_400	77.99
TC10813	cgtcgctgtgctatcttctcgttggctttatcggttccaaagtac	1191	TC10813_379_423	75.81
TC10814	ccagtgggtctcttggtccgtccagcgattctcccgatagcataa	2014	TC10814_1185_1229	79.05
TC10815	acgatgatgccgacgaagaagtaaatggtgttactcaaaccctca	1515	TC10815_700_744	75.31
TC10816	catggaggtactgtgccatcgagactgacccgtcgttcggttctg	566	TC10816_205_249	79.38
TC10817	atgcagtactatgctcgagacagttcgtcagatagggagaatacc	1340	TC10817_1137_1181	74.27
TC10818	aaattcttgacgacgtcgaaagtgcttacatcgctgaaccgc	747	TC10818_639_680	75.48
TC10819	atgccgcgaactacttgactacttgaacgatagaacccgcaaacgtc	994	TC10819_320_366	77.44
TC10820	caaaggagtacgctcgagtcgttcgtgacattcatcgtgctctga	1396	TC10820_1025_1069	77.22
TC10821	aggtgaaaccctaaccgaccaggttgatttagatgatatgattactcct	884	TC10821_804_852	74.21
TC10822	atgtcgtcagaagatgattggtcaaagttacccactctgtccaaag	608	TC10822_40_85	74.33
TC10823	gtggactcaatacgttaacatccgaactattcgagtgttgaacagtttct	1258	TC10823_259_308	74.01
TC10824	tgcttcactgcaagtcatcccattgtaaaattatctccacgttatgct	1537	TC10824_562_609	74.57
TC10825	gatggagcttatcgtagcatgcttcaagatcgtgaggatcagtcc	1462	TC10825_559_603	75.25
TC10826	tgtcctggttggccgacaattagcgaaacctgatgttatggcgct	1158	TC10826_621_665	79.1
TC10827	ttcgacgttggacatgttcctctcaggttggccaaatcgaaacaa	1613	TC10827_1158_1202	76.99
TC10828	agatcaacaagtctttccgaaaccatccgtccctactcgacctga	942	TC10828_515_559	76.72
TC10829	ttgactgaatcggtgcttttcgctctgtagcttcaacccgcagta	1511	TC10829_1088_1132	77.64
TC10830	cgttccgaacctcgcactccctaaaatctatcgaggatgcagaag	729	TC10830_377_421	76.35
TC10831	gtaactttgtcgttgtccaccgaatccacccattccacctctattt	660	TC10831_165_210	75.59
TC10832	tggccctttagatataatactgaatcctgtcagactcatggtgctca	1495	TC10832_668_714	74.31
TC10833	tagtagttgttacgacagacgctgatggtagccatttacgaggtt	1532	TC10833_1253_1297	74.63
TC10834	gacatcgtgccaaccagtacacttgttgaccataatgctcctgga	702	TC10834_17_61	76.74
TC10835	tccatcatctcgtgtcgctgccattagtgatactttaagttccac	2171	TC10835_1244_1288	74.23
TC10836	ctcatcctaacaacggaaatgcagacaatgatagtgacagctcaactc	784	TC10836_316_363	74.49
TC10837	tgaacaacccagcaaccatgacccgtctaattttggtaacaattc	1281	TC10837_434_478	74.34
TC10838	cgacgtgttcctggagcgaatcgtgacaaatcagcaccgagtaaa	1630	TC10838_855_899	77.78
TC10839	cgaggagcacgccactaacttgcatcaccttagtctgtactacat	934	TC10839_5_49	76
TC10840	acctcaacgacaattaccgtaatcaagtaccttatcgagtagctcct	1640	TC10840_675_721	74.13
TC10841	tgctggtcatattcggcggttacatcggttacagcggtgatgata	1180	TC10841_433_477	77.21
TC10842	tccaaccattactactaacattactgtatgcgaacaaccccgtactgt	790	TC10842_414_461	74.57
TC10843	tgttaatgagactaccaagactctcgtcggccacgctatttgtct	1513	TC10843_594_638	75.74
TC10844	aagaaactgataacggacctgttcatgttcacgccgaattcagtg	751	TC10844_230_274	74.96
TC10845	aacttcgagctccggtcagtttaccaaggattacggaatcgatga	1413	TC10845_686_730	75.94
TC10846	tgcagtagtgatcgcattagcattactacacaccgtaaatggaca	585	TC10846_34_78	74.1
TC10847	tagacataaccgaaattctcgtgcgtcattggattccattcgaaagccat	514	TC10847_448_497	76.23
TC10848	agtgctgtcatcgaaatacgaatgccgtttgctgtgttaagatt	766	TC10848_366_409	74.1
TC10849	ctgcagcatcgactcgtcggcgtaatgaagctatcatggagtata	2011	TC10849_1156_1200	75.98
TC10850	ttgatcagtggcgacgtcctactaataatggcagtttgcgaaggt	1498	TC10850_883_927	76.44
TC10851	aagtgccacactatgggtttactaccgacttacgcatctgattgg	739	TC10851_568_612	75.38
TC10852	caagtgccacactatgggtttactaccgacttacgcatctgattg	883	TC10852_656_700	74.66
TC10853	gttctttcgtaacgttaagcggccacataatcccgacagctctg	991	TC10853_913_956	76.07
TC10854	gcgtattggatatgaaggtctaccacgtgatcaatggcctaaagt	1920	TC10854_1473_1517	74.26
TC10855	aacgaagggacattcccgaccgtctcgcgacctactgttataact	1625	TC10855_1522_1566	77.7
TC10856	gtcctgtatgactgagctgtaagcgctgagtgaccggaggcaatc	2286	TC10856_1511_1555	78.53
TC10857	gtcctgctccctccttgtaaagctgacttatgcctaattttctggtt	680	TC10857_378_424	75.41
TC10858	caaaagtggtcgacttctactcggtggatacgatgattttaactgca	1883	TC10858_928_974	74.24
TC10859	gtaaacatcaatcaactggacgatggcgatccgaatggaccttca	1393	TC10859_562_606	75.74
TC10860	cttgtacccattgaaccgtgtcccttatcctcgagtggtgtatgc	1642	TC10860_1459_1503	76.49
TC10861	cggcgagttactgtggcgtgcgaggttaagtcgaaaagacggacc	942	TC10861_881_925	79.92
TC10862	ttgtataatgggtcaacgacttggtctaacgagcaagcttaagcc	753	TC10862_300_344	74.58
TC10863	cgacaccgttcacgaagtccagacccagtagcagctcataatcgc	2207	TC10863_1928_1972	78.59
TC10864	atggtgtggcggcagtagtcccaatgatagatgtagaggcattag	1364	TC10864_701_745	76.12
TC10865	catggagatggtaacacctacgtgtgcatcaggaccggtaaacat	1884	TC10865_1333_1377	76.41
TC10866	ttgtgttcgacgctgttaccgatgtgattatagcaaataatctgaaagga	2437	TC10866_1630_1679	74.05
TC10867	ttgttaaagtcaaggtcaaacccaagtacatggcatgcgtagctg	1442	TC10867_595_639	75.22
TC10868	acttcttgataattgggtcgtgatagtggtagcaacgttgggatt	993	TC10868_401_445	74.25
TC10869	gttagaatgccacgactttcaaacgccgatgctcgtcatggtagt	592	TC10869_305_349	76.97
TC10870	ttgctgcctaacaatgtctgttgggatcgtttatggtgaccagtata	803	TC10870_364_410	75.11
TC10871	caaccaagttatgttgtagttcaatgcggagccgattgtttagct	1625	TC10871_914_958	74.22
TC10872	agtaatccggattggaaagtcgcagatattgctaaagagcttgga	993	TC10872_417_461	74.16
TC10873	gaaggtatcccgcagcatgatatgatacgcgtacgaaaacgtctt	1132	TC10873_133_177	75.46
TC10874	tctaccaggtctagttcgtgctacagctattaatgctagtcgtgc	1937	TC10874_1038_1082	74.52
TC10875	cagatgaccaatcaccgtgtagctatggagggacagtattcacat	919	TC10875_437_481	74.91
TC10876	cgggtagtctcttaacacgcgagcttggagatattgtgaagcgag	1325	TC10876_358_402	76.32
TC10877	cttgcttgttcacacaacttagttaaccatatgttgtgaatttggcgaga	2233	TC10877_1454_1503	74.02
TC10878	ttccagggtgttcgggttgacataagttctaaaggtcgtattcgg	1288	TC10878_337_381	75.22
TC10879	tctgtgctactcgctaaagttgatatcgatcagctagatagtgttgct	563	TC10879_182_229	74.17
TC10880	aaataggtgaagtaatgacaaccggacgttgagacaccgattctc	1817	TC10880_1154_1198	74.27
TC10881	tcgtcgtagattgttccgtcgaagacgaggacagtatgcaggtgg	2452	TC10881_1678_1722	77.84
TC10882	atcttagcaagccaacaatccaagcgcttattcacggtcttaaca	1518	TC10882_647_691	74.91
TC10883	gaagatcctcgtgaacgcatgttacgtaaacgtatatcaggcact	2165	TC10883_1790_1834	74.19
TC10884	tgctcgaaacgaactcaaccacttgcttatcttcccaacggcata	773	TC10884_177_221	76.75
TC10885	gatacttcaacggttatcatgaccttgttcagccggagatgtgct	770	TC10885_33_77	75.51
TC10886	tctcgtgcgttaacgttagctttaacctatcgatcatggacgcgt	1111	TC10886_576_620	76.15
TC10887	aatttgggacgtcacactgggttctccattaggacgttatgcggt	1005	TC10887_230_274	77.54
TC10888	tgttggtgtcggagctggtactgcatatggcgcggcattatcaca	1300	TC10888_365_409	79.91
TC10889	tcacgatccgtaaaattctattacattggaggttctaaggctggtgg	807	TC10889_733_779	74.02
TC10890	aacattcagtgtaaccggttggaaattaggttggacaattggacc	1623	TC10890_872_916	74.13
TC10891	gtgtaacttgagcgtacgttgatgctgcctaccagataaatgagc	1471	TC10891_600_644	74.85
TC10892	tcggacaggatacctctacagacaagcaaactcccacttgatatt	972	TC10892_784_828	74.52
TC10893	cagcgagactcgtaatacgtactcggacaggatacctctacaga	858	TC10893_648_691	74.72
TC10894	ctgtgccgcttcagactagacgcaaaatcaccagacgttaaatgt	995	TC10894_217_261	75.99
TC10895	cgcacccgagttgattaattcttgtccagacattaaatggcacttc	656	TC10895_128_173	74.3
TC10896	aacctcaatctgatgtagattcttccggtggtaatcaacgttccg	1145	TC10896_652_696	74.25
TC10897	agcagcagcaacttctaccactgaacctacagtaactactcctaaag	663	TC10897_236_282	74.59
TC10898	tagtcgtacacatggagcaacttctactagtacacatggagcaactt	520	TC10898_10_56	74.32
TC10899	catggtccaactgactgggtgcaaatggtcttaactccttacctc	1380	TC10899_893_937	75.73
TC10900	tgatcttgggccgatcggtaatccagatacaatatcgaagaagact	707	TC10900_358_403	74.37
TC10901	gctgtcggaaccgtttctatccaccagtttatacgaaatatgtctgg	1676	TC10901_1279_1325	74.33
TC10902	gtcccagaactaaagatatcaaagtgtccactgttggctgcaagt	987	TC10902_237_281	74.68
TC10903	aaagagcgtaagcgagtcggtgagatattcgggaacactatttt	1128	TC10903_684_727	74.11
TC10904	ccaggcagcgacggagaaggcgaatagtgatctacctccaactca	1114	TC10904_563_607	79.03
TC10905	caaattactcagtacgaccaaacgacgtcaacgtgatcttcgtca	1897	TC10905_1002_1046	74.42
TC10906	gctgcaatctagtcctcgtatcctgttctcttttcgtttgtttgttca	568	TC10906_19_66	74.52
TC10907	ctcacgggagcattcagacgatatgactatagaatgattggtcaagc	1185	TC10907_514_560	74.07
TC10908	tggaatcacgaaagtatgcgtttaccatatgttgcacaaggaatgc	1524	TC10908_1068_1113	74.32
TC10909	agtgtttatccttggcttggtcatctgatggacaaactctctttgc	616	TC10909_542_587	74.79
TC10911	caccaccagcgaatttcttagagattgacgtgtgcaaccctctca	889	TC10911_119_163	76.74
TC10912	gggagaacttaaaggctcggcaattaccggtcctgtggctaaaga	443	TC10912_348_392	77.58
TC10913	aaatcaggtgatgctgctattgtacgatttgaggttttaggcgga	867	TC10913_563_607	74.62
TC10914	gcgcgacgctaaacttagccagttggatgatcgagcagat	674	TC10914_183_222	76.32
TC10915	aactccggatttaaaactggaaattcccgcatgatttgcattaattacgt	785	TC10915_636_685	74.14
TC10916	gacctcaagtgtctggtgttctcgctgattggattgcactt	1344	TC10916_1258_1298	75.13
TC10917	tcccaagaagcattccatagaaactcggatcctgatggatttcc	1012	TC10917_382_425	74.37
TC10918	gttgatagctcttacaacactcaaccggaatcctgttcagctact	667	TC10918_459_503	74.1
TC10919	cgtctgccgcaagcttacctagcactccaatatcagctcgtcttg	1465	TC10919_1234_1278	77.73
TC10920	caaggtaatgtcgctcgtctttcgcacatgcctgatagttcggat	1090	TC10920_683_727	76.68
TC10921	aacacgttatactggacgagtcgttactctgtggtatcgacctcc	1433	TC10921_498_542	75.36
TC10922	ccaacactccctgtacctattccgagtcaaaccgtagtctgcact	1368	TC10922_833_877	76.92
TC10923	tgtatgtgtactgtagttcgccgctgtccagccgctccaccttc	304	TC10923_91_134	79.63
TC10924	aatctcacttgtggagtaagatacacttgcatgcgctagagca	775	TC10924_446_488	74.26
TC10925	atatggcgtctgtgtagtaccaggatctggattcggtcaagtacc	2325	TC10925_1350_1394	75.59
TC10926	cggctgcattaccaactgtactgccatacgatcaatcacagtata	640	TC10926_65_109	74.28
TC10927	tcttccgtcagaataccaagtgtgattcatttagcgacaaacctga	1273	TC10927_580_625	74.15
TC10929	atttggcacgaggccgggcgtaaatagtgtagctgctaacgtatt	812	TC10929_17_61	77.69
TC10930	tgctgaacgacgtgctatggccatagagttgggatcagttcttgg	2055	TC10930_1576_1620	77.59
TC10931	cttctgttgatattaacgttggtcgtgcgatagtcgatcgagccg	865	TC10931_137_181	75.47
TC10932	tgtggaccaactatagcacgaacttctggactagcctgcgataaa	905	TC10932_161_205	75.86
TC10933	gcttaatcttaccgtacgaacacctgatgcacggacgttgcttcg	1146	TC10933_147_191	77.02
TC10934	ggcacgagggccaagggtctcatcattgatgcttttggtg	1005	TC10934_15_54	77.23
TC10935	aaagaaggtcgtcgaaggattgtagaacttaagcgccagct	1349	TC10935_472_512	74.57
TC10936	cgatagttgcgttacgatgcctcctaagtcgactgcttctaagag	626	TC10936_17_61	74.97
TC10937	tattgcgttatgatcatgctgaacgattgactgctcgagaagcta	1308	TC10937_937_981	74.18
TC10938	tcaacagtcgatgggacaggtgttcgagattatattcacgttgtt	1234	TC10938_679_723	74.05
TC10939	ttagaatcgtggacttccgttgattcactacagcgtatgctctct	1244	TC10939_245_289	74.65
TC10940	tgtcgttagtttctaacttctactcctgccgagcatacacatatgga	1386	TC10940_451_497	74.24
TC10941	tcatagacgaaaacagttccgaattgttgtatcatcttgctgaatgcgt	609	TC10941_85_133	74.51
TC10942	gccaaggtgggacaaacgagaagtggcatatgattctttcgaaga	737	TC10942_196_240	75.88
TC10943	ccaaggtgggacaaacgagaagtggcatatgattctttcgaagat	737	TC10943_196_240	74.71
TC10944	ccttatgaccaaaaaggtccggaaataggggaaatagctttttgggt	471	TC10944_99_145	74.84
TC10945	ttcgagatgataaagggtacggttgtgttgtggaacgttctggtagtca	625	TC10945_280_328	76.52
TC10946	cctcatgcaaaacgagccaaggcgggttgatcatgtgcgcaag	338	TC10946_251_293	79.59
TC10947	ttatcacgcagtcagcctgttttacctacgcgtgtatgagagaga	868	TC10947_777_821	75.69
TC10948	acaactatctgagcactctcactgaacacttcgatatccagaaagtttct	682	TC10948_447_496	74.28
TC10949	ctgaccgaataatcaatcatcctactggtcaacaacaacgaggga	2284	TC10949_1689_1733	74.17
TC10950	tgcatggtggtgatttggttgcaaattatccgtttgataagtcaataact	1000	TC10950_55_104	74.05
TC10951	agggttccgcatcagttagttgtgcatctaattacccactcactt	788	TC10951_222_266	75.27
TC10952	tgaaggaacgttcctacggtctgaagttagtgctcgatcataact	543	TC10952_474_518	74.51
TC10953	gggttccgcatcagttagttgtgcatctaattacccactcacttc	1159	TC10953_325_369	74.77
TC10954	tcatagggaccggttggtggatctcaatatagttcgaattctgcg	914	TC10954_293_337	74.98
TC10955	atggatcacaaaccggaatgggtgttatacaatgagttcgtcctt	1408	TC10955_971_1015	74.43
TC10956	cgtattcgtgttgaatctctcttagtcactgctatcagcaaggct	682	TC10956_300_344	74.04
TC10957	tgatcgctgggtaaagtataatcatccaaaaggtgcaccagatgc	1812	TC10957_957_1001	74.81
TC10958	acaccaagtcgtcatccattgtttcggcgtatcacttcct	1744	TC10958_1344_1383	74.82
TC10959	ccgttactcgacattgaggatttaatgcgtatgaaagtacctgactgg	1246	TC10959_437_484	74.23
TC10960	gtggaggtatcctagcggaagcactatctatgttgggagcag	443	TC10960_330_371	75.13
TC10961	tagaccatggaatcctcacagaggtcgtataagtgaagtacctgg	1434	TC10961_851_895	74.12
TC10962	tcggagtatgagttaattcagttacgagtaggtatccgaaatgctgct	657	TC10962_138_185	74.2
TC10963	agatgtaggtgatattggtccagtaggagatcgtggttacccagg	2049	TC10963_1386_1430	75.26
TC10964	gagccagaacgtgattatctcgaagcggctatccgtactgtcaat	964	TC10964_785_829	76.1
TC10965	tttggcgttgacatggtattcactctcgtacatcccatatgctag	1325	TC10965_478_522	74.2
TC10966	ttccatgcacggttataatatggcgtctcattcaccactcggaaa	2101	TC10966_1534_1578	75.45
TC10967	atggtgctcagttttcgcaggcgtggaattactggcagtcagagt	886	TC10967_225_269	78.92
TC10968	tccactaagtcttatcacgcgtgtacacacactttgaggttggtt	1221	TC10968_306_350	75.19
TC10969	tgcgttagctagacatcaattcctgattatcaccggcgtacgcag	1399	TC10969_1336_1380	76.45
TC10970	caacttccacgtttcagctcgaatgtaggtgacgtgatctgtgtg	853	TC10970_384_428	75.87
TC10971	caacccaaccatatggtaccaatcaatactgctagtgcatggtct	1688	TC10971_1285_1329	74.53
TC10972	acgcaactgagattcaaaccagcgtataatccatatactgaaccgag	1185	TC10972_1040_1086	74.13
TC10973	atctgttggctgccgccggtaaactacgtgaaattcgattattac	1204	TC10973_893_937	74.92
TC10974	ccagctcgtacacaagttgctaaataatcgtttgtaaatgtacatcccga	823	TC10974_549_598	74.33
TC10975	gatcgactaggttggctaaggctatgggatgtggcgacacaaact	1333	TC10975_590_634	77.42
TC10976	agacttcgaccactaggttttgtgagtttgatacgcaaatcagga	1554	TC10976_1083_1127	74.18
TC10977	agtacactcgtctgtgatccggatggcttgttatctgttgcacaa	972	TC10977_329_373	76.29
TC10978	cgtcgaataaccgataaacgtgtaaagtatgatgcatgcctcctgg	367	TC10978_100_145	74.7
TC10979	taacattgtcatggttcacgcgcttccttcggaggcatgcatcat	1012	TC10979_189_233	78.23
TC10980	agttaaagcgtttgggtgttaatcaatcacgattgaccgctccaa	978	TC10980_201_245	75.08
TC10981	ttaacgaagggttagtttatcatcagcctagcgaaggtccggttg	1186	TC10981_683_727	75.24
TC10982	gccaattttcggcacgaggcagtccgttgtagaacgtatgataaa	962	TC10982_13_57	76.05
TC10983	gctatgggtagtgagatatcctatgttgattgtcagttggcaccc	1160	TC10983_526_570	74.24
TC10984	tctgatcaggaagtatgcgcagtgaaacgtttcaaaccgaatagt	1050	TC10984_387_431	74.51
TC10985	acaacacgttcgactgacatgtcatcgggattagtagatggtagc	1470	TC10985_599_643	74.99
TC10986	tgaacgttgctcatgcgaagaacatacgtttggtctaacctgttt	435	TC10986_351_395	74.92
TC10987	ggatctagacttgatcgataggcatgcagactagcccattcactg	1626	TC10987_1395_1439	75
TC10988	tagcgaaatcataactaacatcactcgtgggacaagtcaacgtgt	1360	TC10988_565_609	74.1
TC10990	aacagtttacggccgttggttaatcgccttctaattcagttaagga	1170	TC10990_703_748	74.43
TC10991	gtgagtcgagtgagatcaaaacgcatagtcattgcaaacatccca	795	TC10991_121_165	74.89
TC10992	cgtctaaaacgattgcgaagtacggctggaaggttaggaatagag	572	TC10992_33_77	74.32
TC10993	caacagcttgctgctacttcggatgccataacatcaggtcccgat	913	TC10993_337_381	77.92
TC10994	acaattgttcatctcgctgtcgttgtatatgccaatccgattctga	855	TC10994_154_199	74.44
TC10995	atcttcagttatgatgggtggacttttagctggtacaacggagtc	1757	TC10995_990_1034	74.09
TC10996	ttcatagtcaacggaagctgtggttcgtgtagttcatcactttga	1687	TC10996_1296_1340	74.22
TC10997	ttgaatccgttcattggctatggcaccggacagatctgacattcg	1521	TC10997_1098_1142	76.86
TC10998	tagcagaggtcaaattggtctgaaagcgtatcgtctgtctgatga	1275	TC10998_372_416	74.81
TC10999	ttgtttgctactgggccttagagacgtcccgctgaagagc	781	TC10999_58_97	77.14
TC11000	cggaagcgcaagtcacggaattacagtagcacagtaatggtggaa	1012	TC11000_141_185	76.8
TC11001	tttcgaaccgatcaaagtacatttcgccttgggtatgttacaaacc	1146	TC11001_585_630	74.01
TC11002	tagtagtccggtagtaagccaggacgatgaattgttggtgatccg	597	TC11002_113_157	75.73
TC11003	tttggaaaccaatcctattactgatggctccgcgtacattgaagt	837	TC11003_217_261	74.51
TC11004	acggttgtaaataatcagcttattcgtgtagtggtctgacaaaaccttgt	510	TC11004_245_294	74.16
TC11005	ttcgtataaggacttacctagagatgcacgtaaagccggttgcca	1899	TC11005_1204_1248	75.85
TC11006	ctggacctgatgggattaagctgattgatgcaacttcgaccaagt	672	TC11006_293_337	75.76
TC11007	aggatgttacacttcatgatctggatgtagcaaacgcccgacctc	1377	TC11007_650_694	76.41
TC11008	atttagacggataagggcttcgaactagtcacgtaactggacaca	970	TC11008_153_197	74.55
TC11009	agaaggtgaatggttctcagacgacttttgaaactaagctaaccgc	812	TC11009_628_673	74.56
TC11010	acttcaatcttgatgattactgacaaaccagtccaacctgcggtt	766	TC11010_569_613	74.7
TC11011	gaaacatggtcgtggaggtcaatctgcacttcgcttcgcacgttt	695	TC11011_113_157	78.45
TC11012	aacgccacgtaccaatccacttcgcttcaatgttacgtacgaatc	411	TC11012_213_257	75.91
TC11013	cgagtttacctcatacgcaatctcacaactctacagtagctccct	684	TC11013_265_309	74.55
TC11014	aagtggatccaaacgaccaggttgtctcttatgccaactggcttg	1028	TC11014_735_779	77.05
TC11015	ggcacgagggcgaaagcctacctatctcactactcagtcatatta	839	TC11015_25_69	75.44
TC11016	tactggtgcgcttgctggcctcgatcagtccaccatatcaacact	1116	TC11016_584_628	79.5
TC11017	aaatgagttactacactgacaccttttgccgtggtagcatcttgttt	513	TC11017_68_114	74.6
TC11018	tctcatcaacttaggtttcccggaagaatcattgtctgatgcacc	1267	TC11018_420_464	74.5
TC11019	ttgtagatgttaacgtcggactcaaccaggtgtgtataccagcaa	1523	TC11019_588_632	74.91
TC11020	tgaacggcctacgaaacagtataatccatattctcgtgttgcaca	1057	TC11020_132_176	74.2
TC11021	atacacattctgttgtagacgttgtaaagggttctgcgcgccaga	339	TC11021_162_206	76.57
TC11022	tgggtgaatcaaagacttggttagctgaatctaccgaagttctagaca	939	TC11022_344_391	74.47
TC11023	tgctctttagctgcttcacgtaacatctccaatttagattgtgacaca	483	TC11023_296_343	74.27
TC11024	agaacatgtcacacttactgatactatagtccgtgtcttggcagtttca	739	TC11024_537_585	74.33
TC11025	acgtatgacgtttcagtcgaacccatctcgtcgctataggagac	1201	TC11025_566_609	75.67
TC11026	gctgatgatcccggttcgaataactctgggtactacgaacttcaa	1587	TC11026_1136_1180	74.95
TC11027	attgctggtcgttggacaccgtcattatcattgttgtcacaa	1102	TC11027_563_604	74.15
TC11028	acgagacatcgtactgcccatttccccctatttactggagttcat	1299	TC11028_492_536	75.85
TC11029	gttggataatgcgaacacacggcaatatattgaagcgctacgaat	878	TC11029_321_365	74.2
TC11030	acaaagacggtcatagtcatcacagatcgggttcaaaacatcgttc	372	TC11030_171_216	74.54
TC11031	gacacattgatccggtgaccgtcaggagataattcagcgaaaatg	1656	TC11031_1537_1581	74.92
TC11032	tcgacctcaatgggttaacttacatgatacattggtacaatggcga	1264	TC11032_1114_1159	74.07
TC11033	tcttgtgtaggttctttcagaccgcattaatcacctagtgataatggc	1092	TC11033_729_776	74.05
TC11034	gtgcttctcgtatttatcaccaccgtcttcaactgtatcgaccgg	664	TC11034_249_293	75.37
TC11035	attccaaatgccgtccattcaccaacctgcaatgtcgttg	1197	TC11035_643_682	75.2
TC11036	tggctcatgtactactccacaaccgcagtctggtgagcccttagg	1257	TC11036_898_942	79.15
TC11037	tcagctatgggtcacgccctgtcaacatataaggacccggaatct	740	TC11037_49_93	77.89
TC11038	caggagattcgaccttaccaacactactcaaggccggagaattcg	1484	TC11038_507_551	76.26
TC11039	tttcgcggagacattggatatggagttaggacataaaggcccatt	1026	TC11039_51_95	75.29
TC11040	acgagtcgaggaacgtttagaaggtattctagattatgagttgccaagt	1025	TC11040_506_554	74.22
TC11041	ccaggtgttggaatagttcaagctgtagaagagcatcatgttgatct	1162	TC11041_433_479	74.26
TC11042	ctgagctgatactaggactgttgcaatgggctgtacgaatttact	714	TC11042_466_510	74.17
TC11043	catgtgtcacagaaaaacatgacgatgacgacgatggtgatcg	841	TC11043_302_344	74.19
TC11044	gtggaattacctatgatcggccgtcaattatatctcacctgcgcc	1293	TC11044_870_914	75.6
TC11045	ttgacgaattctgttgaacgcagatataccgtatctcaggcgaaa	508	TC11045_415_459	74.13
TC11046	gcacatgaggtattacaacgttggcatttagttatggaatatgcgcc	418	TC11046_285_331	74.33
TC11047	atgctcctgtattccgaatcccaggtcgtcgttatccagttgata	893	TC11047_641_685	75.65
TC11048	cacgtttctcgggcgttgcaccttgcggagtacaagtttgcatcc	1018	TC11048_748_792	79.87
TC11049	tcggagaacatattactgtatagtagccaaacatagattctgccgactcc	983	TC11049_711_760	74.06
TC11050	gccttcgcccttctctctgcattcatctaagttgactaaaatgaattagc	765	TC11050_558_607	74.6
TC11051	tgcaaggtacgtatgcttacagttggataatgttgaaagcaacacaga	571	TC11051_280_327	74.52
TC11052	agtgaaggatctactgcgatgtaaccattgtttcgattccatgct	1618	TC11052_1182_1226	74.35
TC11053	ctgccagacagttggtcacgagaatcatgatcagagaattgttca	597	TC11053_191_235	74.47
TC11054	tggaatcagataacaggctttcctaccgatttgaatggtcgtgtt	1154	TC11054_664_708	74.37
TC11055	gagtcgaagactcattccctgcaaagtgaatcacagaatccttgt	932	TC11055_455_499	74.5
TC11056	accgatgtagcgacaagtcgtgctgatcatcatcgtctaatatct	1247	TC11056_344_388	74.55
TC11057	tctcctcatagatactgaaggtttgcttggtgctagccctaatcc	659	TC11057_361_405	74.76
TC11058	atatttatggctgtcctacacctagagctcatcttaaggccctgg	892	TC11058_25_69	74.63
TC11059	ttcgtagttggcgccaggatcttatagatcgtaatctcctcggaa	2491	TC11059_2020_2064	75.29
TC11060	aagataccaccgtcttgtagagttggtgaattgacctatgcaaca	1098	TC11060_555_599	74.07
TC11061	aagaaccctactgtcgccgaagtcaaattgggtgttgaaccagat	393	TC11061_155_199	76.67
TC11062	caactttgacgtaaagcctcaacctgctacaatagctgaaggttc	1252	TC11062_541_585	74.03
TC11063	tcaaatgcttcctcgaaaccttcgtcaactctatgtgcatagttatcaa	1149	TC11063_711_759	74.02
TC11064	tgtacctaacgcagacgatgaagagatataccttgaacattgccg	1024	TC11064_257_301	74.06
TC11065	gctcgaggtggtctagttgaagctcaaagacgacctggtttacga	1676	TC11065_1573_1617	77.09
TC11066	ttgtcagacaactagcgtaacgacatcgtcggttcctgtatcttc	903	TC11066_131_175	74.92
TC11067	tagttcacaggataacacagtagcgtttgaaccgaatggtacagg	624	TC11067_441_485	74.16
TC11068	accattccgttgtgatacatgtcataaaggctttacgcagttggc	788	TC11068_741_785	75.25
TC11069	ttctggttggccacgtgttacatggattaatacagaccatcatgc	779	TC11069_225_269	74.88
TC11070	ccgagtacttcacaggttgttcatccaatccacttggcttcacta	1693	TC11070_1054_1098	75.38
TC11071	aggaacatctcaagtgtaaaccattggcatcgttcttggaacttgtt	853	TC11071_656_702	74.8
TC11072	tgcaaacaagttccaagaacgatgccaatggtttacacttgagatgttc	852	TC11072_4_52	75.33
TC11073	tgaattcatcccgaagttcaacgatcgtacatgcgcttgactcat	1659	TC11073_1324_1368	75.62
TC11074	tagcgctatacagttcactggtatgaatacgctgccggctgcaac	1081	TC11074_514_558	77.68
TC11075	gccatgctaatcagcgtagggtaagtcggactctaagtagcagcc	788	TC11075_481_525	77.19
TC11076	ggaaatgttacttgcaatgttctcggatggaatcgtaacacttaggatga	1101	TC11076_731_780	74.24
TC11077	gctagtatcccggtcgctgactggtctaatcctcatataacaact	762	TC11077_127_171	74.37
TC11078	ccggtcgctgactggtctaatcctcatataacaactggttggcga	1344	TC11078_1255_1299	77.2
TC11079	aacaaccgcccatactctactggagtcaatcaagtcagacttcta	651	TC11079_32_76	74.43
TC11080	ggtattggtcactccggaatagggaactatcgtggtcgttattcg	1675	TC11080_1324_1368	74.96
TC11081	cagcacttcgtttattagggaaagctactactgcaccatcacgta	1027	TC11081_140_184	74.17
TC11082	cctcgacagtgtgcatccacgaccctgtaatagagaagaga	561	TC11082_355_395	74.85
TC11083	acactttccgtttaggtcaagtaacatcagtctacaaagcgctga	1343	TC11083_1240_1284	74.23
TC11084	agctcagggtgatcaacttgtttcgctcttacctggtcggcatcc	1340	TC11084_421_465	78.72
TC11085	cggacagtaacgagtaggcttgtgctaactgcccatcgatgcggc	415	TC11085_153_197	79.98
TC11086	cagccataaaccactactcatgtttgtccgtacaactacgctctt	1088	TC11086_685_729	74.39
TC11087	ttgttgatgttcattgggcggctcgctatctaagttccgggaaga	1138	TC11087_531_575	77.54
TC11088	attcgataaacacccgggtcgcaatgcggtccgtccatgg	748	TC11088_10_49	78.96
TC11089	agaactgcacgacatacctatctattatgccagtcagctcgcacg	1360	TC11089_793_837	76.12
TC11090	acaacgagatgttgataaactacaaccgcagaaggtcatccgcag	1537	TC11090_762_806	75.71
TC11091	aacttgtctcacgtgtagtattcccggaaagtgcgccaaataacg	1217	TC11091_554_598	75.88
TC11092	aacctcctaatggatccgtaagtgccactggtcgacgctctatgg	606	TC11092_536_580	78.01
TC11093	acgtattctccacgattggtgtcatgaagtgccgtataatgttct	1071	TC11093_227_271	74.13
TC11094	agtcgtttaggtaatgctgtaaatagagaggattcacctacaagtgtgct	1245	TC11094_594_643	74.27
TC11095	tttgaatatagtgctgcttaagtccatgtatcccgccgtctcatc	1239	TC11095_1172_1216	74.24
TC11096	agcaacggaagcaatgggatgcatcactttaacatcggtcggaga	1663	TC11096_664_708	77.88
TC11097	ggtttatggacccttcacgcatagaaagtcctaactggtcagaat	1164	TC11097_425_469	74.15
TC11098	ggctggcatcacattatggtcatcatttggctaacttgtgtactc	1316	TC11098_526_570	74.14
TC11099	acttttagcctcattcgatcaagccattcatacaacgaactggga	1197	TC11099_517_561	74.48
TC11100	ggctgctgaatcgcctaagaaactactttctcggtcaggtcata	1365	TC11100_978_1021	75.18
TC11101	aacggactttccaatgatcaaaagcgagttcatatgggcatgtgg	1376	TC11101_811_855	75.36
TC11102	atgcgtacgttccaagcacctattcgccgtatccacttcgtcgtt	869	TC11102_385_429	78.51
TC11103	aggttttacggctgcgtacgaagtgcactgactaatcgtttcctg	1039	TC11103_667_711	76.77
TC11104	caggaatcgattagtaagtgcacttcgtacgcagccataaaaccg	645	TC11104_474_518	74.9
TC11105	catcgttaatggcgcataccgaggagagtacgctacgttagagca	1349	TC11105_1094_1138	76.95
TC11106	acattcgcggttatctctatttacctgcttacacgatattcaagggaga	1103	TC11106_755_803	74.35
TC11108	tttgacctatttaggccaaactgttcttgatgctgccggtgaaaa	982	TC11108_481_525	75.23
TC11109	gacaattgcaaccactgctatcctagtacgaacagttgtcgctgt	906	TC11109_113_157	75.67
TC11110	ttctgtggaacacctagttgtgacaagccgcgcaatatgaata	1360	TC11110_832_874	74.74
TC11111	tcgatcgttagcttctacctgtgtcatggaaatagtggccagaat	1043	TC11111_476_520	74.85
TC11112	ataaagctaagggaccgtaatagcgtgtgtgtcgtagtagaagcaa	745	TC11112_445_490	74.59
TC11113	gaatatgccatcgtgtttatgaacgtgtgaaccatttagcttggactc	1144	TC11113_572_619	74.04
TC11114	aagatcattggttcgaggtgaggcaagatcaagtcgtgcattaga	624	TC11114_161_205	75.29
TC11115	agcgagcgcttcacaatcggatatattactcggtgatatggagtc	823	TC11115_513_557	74.87
TC11116	ggcagcagctacgactaccggcttagtgtatacctctccag	815	TC11116_567_607	76.21
TC11117	gaaaaccatctggttgcgagtacagaaagcggtgtggaacctgtt	864	TC11117_513_557	77.22
TC11118	gagactttggagcgtcttcattgggagcttgaacaacgaaaggc	380	TC11118_328_371	76.54
TC11119	tgtgcagcgttacggcgtcacagagataatgtctaataaaggcaa	795	TC11119_33_77	75.49
TC11120	cgtacgctgcttttgccggtagagatgcatcaagagcacttgcgt	958	TC11120_329_373	79.31
TC11121	acgcagaccttcctatagatgtcactccaacgatcgaagaaatca	385	TC11121_298_342	74.6
TC11122	actgggtcagcgtgtggaagaaactaacaatcaggactagtgtaa	1022	TC11122_935_979	74.85
TC11123	tttcgattatgcttccggccgtgatagtccaagtgtagcagctct	1590	TC11123_863_907	77.22
TC11124	aatcttcgtggtctgcgtaatggatccaatgaacctcatgtgaat	1202	TC11124_1003_1047	74.54
TC11125	agagcgtgcctaccttacttgtactccagactacgcatatggttc	448	TC11125_273_317	75.69
TC11126	ggacaaatacgcacaggacgagacgtggtcatagcatgcattcta	1654	TC11126_1607_1651	76.46
TC11127	tggataacttcgactaccttacacgtgattggtcaatcctcggac	5284	TC11127_4325_4369	74.79
TC11128	ctgtcccaatttcgactgattctggataaaagcttaatgccaggc	626	TC11128_405_449	74.27
TC11129	agcaagagctatggatattggtcttggcttatcggctccagttga	1244	TC11129_821_865	76.13
TC11130	aaccagtttaacagcgcattggcatcacatccttcggctagtc	1717	TC11130_1071_1113	76.43
TC11131	taaatgacggtgtgacgaccaacccggttcgaagttagttgaaca	1219	TC11131_940_984	76.47
TC11132	tacagggctaataactggaacctagaaactcccatgtggactgga	699	TC11132_321_365	75.42
TC11133	caaatatcactgtaacgaatcccgaataggatgacccgctagtgg	861	TC11133_705_749	74.2
TC11134	ttagctcaacgtgtacaagcgaaaattcgagctgctactctgcca	1308	TC11134_469_513	76.6
TC11135	atgggtcaaacttacatacgagcaatagcagtagcagcggtagaa	932	TC11135_481_525	75.03
TC11136	tgaagcaagatctgcccgagaattcgttacagtcgcatctaatgc	1008	TC11136_121_165	75.75
TC11137	cagctgactacaggtgaatatgttgttcggtagttctgcagggct	767	TC11137_138_182	76.36
TC11138	tgccaaggtaagtgggtcctcgttatagatatatgccaatcagaaca	478	TC11138_207_253	74.52
TC11139	gactacaggtgaatatgttgttcggtagttctgcagggctgtaca	633	TC11139_76_120	75.08
TC11140	aacagataggtaaggacattaaatggccaccaattccaatccgttga	1997	TC11140_1867_1913	74.43
TC11141	ttgatgttagtgcggctcctttacaccaacttacacctcatggtc	876	TC11141_65_109	75.62
TC11142	gggaaatttcaatcacgtggaactagaggttatggtatggtctcctc	1075	TC11142_338_384	74.05
TC11143	taaactccacaaccgatcatgcaataactagatcacccttgggtt	736	TC11143_461_505	74.22
TC11144	cttagtgagggactgcatgctcatttgtccatatcatatgcagct	1283	TC11144_716_760	74.51
TC11145	tcagtggtgtaagtgcggcggcgtcaggctccataattcag	408	TC11145_338_378	78.44
TC11146	cttggccatgggatattacatatctacagcttctgccggtccact	1441	TC11146_474_518	76.19
TC11147	gatcactcgttccactctggtcgcgacaagttccatacaccgtag	796	TC11147_617_661	77.23
TC11148	tgataaacacaatgattttcagtatccaggtgctcttttccggttgc	1166	TC11148_807_853	74.09
TC11149	tggtgttcaggatattaaatctcacaagtggttttcacatttggactggt	1836	TC11149_885_934	74.36
TC11150	gctaaagctgttgagtgttatcggaaaggtttagagcttgaccca	1489	TC11150_534_578	74.61
TC11151	tatatagtcgacacatgtcaatcacaccgggtgttaggtcgcaac	1443	TC11151_1076_1120	75.12
TC11152	ctcgtgctcaaaaccgtacggccttattatccatttcgcgccaaa	888	TC11152_774_818	77.39
TC11153	tgattttctcgtgtcgtgctcaaaaccgtacggccttattatcca	799	TC11153_602_646	75.49
TC11154	actgttgggactatgccgcagctgtattaattgttcgtgaagcag	1245	TC11154_630_674	76.05
TC11155	tgagtcatgtattcttcctacaacaacccatagttggcaagacagtc	1067	TC11155_150_196	74.08
TC11156	agtcagagtaattcgcaaccttcttacaacgctcaaccgaatgtc	920	TC11156_569_613	74.66
TC11157	aatgtcgatacagctacggatgacaataacggccaagctaatcaa	659	TC11157_353_397	74.3
TC11158	gaactggagcgtttgaaaccgaatcacattgacccgattgtagta	975	TC11158_737_781	74.75
TC11159	acaagatggattacgtggcttctaccgaggtgtaagtgcatcgta	1521	TC11159_862_906	75.81
TC11160	cacagttgccgacttatgggatcgatcctgtaccagctacgccca	1376	TC11160_809_853	79.32
TC11161	tccggtgattatgaactcatttccgctcatttaatacctgctgaact	1659	TC11161_1210_1256	74.16
TC11162	gttccccatgatctatgtaacagagggcgttcgttgtgtacttat	1097	TC11162_450_494	74.06
TC11163	agccgctacaaactgttccattgggccgaaaggtaaacaaggtcga	687	TC11163_65_110	78.9
TC11164	aaatgaagtaggtgtgagtcaaccatgctcaaccagtcgtgcag	969	TC11164_876_919	75.99
TC11165	ctcgcaatcgcttggaatccgacctattagatgctatgatgtgta	871	TC11165_269_313	74.07
TC11166	agttgtatgtgtaccatgttatgaagcgaaatatgctcaacgttgtacga	1408	TC11166_492_541	74.09
TC11167	tgtacctgaggaacgaactctctatgtggaacttaagccgggaat	1528	TC11167_577_621	75.59
TC11168	ccactatctacagatcatgttgggtcacaatccacgaatatcccg	1272	TC11168_489_533	74.13
TC11169	ctttccggtttagttggtcttggcgacatgtcgggaggtagcag	329	TC11169_28_71	77.97
TC11170	ctttccggtttagttggtcttggcgacatgtcgggaggtagcag	278	TC11170_8_51	77.97
TC11171	gtgacagaggatcagttgagatacatatttcgttcgcataccgct	992	TC11171_257_301	74.07
TC11172	ttgtgtaggcgcattatctggtgggtaacgatttcgcaatatgga	581	TC11172_353_397	75.59
TC11173	acaccaattgatatccttgcaaaggctatgaccaatgctccattt	1172	TC11173_493_537	74.13
TC11174	accgcgcgaattcaacagtatctgatgttcttgggtacgttagtt	636	TC11174_3_47	75.46
TC11175	gcttggtaaacgtattcaattaagtgagagtgaagcagttgcatggc	1109	TC11175_119_165	74.42
TC11176	tgtgttgacagtaaaccaaagtggtcggttgaagctgaacaagta	584	TC11176_145_189	74.71
TC11177	ctggacagctagttgactcaaacggccaaaacgacgactgagggt	867	TC11177_465_509	78.69
TC11178	cctctacaggcaacgagcacgtcgcacgctgttttgatgc	356	TC11178_103_142	78.32
TC11179	accctcatagtggtcaggtatcatctcaaccatttcctgtacagc	1391	TC11179_782_826	74.85
TC11180	gaccaatatgtgatcccgcctatcggtcattggttgtagagacaa	1715	TC11180_1068_1112	75.12
TC11181	tgaatctgcagcggactgtagagacgtaactgcaactcaagatca	1241	TC11181_882_926	75.94
TC11182	aatataattgcttgcaatgattacgtcgccctcgttcgtccagac	998	TC11182_385_429	74.92
TC11183	acaattgtacagcgtgatagtaaattcgttgaaagagttcccttcgct	965	TC11183_774_821	74.34
TC11184	tcaggtccaaaagttacttgttcacctcgtccaacattgattcca	779	TC11184_632_676	74.53
TC11185	agaaaggtcatatttggtcgtaattcattcgtttgtcaaccgcatatcga	897	TC11185_42_91	74.29
TC11186	aaccagcttatccagcattagcatctcttacgggatcaagaaca	830	TC11186_521_564	74.14
TC11187	tagcgcatttggtcgtatagcttttgcatgcccaagtagtcaatt	1171	TC11187_756_800	75.08
TC11188	gatcgtttagcatcagctatgactggacttgtacatgcaactcgt	1185	TC11188_202_246	74.4
TC11189	cctctatcaccgatacaatggttcgtgaaggtcgtgttgacgtgc	1450	TC11189_763_807	76.66
TC11190	tgagcttgaggaacgacgtcaatcataccatcttgtaataattgcct	826	TC11190_321_367	74.1
TC11191	tgagcctgaagtatgagcaatccgagaccacaacactaaggtaag	609	TC11191_501_545	75
TC11192	agaaccacgaccacgagaagcgtaattaccaggacggcgataactg	1134	TC11192_347_392	78.14
TC11193	tgtttcatcccttgataaatccattacaccgacaacgttgtatggaga	1242	TC11193_821_868	74.06
TC11194	aagttagcccgtactgcaccgtattatcgtagaaatcgcccacac	937	TC11194_369_413	76.36
TC11195	tgaaagcattactaaagaatccgtcacttccagcgaacatctgct	1606	TC11195_617_661	74.49
TC11196	aacttgtgacgacatttgatccactgatcctttcatgaagaatgcacat	320	TC11196_158_206	74.69
TC11197	gtgagactccgaaagaggtcacagttaataaatgggatactggtgc	579	TC11197_35_80	74.22
TC11198	tactagctgactgtgcgtggttaggaataattgccgctaggtgag	1312	TC11198_793_837	76.07
TC11199	tgctatagcgatgattccgactcagtccctccggcgatggctctc	1182	TC11199_427_471	79.91
TC11200	ctgagaaacagcttctacaagagatcgaaacaccacattctttgaaacgt	390	TC11200_139_188	74.46
TC11201	gctcaggagtaaatacgcttcagtcgaataaaccgagggtaatgac	985	TC11201_799_844	74.22
TC11202	aaatccgttttatgaaccaggttatgcactagcgcacaactatgc	979	TC11202_713_757	74.27
TC11203	aaatgtggcgattgcaagagtaaacttttcggtatcaagccatcc	419	TC11203_148_192	74.44
TC11204	gtcgtcttagccaacggttgcagatgttaagtcacatggttcaga	624	TC11204_113_157	75.69
TC11205	tgcctagagagttgtcgtcattgcataattctagtcacgtccaac	1366	TC11205_947_991	74.14
TC11206	gtctattggctatgccgcgactatcagtgctcctcatatgcatgc	1173	TC11206_238_282	76.77
TC11207	tgcgagaagtcgtcgatatacgtattcgctcaatggttctctaca	1072	TC11207_96_140	74.39
TC11208	ctgaacaacttagtcgagccttaaactggtccataggtcactggg	1746	TC11208_883_927	75.23
TC11209	gtttgctcattgctacaggtaattgcagactacgaacaaggtcg	903	TC11209_339_382	74.13
TC11210	tggcgataacacctggtattacccgacaagcattcttagattctg	1567	TC11210_1162_1206	74.22
TC11211	agatattggtccaccaactgaacgtcacctactcaatgttggaa	1287	TC11211_840_883	74.15
TC11212	cgtccgggtgttgaatcacgaagaatcggtaagtgacgaaaggca	658	TC11212_65_109	77.76
TC11213	gtaagcttgactcatctagccggattgcgtagtcgtgcactagtt	1002	TC11213_643_687	76.15
TC11214	ttcaattttaatgattcatccaaatttgtctgcaaacgcctcgtgcc	858	TC11214_787_833	74.05
TC11215	atgcaggtaagctgtgcttggtctaacggaatcttcacaatagct	625	TC11215_63_107	75.48
TC11216	tgggcagcaatattaattcaatcattaggtggtttgctgatcgcc	1306	TC11216_583_627	74.39
TC11217	acgggctgatgctatgttttataagaggagtttagaccaactacagga	504	TC11217_431_478	74.36
TC11218	gcaagtgttgcagcatatgaaggtcaagttggacaagctgct	632	TC11218_526_567	75.89
TC11219	ccctttctgacttgaaggcttgtcgagtgaggaatggcaatatgt	740	TC11219_32_76	75.73
TC11220	gccaggcattccgcaactctatctggagtatcctcttgaacag	1697	TC11220_1426_1468	75.63
TC11221	cagcagcttgcaaactgtataatgtcgttattggttcaagtaaacggg	894	TC11221_454_501	74.33
TC11222	taatttggccgtgaatggtcgtgtaccgtcttcaagtattctagc	820	TC11222_137_181	74.41
TC11223	cttcattgtctggtttgtccggcttatctcagcagttgcatgag	986	TC11223_291_334	75.29
TC11224	acggtgataattggagtcgctttgtcctactctgtcaagaatgt	453	TC11224_53_96	74.05
TC11225	tcggaaaattgattgctctcggcctatgcacgaactagacgatga	838	TC11225_769_813	76.27
TC11226	cgacggactacactgcgaattcttgtatggagtacagttaccgat	652	TC11226_607_651	74.79
TC11227	tggtatcagatacttggcttgaatgcaacatctgtctgccataga	924	TC11227_169_213	74.09
TC11228	tggtgctaattggtaggcaatagagatattgacagctgtgcagtt	755	TC11228_376_420	74.33
TC11229	atacccggttctgcactcgtacttcccaatatacctatgcctcag	1609	TC11229_610_654	75.69
TC11230	tcactggactgataatcattagaccaacccatataagcgatgcgc	1041	TC11230_403_447	74.27
TC11231	acaaattagttgtgaatccactcgaagtcgttcacgcactcccag	1167	TC11231_172_216	75.76
TC11232	ccagtaccaatggttacgaatgcacttgttaatggtccaatagcc	1164	TC11232_757_801	74.12
TC11233	ggtcaaatcacctttcctatgcttgaagcgttatcctcacttggg	726	TC11233_532_576	74.98
TC11234	cggtttgatgagttgatgctgatcgcgtgttcaacagttaactcc	735	TC11234_177_221	75.34
TC11235	aggtcaagtggttcgatgttccaatgatttccttacatcatatccctt	897	TC11235_736_783	74.02
TC11237	acgtgctgaacaagtaattagtgcgtgtatatttcgaccaattcctga	1174	TC11237_1070_1117	74.23
TC11238	tcggtactcgtactcgacgtgaatgcataatacggtgtaaagagt	1353	TC11238_822_866	74.36
TC11239	catcaggttgtatgacgctagtattgcattcggctggtgttgctt	1170	TC11239_411_455	76.08
TC11240	attatgggccgaaaggactaccaggacccgtaaggcctaaaggtt	1131	TC11240_532_576	78.13
TC11241	aggtaggtggtaaacgaactgggaatcgatacatacgcgtacatg	610	TC11241_293_337	74.92
TC11242	aattgacaggcttgcatgagtcgtttcgaagagttgagagaatcat	515	TC11242_429_474	74.53
TC11243	agcatacacacatcgactgagatataattggactaaaaccgtttacaggc	1162	TC11243_483_532	74
TC11244	attatgaacttggatgtaaaccggaagtgacttcaggcgaagctg	1024	TC11244_261_305	74.75
TC11245	tcaagtgaatggttggacagggatcaacattgcattaccagatcat	1457	TC11245_698_743	74.61
TC11246	gaagcgctgatggttctgtacgcatatggtcaattcgttcaggag	1169	TC11246_1114_1158	75.95
TC11247	aagctgaccttgatgcagtagctacattaactggacagatgattacg	845	TC11247_512_558	74.05
TC11248	acctctgcgatcaactgatccaatgtattcgttgttaaccgattaca	1164	TC11248_353_399	74.13
TC11249	tccagcgatgactagggttatgattgtcttaggatctggtggacac	603	TC11249_104_149	75.56
TC11250	atccagcgatgactagggttatgattgtcttaggatctggtggaca	614	TC11250_120_165	75.32
TC11251	tggaagggctagacatcacacccatatgtttagcctctctg	751	TC11251_476_516	74.09
TC11252	ccttgcattgtcaatctgtgagtagaaaaggccggattacagctg	396	TC11252_193_237	75.14
TC11253	agcatgctccttgaccacatgattgctctcttgacaacttggagt	1520	TC11253_1345_1389	76.74
TC11254	atgttccggactgatagttatgtcgtatggtctgcactcactgat	1053	TC11254_566_610	74.56
TC11255	acactgccgccttcatatgaaaccgaaatagagaagaagaagaagaa	780	TC11255_2_48	74.06
TC11256	tgcaagttcttcatagtatgactgcggagtccaacgatagggatc	967	TC11256_505_549	74.91
TC11257	ccagatcccgagtgaactcatgatggagcgataactgggtcatag	893	TC11257_401_445	75.97
TC11258	agtggttcgacaaggtttgaagtcctattccaattggccaacgta	826	TC11258_601_645	75.67
TC11259	tggctatacgtgaatgtagtgagggctatggaatggcttaattcg	1454	TC11259_1243_1287	74.17
TC11260	tgcagttgccgaattagttgaagtacatgctgtaactgttaaatcctct	847	TC11260_539_587	74.27
TC11261	caaaggtctctcctcttcccgtaaatgtctgtgtatgaatacgcac	1140	TC11261_783_828	74.24
TC11262	attggcttagatccgtagatgagcatatggatgaagcagtaccg	966	TC11262_445_488	74
TC11263	ccgatgtgatacaatcctccgacgtttcaccgacaccattcacgt	759	TC11263_82_126	77.57
TC11264	cggtcaccgaaccaatgtgtccgttcacgtgtgcatttgcattgg	623	TC11264_522_566	79.16
TC11265	tctactgctgaattagccaaacaagtggtagcttctctgtcacgt	1427	TC11265_604_648	75.05
TC11266	catcctttgatatcggggtcaacttctgtcgaatcccattggtta	928	TC11266_401_445	74.32
TC11267	attattctccacgcacaagcctataacaacccggataaccattgt	783	TC11267_651_695	74.48
TC11268	tccaatagtcgatactccaacgttatgttcacagcccgcagcacg	1675	TC11268_820_864	77.61
TC11269	tcgagactccactctaatccctgtaatctcgttggtttagtatttgca	758	TC11269_44_91	74.23
TC11270	cttcaaccatgtccgctagtgttgtcgcctcgtccttgtcagaat	658	TC11270_402_446	77.65
TC11271	aagcttgtcacatattgactcgattcgcctgacaacatcaaatgc	340	TC11271_203_247	74.32
TC11272	gtggcggtgatcattcaactgttgttcgacgaggtgtagctgctt	884	TC11272_493_537	78.05
TC11273	tccactataagtaagcgatggaagtagacgaatcgaacgactgcc	797	TC11273_169_213	74.7
TC11274	tggtgatggtattagcagtcgtgaacatagttatgctaacactggtg	577	TC11274_357_403	74.03
TC11275	gaatcgcctctttctacggctaatactatagtaccaaccccgtca	437	TC11275_254_298	74.42
TC11276	gcgtcatcagattgttcgaaatgtattgcgcttatcgtactcacc	355	TC11276_46_90	74.04
TC11277	aagctaacgaagtaccgccatatctgtcagacccgcaactcctag	623	TC11277_577_621	76.92
TC11278	tgtaccagtcaaaggtagtccatttcgtacaaacgctattccacc	555	TC11278_161_205	74.32
TC11279	cactactggtgtaccaacggagtttgatgtaataactgcgggtgc	902	TC11279_801_845	75.85
TC11280	ttgagtttagcacatgcgcaattgtcggaagtcctttgga	795	TC11280_234_273	74.41
TC11281	cgaatcttggcagtagctgtccatgggtaaaccatttgacgagaa	364	TC11281_177_221	75.75
TC11282	tgacgaagaaccatttgtacatcgtatcacaggattaactgaaggagc	571	TC11282_167_214	74.04
TC11283	aaaactggttaattgtagaataccttgatcccaacggccacgagt	1913	TC11283_1682_1726	74.5
TC11284	tgtcaacgtgtctatgattctgttccagataactcttcagcatgca	1245	TC11284_285_330	74.05
TC11285	cacttccgttgtttggagcgaatgcctaatcctgagcgctttgag	774	TC11285_321_365	77.51
TC11286	ccacatcaactcacgggaatcctgctattacatctctattgcagt	707	TC11286_22_66	74.16
TC11287	acacctagtaggttggccatacgagttgggaatactatacacgat	1251	TC11287_502_546	74.17
TC11288	tgtgcaccttgttccatccgatcttcactatactctgttccgaat	929	TC11288_457_501	74.93
TC11289	tctaagtgcgtgtgtgtatgcgtgtagataagaccgcttattttga	1372	TC11289_570_615	74.03
TC11290	ttgcgtgttacacgtaatcctatccctcctagtggatcatgtggc	1152	TC11290_297_341	76.07
TC11291	ttgtgcggcttcgatatccaatggattcagaggtcccgttctatt	1131	TC11291_212_256	76.28
TC11292	ttctttgggatgttgcgttcaagtcacagagtagaacattccca	324	TC11292_79_122	74.58
TC11293	ctgcattcaattcacagaagttgagcattccctttcatagagcagg	290	TC11293_93_138	74.18
TC11294	agaaatctaccacagtaaagtttgatcgtcgtcgtgcagctatcg	599	TC11294_353_397	74.25
TC11295	ttcaacccgaattacgacatagtacacacgtcttcgttcgtcgag	391	TC11295_119_163	75.01
TC11296	aacttgatcaatatcgctgtaatactgcctactacgctgggaagc	552	TC11296_269_313	74.18
TC11297	gtatcaaacggctgacctcgaacttaggatcgggcttggtaggaa	983	TC11297_209_253	77.11
TC11298	aattgatcggtgaaggtgccttagaaacatacagacacgcagcca	1514	TC11298_1427_1471	76.74
TC11299	tggtttgaagttatcatataacagttccagtgtgattcggtggtcgg	572	TC11299_306_352	74.27
TC11300	tggaaccagttatgcaagaagatgctgtacaaatagctgcagtagc	655	TC11300_96_141	74.73
TC11301	ctgggaaatcatccgatcaaccagttgtaacaggtgatttagcca	845	TC11301_305_349	74.66
TC11302	agcacaagagcaatcacagacgaaattgagttgaattcaatcagtcc	359	TC11302_117_163	74.09
TC11303	tgattaccactcacctcgctcgagtcatttgtccatggagg	345	TC11303_43_83	75.48
TC11304	tccgatgtacttaacccgaaacatcagttggatacttggatgcgt	1258	TC11304_535_579	75.15
TC11305	acggtcgattcgtaatacaagtttgcgcattttacggtctgtggg	921	TC11305_769_813	76.09
TC11306	actcctgaatatcacaactcttttagtcaggcgttgagcgacatg	865	TC11306_693_737	74.41
TC11307	acgatggaacgtcagtaattggtctcaatgctcacgttcatgtgg	1096	TC11307_1025_1069	75.83
TC11308	ctggtcgaagtgttgacaatcaaagtcgtcatcaattgagctctg	886	TC11308_401_445	74.03
TC11310	ttgttactggtaattctgccgttcatgctattgcggaccaactcc	733	TC11310_273_317	75.99
TC11311	tgattcatgttgcaacaccattaagaacacattatggagttttgcctgg	1299	TC11311_1120_1168	74.39
TC11312	tttaggctataaaccgattcgagtgagtcttgctattccgaagcg	723	TC11312_41_85	74.15
TC11313	ggatccttaggatgatgatattgttgtcgaggatgatgatttggttcacc	481	TC11313_294_343	74.12
TC11314	tcgaccgcttggatcacatcgatggcataatgaaccagacaacaa	501	TC11314_221_265	76.72
TC11315	ctttcaccagacaccaaccattgtgggatagtacacgtgggaaat	624	TC11315_105_149	75.73
TC11316	ggaccactgagtaagcaatgctcggtttaggaataggacgcacta	644	TC11316_169_213	76.1
TC11318	agtggagaaagagatgcaaacaagcatatttacatgatgtcagcactga	1481	TC11318_664_712	74.36
TC11319	tctcggaatcagttagaagatttgaacttcgtagatgacctgaccct	574	TC11319_179_225	74.18
TC11320	ggacaatatatacccaaaagacgagtgacatcacgctccgaaagc	792	TC11320_569_613	74.66
TC11321	agatattgaactgtgtttcgttgcaactactacaggcactatcactacga	470	TC11321_114_163	74.42
TC11322	gtaaattactctgtatcaatgttactcgctgccggcgcaactgc	588	TC11322_489_532	75.37
TC11323	acaacagtccagcctgtactgattataccatggatatcagcttgg	569	TC11323_523_567	74.01
TC11324	cagctaatcctattgccaaacgttccaagtcgaattctacggcag	705	TC11324_417_461	75.03
TC11325	taggtcaattgtggttaggttacgaccgactagttgccacagatc	786	TC11325_641_685	74.93
TC11326	aatggtgctttcggtgttaatgttccacgaagtcgtttcctacca	1002	TC11326_877_921	75.78
TC11327	gctcttttcgggaccagtagaacgtgattggtactaactaaacatgt	479	TC11327_2_48	74.06
TC11328	gatgcgttccggtcgtcagaatacagtagaccaggtgtaatcgct	855	TC11328_369_413	77.02
TC11329	tggagtctgaaaatcgtggtagtggatgcgctttatcgatcc	1244	TC11329_645_686	74.56
TC11330	agtgtagcttgaattggaacacgtcgacaaacgagttacattaccattc	603	TC11330_182_230	74.51
TC11331	tcaagtatgttgagttgtagtccaccaacctatccactacctcct	700	TC11331_497_541	74.17
TC11332	aagaaccatggcatgtgaaatgtgaacgtatacgtgccacatcac	643	TC11332_585_629	75.31
TC11333	ccagtcgatgctattatggcacgtgttggtccggctgattatcaa	1223	TC11333_752_796	76.75
TC11335	agaccatgtaatacgtatactgcccggaccattagaggatgcata	1350	TC11335_655_699	74.28
TC11336	ccatacgtgtagttaatgtacctccgttcgctgaatctgtcacag	797	TC11336_205_249	74.18
TC11337	agtgcaggtcgttatgaatatcgtcaaagtcttaatcaatctgcacca	1757	TC11337_1266_1313	74.11
TC11338	ttcagtctggcacgcgaatgcttaatctctaagagtcccatacca	450	TC11338_373_417	75.92
TC11339	aatgtgtagcagttttcgtagcttagttccgatattcgagcgtca	1586	TC11339_717_761	74.07
TC11340	ggaaacgcctaggcaggtattcttcacgtaacggttctttcacga	591	TC11340_321_365	76.5
TC11341	tcggtagaggtggtcgaccaattacagcacgtccaatcattgg	977	TC11341_663_705	76.65
TC11342	ggcgtacacgaatggcgtacttcaatctgagccgtcatttcgtcg	832	TC11342_321_365	78.05
TC11343	acttctgatatcggtggttcttcatctacaactcagttcacagaagca	773	TC11343_243_290	74.53
TC11344	tacagattgaattgccggaaggctgttatggtcgcgtcgctccac	623	TC11344_289_333	79
TC11345	ttgtccgttgataataccgttaatagtattctggcgccaacacca	835	TC11345_196_240	74.3
TC11346	gttcttagtagaagtcgcagacatgagaaccgtactcgaccttct	1040	TC11346_61_105	74.38
TC11347	tgccaaacgatgcttgctcttatcccaacctactgctattccaga	1269	TC11347_916_960	76.42
TC11348	gggtggtaaccatgctacctcttatcgacgtgtcagtctgtctga	1049	TC11348_538_582	76.64
TC11349	ccacaaccaacatgcgttaccgtaactcagggttttgaaca	3359	TC11349_2447_2487	74.52
TC11350	tgctttgagtatcttagaccgtatgcaccgtccagatatgactgt	722	TC11350_498_542	74.54
TC11351	actcggatcgctaacaacgctctatccttaattaacgtcgaacct	824	TC11351_57_101	74.73
TC11352	tcaagtttctggatactggtcaagatcggaaggcaggagag	694	TC11352_53_93	74.06
TC11353	aacttgaacaatctacgtctccatacctcagttccaaaccgccga	875	TC11353_481_525	76.17
TC11354	agtgggcaatagatatggctacatgtgactacaagtttctagacgttga	1052	TC11354_205_253	74.34
TC11355	gaccaagataacagctagggttcgctatccaacggatggtttgta	1002	TC11355_675_719	75.19
TC11356	gagattgaaaagtatgaacatgatctcccgcggttctaggatggc	845	TC11356_753_797	74.6
TC11357	gatgctcaactagcgtatcttaatcgaacgggttatgccgacttt	604	TC11357_297_341	74.41
TC11358	tcctagcatcgatccctgtgcgcagtctcggcaactagtcattac	748	TC11358_529_573	78.1
TC11359	tcgtatccatacgtattgggaattacataatggtgaacgttgcttgtggg	644	TC11359_44_93	75.17
TC11360	ccaccggatgtcttctattcatatcgtcagtcagcgccattag	1196	TC11360_758_800	74.37
TC11361	gccagattgccgagaacgattcaggttatgtacaaaatcgcttga	1046	TC11361_191_235	75.05
TC11362	gatgcacgtggtggatcgatgcgtggcagtcgtcatccagg	494	TC11362_393_433	79.87
TC11363	ttcatcaacggtcaaaccaatggttactgtaatatcacatccaacggt	997	TC11363_367_414	74.4
TC11364	ggaagatgatctatgcctgcgtcgacgagagtgttgtcttctc	1186	TC11364_292_334	75.31
TC11365	ccggtgtatgcacacttactaaaggtcagtttatatcgagtcatcgga	761	TC11365_544_591	74.49
TC11366	atttcattacatctggttgcaaccgggtacaggaaatgcgaa	681	TC11366_457_498	74.18
TC11367	ctacaaggcaaacacgtgattggactggtcttattagccaagtga	739	TC11367_257_301	74.61
TC11368	gtacaccatacagtctaagtcaccggtagcaaccagttgacgtct	1141	TC11368_406_450	75.81
TC11369	acaacgcatgcgcaatcaagcacctgatggtttaactctattatc	1017	TC11369_786_830	74.27
TC11370	tctctactgctatgcttgaatggcgtttagctgttggtaaagtgat	938	TC11370_502_547	74.25
TC11371	gtcatcgacgtttcagtagcccttccgattgcgttgtgcgtctcc	1005	TC11371_670_714	79.08
TC11372	gtaactggactgttgacaggacgttgagttgtcgctgaagctaac	523	TC11372_257_301	75.74
TC11373	accattcaaatcgtcgctagctttaccatccgccatttagcctgg	447	TC11373_157_201	77.07
TC11374	gtgaagctaggtcgcgtcgcgtattacttcgagatgtagacgtca	666	TC11374_65_109	76.7
TC11375	ggatagcacggttggcaataagacctcgaaataccacgtgtcacg	817	TC11375_457_501	76.86
TC11376	agactgattccgggtcaacatctcgtggtgcttctgctattgtat	1433	TC11376_1138_1182	76.07
TC11377	accagtcgactcaacgagatgacgaaactgttaagacagcgcttg	624	TC11377_465_509	76.54
TC11378	ggttagaaaccagccaaccaattagtttgttgagttagtaaaatgcgct	952	TC11378_843_891	74.16
TC11379	aatgcgacgatatcgttggtgttcttggtcatctgtacgataagg	1305	TC11379_1162_1206	74.27
TC11380	accagattatgggcgaagtgaccttgatcctctagcgagtattgg	1325	TC11380_666_710	75.9
TC11381	cttcatggaactcgatccctaatttagcgccagtgtgcattt	371	TC11381_38_79	74.14
TC11382	ctactgcgcatgccgttccgtctattcttgtgttagcaagtgaaa	1278	TC11382_343_387	76
TC11383	tgttacttctgagtgcttgggattatcaacacagtgttccacaga	629	TC11383_429_473	74.14
TC11384	tcctcgcatcaatggccaatatgacgacgtggacctttaccggct	688	TC11384_97_141	79.61
TC11385	tggcctgcacgaaatattgtagctaaagcaatgaattgtcgtgga	694	TC11385_389_433	75.04
TC11386	cttattccaccgtcgttagggcagttaccatccgataattccgtt	617	TC11386_569_613	75.29
TC11387	atgacggtcgatgggaataaatcccttggttggtgatatcgtcat	1417	TC11387_770_814	75.14
TC11388	aacaattacgcccaggttatgctaatcctactgtcgaagaagctg	1433	TC11388_658_702	74.42
TC11390	cattgaagccataaacacgtgttataccaacgcctgagccctt	1233	TC11390_580_622	75.32
TC11391	tgaagcggttgtgaatcgtttaatggaacatggtatcgcattcga	881	TC11391_561_605	74.91
TC11392	aatgtgaacggttacgtcatttgttggctgagcgtcagactgaag	1064	TC11392_689_733	76.07
TC11393	gaaaagtgctatcactgcggaagatgtattacgttcagctgggaa	1165	TC11393_182_226	74.58
TC11394	tcattcttagcagacgtggaagcaggtatgtacttatgtggcaca	1259	TC11394_404_448	75.03
TC11395	atacgacgagtactgaaaggtcatcagggtaaagtattgggcctc	984	TC11395_165_209	74.71
TC11396	cctgaagtgcgtctagagagttgtttcgacacgccggatacagat	936	TC11396_675_719	77.06
TC11397	tgtacaacctccggccgtcatcgtttctaatagtcgcccgtcctg	767	TC11397_641_685	79.22
TC11398	aaggctacacgagactggtttaagtactacaaggttcctacagga	1057	TC11398_418_462	74.14
TC11399	accacatttagaaaccgtgagtcgaagagatacagaacattttgctga	637	TC11399_131_178	74.13
TC11400	aacttttagctttgcttaactgctccaatagacaaggtcctccca	983	TC11400_353_397	74.43
TC11401	catcacgttccgttgttgacgaagtcaaaccacgcagcataatcg	1010	TC11401_731_775	76.61
TC11402	cctgcttccggtgcactattattatacatatcagcggatggtgtt	1613	TC11402_870_914	74.33
TC11403	atcacttctactttgatgcctggctagtgacgatgatgaaggacg	625	TC11403_532_576	75.12
TC11404	ggaatactagagtgcattgaacgagaggacgccgcaaatcttatt	1341	TC11404_646_690	74.48
TC11405	ctttgggatctggtccactagttgttcgtcttagacgtcttggac	686	TC11405_121_165	75.09
TC11406	gtaaatatccaggtgtagatgcgcgtgtatgggtaattcatccct	1635	TC11406_832_876	74.1
TC11407	tgtttctaacttctcaactacttcacggcggacaatagttggctg	1037	TC11407_614_658	74.47
TC11408	ccggctctagtgcatatcgacttgcctgtttacggttactacgtg	1230	TC11408_423_467	76.33
TC11409	gcctcagtcaagatgcattgaattgaatagagtcccgcaattttgc	801	TC11409_414_459	74.75
TC11410	agagtacgggaacttaggtagggacaactgatcatttactcactgt	577	TC11410_293_338	74.03
TC11411	ctgcaaccacttcagcgtgttgaggactaagcagcttgccgtaaa	1068	TC11411_525_569	78.32
TC11412	gagagaagtcgttgttggccggagcttagatagcatcttcc	590	TC11412_307_347	74.61
TC11413	agggcgtaaggttgttgagaacggacgtacaatgttaggtgctac	513	TC11413_265_309	76.43
TC11414	gcactctcaatagctatgcaatgattccttgtagcactcgtaaatcga	732	TC11414_51_98	74.19
TC11416	tcgagcgagctgaattgcaagcgcgaatagcattccttca	763	TC11416_218_257	76.61
TC11417	ttcgccgaaaacgattccttacctaatgcatatcatacagctgga	1075	TC11417_386_430	74.23
TC11418	ggtatccgcaccagatcgatctatgcaaacagtgaatcctttgaa	1517	TC11418_686_730	74.57
TC11419	ctgcttgctaggagtgttgtaccaatttgtcgccctatcacgcag	652	TC11419_65_109	77.08
TC11420	attgagccttaccatccttgtctagaatattccgccgacgaatct	681	TC11420_313_357	74.8
TC11421	tccaatggatctgatgccgatactagcagttgggctgatgatcca	605	TC11421_211_255	77.08
TC11422	ataggcgtcgtagggattgtgaacttgctctatccagaatacctc	942	TC11422_689_733	74.62
TC11423	agtctctaaacaaggtatggtaatgtctgttattgcagtaatggaacgcc	1162	TC11423_807_856	74.06
TC11424	ctcgcatctagcctgaaggaacgttgagtactagggaagtgtagg	536	TC11424_301_345	75.66
TC11425	agtatccaccattgtttgcgctgggaaccgacgatcagatatgat	567	TC11425_401_445	76.38
TC11426	tctctctctccatattccctattgcataacaactgtgaatgaacggc	566	TC11426_416_462	74.04
TC11427	accggtaccatcagggtcatgcttgtctgataatcaaatacacca	946	TC11427_25_69	75.11
TC11428	agtgtcattacatagattgatggataaaagtagtcccggtaaccagtgga	696	TC11428_346_395	74.08
TC11429	gaattcagggcgaaatcggtcatgatgggcgtccaggtgttcgag	465	TC11429_357_401	79.19
TC11430	tcgtggcagagtacctaacctgacagttggtaataatgtctaagct	483	TC11430_39_84	74.37
TC11431	agaattggcattggatcacggttggttcaactagcaatcgaactt	837	TC11431_417_461	75.08
TC11433	aaatgatgtttcgaagtggtcaacagtaaatcctggacccgtgtt	383	TC11433_267_311	74.78
TC11434	gttttacgatatgaaacgtgaccattgagctactctggccgcaac	518	TC11434_137_181	75.17
TC11435	aagttccaataccgtaaacgtgcatcattaccaccggccactata	1309	TC11435_838_882	75.33
TC11436	atcgattatcggttcgtctacactggctacaactcgtggagtaaa	874	TC11436_785_829	74.48
TC11437	agttccacgggctcaacaactaagtctgtgagtttggttgaacca	713	TC11437_649_693	76.68
TC11438	accagctaaacgtcgtccattggatgatcaaactaatcgagtgtc	1627	TC11438_1236_1280	74.4
TC11439	tgaatagctattggccttcgggttggtatcaatccttgttggaga	971	TC11439_297_341	75.17
TC11440	ccgctgctgctggtacacatttagttgcagtctctaatcatggta	688	TC11440_113_157	75.5
TC11441	tctggtgctccatatctacatgcacaagtacgagcccggcaagaa	1242	TC11441_507_551	78.28
TC11442	ttgaatgcacattgtgcggaagatcatttaagcgacaggataagtt	1033	TC11442_763_808	74.01
TC11443	agtgcataaatctcatgaacacactttcggactggagaaatatgatccg	1056	TC11443_819_867	74.21
TC11445	actgttttaccacgggacaataattgccgagctgtcatacaacgt	908	TC11445_417_461	75.79
TC11446	tggtagccgacaggaatcagtatgatcaccagacaaatcaagttt	620	TC11446_571_615	74.13
TC11447	accattagcagaactatcattggtcacaccattccgtctaactgg	1331	TC11447_1128_1172	74.25
TC11448	tcggaaaacctgattactttggagttattgttactgttgtgtaggtcgg	623	TC11448_433_481	74.08
TC11449	gtcaaggtgaattaggtgactgttgcgctattagctgctattgct	622	TC11449_3_47	74.77
TC11450	tcattactcatgggctatggagcttgatcctaagggtgctaacag	815	TC11450_161_205	74.92
TC11451	cctttaattcggcacgcagcgatgctccacctataacagatga	867	TC11451_15_57	75.93
TC11452	cgtgcaattgttcgtggcttagttggtggtaaatttgcaatagcg	1021	TC11452_302_346	75.18
TC11453	tggagaattggcttcacatcgtgagtatgacaatcgcactgcatt	1030	TC11453_153_197	75.87
TC11454	tattgccgatgacatgccgatggtatactcccgtcatgttgccaa	842	TC11454_609_653	77.62
TC11455	ttgttacagtcatgcacatattcaaccgattctagtcgccagttca	571	TC11455_43_88	74.27
TC11456	cgaagatttcacgtaagtggtagcaagatctgatgacaactgcct	1191	TC11456_1100_1144	74.41
TC11457	ttatcagaaaagccggttggcaaattgtcaatgctccatacccac	1229	TC11457_778_822	75.54
TC11458	aaacgcccagttgcatcaagtcaagatctatttgcaatccaggaa	469	TC11458_125_169	75.16
TC11459	ccatcctttcgtatcgctcgagatattagtggacggcagaccagg	797	TC11459_281_325	77.03
TC11460	ggccagaagcgcatgcagtattgactgtcatacacgggcctcgta	662	TC11460_33_77	79.81
TC11461	aattcgatgattggtgtaacaaccgcttactctgctactgctggg	1034	TC11461_315_359	75.73
TC11462	gtgttggcgcagatggttctgtacgtatgtttgatcttcggcatt	916	TC11462_201_245	76.22
TC11463	actgatcgcattctgtgatgactctggataactttactgatcgcattc	560	TC11463_87_134	74.08
TC11464	atggacttatgtattgaatgtcaagctaaccacgcctctgctaca	532	TC11464_231_275	74.12
TC11465	agagactcgttcattgattgttgaatatacccgttgggctgatct	841	TC11465_449_493	74.02
TC11466	tggtgacgttgtaggaagtcaaccttctaatcgtcaagtccatga	850	TC11466_575_619	74.8
TC11467	caccctggttgcttgtcttggttcgcgatcgcaaatgcat	1054	TC11467_556_595	77.51
TC11468	tggacagaaatacctgagaatctttgatttgatttgcatgtacgttggca	762	TC11468_551_600	74.63
TC11469	ggctggcataattggcgtgcagttggtgatgtaaacagtcgtcga	1105	TC11469_298_342	78.38
TC11470	aggcgtggctcgtggatgattgggacttaattactcgtcaagctc	970	TC11470_561_605	77.54
TC11471	tctacacctgttaacatggttcagtccaactgtcattgactttatggac	596	TC11471_325_373	74.05
TC11472	atacgtggttggcgtccatttctacgaagtcatgttcaacaaatc	1357	TC11472_1002_1046	74.02
TC11473	tattaacccgacgtcagtcagtcattcagctacaatgtaggacca	711	TC11473_126_170	74.49
TC11474	cgatgcgtcggtgatgtagaatttgaaacagctatagagaatgcga	1445	TC11474_474_519	74.41
TC11475	gcgttggcaactcggatgcgatgtccatcatactgagccgtttga	1357	TC11475_1206_1250	79.21
TC11476	gtgtgagagagagagatagaagtcttgtgcacatacacatacacacaca	495	TC11476_108_156	74.34
TC11477	tctggtccaggtagagcatcattatcagcagtcggtggtcaagcg	873	TC11477_337_381	78.21
TC11478	ctgtgcctgacgaatagcttccgcgcgagcacgtgcttctc	624	TC11478_523_563	79.94
TC11479	ttgaactagtcgtaactggtcgttccttatacggcatagtccagt	486	TC11479_225_269	74.3
TC11480	tccagcaccaggatatgaaatagagcctaaagttaatcgcacaattga	662	TC11480_145_192	74.05
TC11481	cgtgatgcttgaactacaccatctacagcccatgtaacttcacga	738	TC11481_249_293	75.38
TC11482	actcatcagaagtctaataactacacatgggttacttaggcagaagcact	278	TC11482_165_214	74.1
TC11483	tgcaccattacaatggagtaaacggtggttttaacgacgtatcct	828	TC11483_465_509	74.48
TC11484	tcctatatcatcgagtcgaattagtgaacgagatgttcgctccct	1403	TC11484_850_894	74.12
TC11485	aatacttaaggaaccgagttttcgaaacagttgtggcagactcca	1079	TC11485_406_450	74.44
TC11486	aacatgcagcgttccacaatctaaatcttccgaattgggccagta	1176	TC11486_721_765	76
TC11487	gccaacgttattggatgaactcatttgtcacttagcaagcctagc	720	TC11487_579_623	74.36
TC11488	ccagtctacatgaacggttcgcgtaatgtcgtactattcaccttg	1147	TC11488_356_400	74.36
TC11489	ttaacaaccgctgaagccagtcgtttggtatggacaactg	1960	TC11489_1049_1088	74.32
TC11490	agtatttctcgcccgtgctcaaaacccggaatcatccagac	1137	TC11490_354_394	76.17
TC11491	ccagtagcaagtgcttaacccaccggctcaccttatgctttagca	858	TC11491_689_733	77.91
TC11492	tatgttagacaaacgtatggctaacttagcaactcgtttggccgc	904	TC11492_417_461	74.84
TC11493	acatcaggtgttactctctcattgagcttagtgagcgattcagga	795	TC11493_376_420	74.53
TC11494	ttgagacgaatgcaaacaggtcttggtcatcgtggtgcttctcag	435	TC11494_47_91	76.92
TC11495	attccattctacgcgaacgctgagtctcgaggttacctggcggac	442	TC11495_194_238	79.27
TC11496	cgttcattctattgaatcattttagtcagcgatatggacgtgtaccaccg	1442	TC11496_935_984	74.31
TC11497	aggtgaaatacatcatgctaatatttcagtcgaacgtaagcaagggaaca	767	TC11497_69_118	74.05
TC11498	tgggttatccgaatcagcattgcccttatcctgtagatcatttgc	470	TC11498_383_427	74.68
TC11499	ttagagtataaaagtgcttactgcgtagctcggcacacagcatga	751	TC11499_473_517	75.13
TC11500	aaatttgctgtcacagttggtgcattacccatgactaattgtgcac	945	TC11500_236_281	74.74
TC11501	agacacgacataacactccgaaatatggtctgttgtatcatgcca	863	TC11501_505_549	74.04
TC11502	tggagatggcgggtaagacaactcacttataccaagcgttaa	436	TC11502_94_135	74.09
TC11503	gtccagagtattgcaatactgggttagaagcaggtacggatttgt	875	TC11503_153_197	74.23
TC11504	acctgagttacgattaggaggattgtaagcagaaaccgaggccac	1040	TC11504_665_709	76.16
TC11505	ggcgttgtctggtgtacgaattcgatgcccacttgctaacttgga	1288	TC11505_1043_1087	78.04
TC11506	ctccggatttagttgctgaataaactcaggttgcttccactcgcg	401	TC11506_245_289	76.07
TC11507	tagtgtctgatcgctactacatcgtagatgaattcgaggtggcat	1098	TC11507_687_731	74.24
TC11508	cggcggagagagcgtttacattctaagaaccgcggtagtgtagtg	1208	TC11508_297_341	77.31
TC11509	taagactggcgatatgcaaggatctacagttggctattgctttct	878	TC11509_107_151	74.06
TC11510	agaattagtagatttactagggtgcgtagatcatcaggttgccaagaca	338	TC11510_167_215	74.18
TC11511	acgtcgagttcacgaacggattgagctgttagcttcattgctgca	859	TC11511_341_385	77.86
TC11512	ggacaagcagtcgtaaacgcagccttagcacttgctcgacagaag	1106	TC11512_515_559	78.14
TC11513	tggtacgggtactactcataacaatttggtcagttataacgccttcgt	646	TC11513_253_300	74.53
TC11514	attcctcatcgaccggctctggtaaacagtccaagttggcaaatg	1026	TC11514_133_177	77.03
TC11515	acttacagcaccttgtaggttgggtaacttttgaatcacgagaaca	535	TC11515_488_533	74.29
TC11516	agcagcagcaatctcaacaacgaattcaatcacaattacaacatcct	1467	TC11516_1166_1212	74.2
TC11518	tcgcaccttagaggatgacgtagagattagcgacaagtcaagcact	1018	TC11518_193_238	76.47
TC11519	acaaaagtagtagttcagcgatgaggcgtggacgtactagtactc	1425	TC11519_570_614	74.49
TC11520	ggaagtgactcccgctcgttctcgtgcacttaatcaaccc	1000	TC11520_538_577	76.3
TC11521	agggacgtggtggagtaggagaactagatgaaccagatacattatct	996	TC11521_577_623	74.61
TC11522	atgccatgccaatccataccttacgtggtcgtcaacattctga	865	TC11522_26_68	75.82
TC11523	tgggaatggacgtgcaattcaaggtgctacatcacatcattt	994	TC11523_419_460	74.23
TC11524	tttctaggaacggaaactaagggtgatgcttgtgatatgaccggt	1456	TC11524_1249_1293	75
TC11525	gttctagggttgacactgcatatgcatgttttacaaggttcagcc	914	TC11525_529_573	74.3
TC11526	actgcctgcgctgttatatacggaatatggacgagaatagttgga	584	TC11526_345_389	74.73
TC11527	tgaccattaggtggatgaaatacggaaatagtcaagccgagaatgtc	936	TC11527_593_639	74.12
TC11528	acgagtgctcagtgtattctaatactttcgggaatataacctagatgcgt	811	TC11528_31_80	74.03
TC11529	ccaggcaatattggtataggtcaggttcgctatcctactgctggc	478	TC11529_317_361	76.34
TC11530	gtcgaaacctagacggtacagaagtcgttcacgcgatagaatcaa	772	TC11530_49_93	74.87
TC11531	tccagaatctactgataagatgactcaattcactcgattcgcagctga	879	TC11531_434_481	74.32
TC11532	acagaatttcgacgttatgctgcacaatatcaaactgatgctgaagc	517	TC11532_424_470	74.3
TC11533	taattccgggactatggttacatacggtggaatgacacgaaatcc	1089	TC11533_454_498	74.11
TC11534	aataccatggatcagtacaggcaatccgactattaggaggcacat	918	TC11534_713_757	74.73
TC11535	ttggagtacgacagctgatttcgcagacgaagtggtaaaaccaga	535	TC11535_173_217	76.27
TC11536	taacgtgactggttcagttgaaggcgtaacgtcgaccgacaaaca	1102	TC11536_671_715	77.46
TC11537	gcggataactagttcagtgtcataaagccgaaccggaccgtagta	879	TC11537_817_861	75.82
TC11539	tagtgggtcaatctatggttgtcgcattatctccaacgccagatg	1209	TC11539_434_478	75.35
TC11540	tcccgcggaaatcagataatttacatgggttcccgttatgatcaa	859	TC11540_525_569	74.37
TC11541	acaagatcaagcattagcggtattattggcatggcgtgaggaaaa	603	TC11541_343_387	75.04
TC11542	tagtgtacgatatggtcgaatgccaagacgaacacgtggttctga	465	TC11542_393_437	75.88
TC11543	cgatgcagaccaatcactttgtcgaatgtgacacgtgaattttgg	525	TC11543_229_273	74.75
TC11544	tcttgacgtggatcagcgatgtctaacgtttgctcgggctgtacg	1110	TC11544_473_517	78.52
TC11545	tcatcctgccggtagaaggttcgctgtacatcgtttggaagc	1341	TC11545_443_484	76.98
TC11546	gatcgcgtcacacggacaatgcttgatttagttgatttacgacat	689	TC11546_193_237	74.06
TC11547	agctgttacaggcggtgcattcgatacctctggtacacctttcag	783	TC11547_253_297	77.44
TC11548	ttctcatgtcaacagcttgacctttacacaactaccgtcagctta	573	TC11548_21_65	74.14
TC11549	cttgatgttggtggtcaaggtaaactgacttcactaacattgcgg	649	TC11549_153_197	74.17
TC11550	tgtgtcacatggatcgttctagatgaaccggtagtgatgactattga	831	TC11550_673_719	74.26
TC11551	taaacgaatgagtgttgcggcgtcagatcttctaggcaaatcgcg	948	TC11551_769_813	77
TC11552	ccttggcatcagatgtcctattgggctgctacagtgttaacttc	1183	TC11552_364_407	74.82
TC11553	aaccaactcatcaatcccgctagccattgtgttgataccagcaaa	847	TC11553_353_397	76.05
TC11555	tccttaaacgaacgtgtcattgcatgtgatatggctcatacacct	887	TC11555_467_511	74.43
TC11556	ttgatcggaaccgccacaaattggtgagccaacatgatatactgg	1164	TC11556_837_881	76.11
TC11557	gagttaaagtcagttgacggtttagctgatggcgtcgaactgaaa	646	TC11557_353_397	74.72
TC11558	acaaatgctgactcccgacatcatgttacgacgctgctattttaa	1222	TC11558_951_995	74.68
TC11559	gcacgttctgttgcattgattaagtcattgagtaacgaacgagct	938	TC11559_683_727	74.13
TC11560	cgagtcatcatcgaatgaggtataagtagaacgtcgccgaccagg	408	TC11560_65_109	75.87
TC11561	tgtcgttttggtcataacagtatgggattgagcactaacctactgg	679	TC11561_39_84	74.13
TC11562	tgggcatcatgcaatgggattaaccggaacacctttattagatcc	649	TC11562_161_205	74.87
TC11563	acacggagataaccttcaggattgatcgttatggaagagtcggta	828	TC11563_370_414	74.31
TC11564	gtggcacaactacctatctatcccgttacaccaatatccgatacatcacg	611	TC11564_210_259	75.46
TC11565	acctagcagtgaatcagattctacagaacctgaaaatgtggttgtcag	451	TC11565_145_192	74.13
TC11566	cagtccacttagtttccgtcctgttcaacgcacgctaccttctct	780	TC11566_97_141	77.33
TC11567	tacagttatgtctgcgatgattgcacttaaacgcccggatcttcg	764	TC11567_165_209	75.7
TC11568	tgacagtaatgtgggcaactctttaacttgataaagcggatgaattcga	992	TC11568_666_714	74.28
TC11569	gaggctgaacagttgagggctactttatctattgttcgtacacgt	1138	TC11569_687_731	74.04
TC11570	tggctctcggcatggattggaaacgttgatcaagttaatgcaac	758	TC11570_330_373	75.59
TC11571	tgcgttattgattggtagcaatctagaaactattagctgagccgca	896	TC11571_6_51	74.26
TC11572	agctgagctatgtcaaggcaacaccacttggtttaacagcca	1111	TC11572_203_244	76.26
TC11573	tcaccgataccctactcatttcgatctatgaagaagcgtgtgcag	746	TC11573_529_573	74.92
TC11574	ggtgccaattagttagtgcgacaagatggtattatctatgcgagtgg	1477	TC11574_610_656	74.41
TC11575	acgcaaggtcaccaccgtggcacgatataacctggcaatgcaaac	356	TC11575_155_199	79.69
TC11576	ctgcacctcaagagggttcatagacgcttcaagcaaggcttccgt	368	TC11576_257_301	78.89
TC11577	tggttgtatatgctgagataccacctcgcacgttactaggccgga	620	TC11577_281_325	77.64
TC11578	tccctgtttggctatatatataatcaggcaccttcggatccagacc	1012	TC11578_631_676	74.58
TC11579	ctgaagtaagtttggcggtcaatcagtctattacgtacgcacgga	862	TC11579_513_557	75.23
TC11580	ggccattcgatagtgctagtttaaatcgtcctactggtgttgctt	773	TC11580_45_89	74.52
TC11581	gctgagtggccaatatttcgcatccatcataagaggtctcggttc	571	TC11581_145_189	75.82
TC11582	gtccaagttgtgatacaagcgaacgagctaactgttgtggatagt	948	TC11582_897_941	74.45
TC11583	aaatgatgccgtgtctacataattacataacagtggaccgcgagg	791	TC11583_129_173	74.51
TC11584	cggcagatccttgtccgggaagatgatcttcagcgcttggcg	579	TC11584_306_347	79.69
TC11585	cacgaggtgctcgccagaatggttatcgcgtttagtatgaattat	996	TC11585_2_46	74.57
TC11586	agccgctgttaaggaaagtcaatctgaaggtcatacttctgcttt	953	TC11586_162_206	74.45
TC11587	tgttgtgatgggactactagtactaatgagggtcgcctgtcgatt	1061	TC11587_443_487	75.31
TC11588	ataattggcgcaatgacattccttcgaaaggcaggctactggtaa	650	TC11588_81_125	75.91
TC11589	atgtcggtacttcaggtccaacagaatatggtgtcacaggcttct	656	TC11589_577_621	75.99
TC11590	aaagatgatctgtcgaaaatgttacgcacgtttacatccgaaggc	479	TC11590_337_381	74.08
TC11591	ataaatatccagtcgcatgtcgaaacgctctggcttaggtgtgat	752	TC11591_85_129	75.29
TC11592	ctccatagatgatacacaactcaaatgagcagacgggtcacttgt	830	TC11592_273_317	74.16
TC11593	caatttgacggtcataatgaactaactgtgcaaggcgacgtctct	722	TC11593_249_293	74.81
TC11594	tgagccaactcgacgtgataatgtagtccgttatgatgacgatca	943	TC11594_237_281	74.61
TC11595	agccaattctatggatgacgatgtattagaaccggtcgacgatg	484	TC11595_119_162	74.07
TC11596	ttgaagtacacctggtttccgaacacagttggagcgataattaca	1047	TC11596_888_932	74.32
TC11597	tcaagtgtccgatataatcctcatagcttactgacaattggctgtgc	1097	TC11597_707_753	74.12
TC11598	caatagtggttttggcctgtcgaacaaatcaaccatctcgtcaac	655	TC11598_69_113	74.51
TC11599	agttcatccgttagaattcgcacgtcaagtaacactgtatgaatggg	668	TC11599_376_422	74.39
TC11600	ctctcaatttcgttcaatggtagattgtttcttaacctccttctccccc	487	TC11600_12_60	74.27
TC11601	atggcgatgtttgtcaatacttgaattacctgatatccgtgggcg	555	TC11601_449_493	74.85
TC11602	tcaagctattcatgctcgtagtcttctaccttgtcaggatactcca	589	TC11602_465_510	74.02
TC11603	acattacgagcgcgttgtgcaacacgttccagataatgtttagca	992	TC11603_25_69	76.19
TC11605	agtggaagtcctttattggatgtagttagaagtagatgcaagattgcgga	383	TC11605_203_252	74.47
TC11606	ggcatacaaccaccaatcagcttgttgtcgatcgattgaaagcaa	772	TC11606_297_341	75.56
TC11607	gttcgcgtggttcgaggatcaggaatgattcgttgtctcccgtgg	598	TC11607_337_381	78.87
TC11608	gattcgagtgataacagcgagacgttagagccaccggtatcttct	626	TC11608_338_382	75.68
TC11609	attacgacgtcaagatcagttagctcaacatcgtttgtcagctga	415	TC11609_225_269	74.17
TC11610	atctcgagttatatcggcttctaaacacgcccaatcttgccaatt	736	TC11610_445_489	74.51
TC11611	acgggaagtaattgttatagttgtcatgctggttggccaaacttt	992	TC11611_336_380	74.03
TC11612	aaaagtacatagtttccgaggacataacgaaagcgtagaccaactttgt	547	TC11612_268_316	74.04
TC11613	gatagttacttgttatcccgagataggcagcgcaaggttgaacga	1350	TC11613_367_411	75.19
TC11614	acaaggaggtacagtttacgcaaggccagatcattattggtcaag	756	TC11614_161_205	74.61
TC11615	gccttctacaacgagcgaaccggaaagtccatcaccaagtt	594	TC11615_183_223	76.26
TC11616	ttgtggatctgaagccctagcacaattgactacagactgtaacttggt	584	TC11616_128_175	75.8
TC11617	cagctctcatctccgtgctttggtgacgagttgttataagactttgat	770	TC11617_524_571	75.15
TC11618	tgcaaggtcgatacattgtgtaacactaaaggttcattggatgttcca	658	TC11618_219_266	74.38
TC11619	gatctcgtaagggagtttcttcacgcacacgccgaagttcaaagg	651	TC11619_409_453	76.99
TC11620	aggagcttagctgagtgatgtgagtaaaagattgtcttcttgggc	331	TC11620_63_107	74.33
TC11621	tccatacttcgagagttagctaaccaaacggctatcaaacaacgt	703	TC11621_240_284	74.03
TC11622	tcttgaatgaagaagcgaatctgacaagtggatttaaccaatcatccga	353	TC11622_137_185	74.21
TC11623	tatgtgtctgatcaaagctagtccaggtacctgttggcattcttt	477	TC11623_273_317	74.04
TC11624	ggcgatgattcagttagttcttcaggttttaactccgtgcaatgga	995	TC11624_679_724	74.78
TC11625	gaaaactacatgatcacattatagcgcgtcgtgcagctcgtattg	1031	TC11625_137_181	74.01
TC11626	ctgtttgctcgggtgacgatcctactattaagcatggtaaacct	587	TC11626_435_478	74.25
TC11627	cagcaaatgaccacaggtatttggaatacatattagcgcaacgtacg	974	TC11627_721_767	74.07
TC11628	atccaaacacttgagcgacgtggtgtaggtgctatggagttggtt	861	TC11628_313_357	77.58
TC11629	tgagaagcttggtcagacgaattccttatcccgagagtaggattta	556	TC11629_93_138	74.18
TC11630	agcgagtccattagacctagaccaaagttacattcaccgaacgtc	474	TC11630_333_377	74.98
TC11631	ctggctataggcgatggagcgaatgatgtaggaatgatacaagca	640	TC11631_553_597	75.17
TC11632	aaaccggcgtacatcataccacgttacaaatccggagataagact	567	TC11632_41_85	74.99
TC11633	acctcctgttactggaacttgtcgaaatgttgccatacaaagagg	1108	TC11633_251_295	74.66
TC11634	gggacggcagacctcgtgaatcatcagtatatcgttttacaatgg	1266	TC11634_363_407	74.49
TC11635	gtgtacagaagtggcacttaagagctctaattttaccgtgaccgt	310	TC11635_125_169	74.23
TC11636	tgacagcgactagttctcgttcactaaacaacttattcaaccaagct	970	TC11636_785_831	74.08
TC11637	ttttacacttaactcagtcgtttgccgcgaatcctcgaacgggtc	501	TC11637_249_293	76.85
TC11638	acgcatcgtcaatgattgttctagctgtacttcctaaattgcctca	913	TC11638_323_368	74.33
TC11639	gcagcaattttcggtggtgcattccaatatgtttatctaggtaggtaagt	579	TC11639_308_357	74.5
TC11640	ccatgaacaaagtttagtggttgatggcctatactcctttatgacggg	948	TC11640_280_327	74.47
TC11641	actgtctcggcgactgatgttgacaatgttactgaaccaatacct	784	TC11641_513_557	75.19
TC11642	tgtgctgtacatcccttgtaactactagccagcttagatcgaaga	439	TC11642_325_369	74.29
TC11643	catcagttagcgcggaagcagcagttggtgatgacgatttgaatg	840	TC11643_609_653	76.63
TC11644	ttgatcccatggagtattaatgttactgcagtgacgtgggcaatc	849	TC11644_443_487	74.65
TC11645	gcacccatgaggctaggaaggcgtgcataaatattaccagacgca	493	TC11645_161_205	77.84
TC11646	acaatcgtggtacattatcagttggtcaacgtggtcggcctccag	1111	TC11646_212_256	77.63
TC11647	agcttcaattattaatgctacagtcaaaggtccactacatgaaacaccgt	857	TC11647_43_92	74.17
TC11648	aggtaagtaacattgtgcacattggtaacttgaacgagacgcgat	900	TC11648_329_373	74.61
TC11649	ttaacatctagtggcgatggaactgctcaccttatccgtttaccg	432	TC11649_289_333	75.21
TC11650	ctgttgaggatgtgcaatgttccgtgtgtgatctcatttaggcatat	1305	TC11650_858_904	74.72
TC11651	agcactcttattcaaccgggtagacgacaaattctatcataaacggg	557	TC11651_207_253	74.05
TC11652	agagacaaacgtgtcatcagatctgatataagttggcatttgggca	669	TC11652_192_237	74.33
TC11653	ggcctccgaaaatcatgccctatctgacaattgggacgatgctga	855	TC11653_737_781	77.93
TC11654	gcctgtccaatatactgggtcagcaagtgggttgactattcagat	2055	TC11654_1186_1230	75.25
TC11655	tgtaaggctcgaattcgaaccaaactccgtatcgctgaagttcca	855	TC11655_705_749	76.32
TC11656	gaaccatgacaaggatgccgcacttataaatgttgatcccatctc	753	TC11656_707_751	74.06
TC11657	tccatttgatattgcgaaatcgatcgttgccgctttacctgtcaa	750	TC11657_438_482	75.08
TC11658	ggaacctgagtattcagatcagcttacagccctcgctaacgatgc	602	TC11658_193_237	76.44
TC11659	tgtagcaagttcatcggatgttaaacaagcttctggtaatcgatttggt	652	TC11659_401_449	74.4
TC11660	gggctgacagaccaagttgtgacgtagttctatagtttaggttcc	345	TC11660_49_93	74.06
TC11661	tacgtaatggtgattgagcctatcataatggcggaatccgaaaca	589	TC11661_477_521	74.16
TC11662	cctaaccacacgatccttgaagccgaacatacggtgactgagaag	503	TC11662_233_277	76.42
TC11663	cgccgagacgttgaatcgcgcgattgtaaatcatttgccc	373	TC11663_117_156	76.41
TC11664	agtgttactatttctaccgctcgggcatctcactgtactattgcta	718	TC11664_637_682	74.22
TC11665	caatttggactacgacgttgtaacggtgtagtgatacgtgatgca	828	TC11665_485_529	74.44
TC11666	acaatgtgcctcgaactcttcgtttgcagactggttgtacactaa	1253	TC11666_790_834	75.54
TC11667	aactggtatgccttgtcatctacatccaactagtgctctctatgga	1035	TC11667_534_579	74.28
TC11668	cagcatggtgagattgccactagtagtgcagggtcttcgagacaa	714	TC11668_433_477	77.32
TC11669	ccgttacgtgatttaagcggaataaggtcattgaatggtgtcggc	777	TC11669_265_309	75.24
TC11670	gagaggtagctttggttgtacgtcaactatattacggctgttgtctg	1479	TC11670_480_526	74.1
TC11671	tacgagcggaggtccgatactcttaattagccgtattttacgcga	909	TC11671_733_777	75.44
TC11672	attgaatcgattcggcggacaagatcctataacacgctttatggg	605	TC11672_173_217	74.58
TC11673	ggtactaccttacctgggtaaagatgttaaacgcctaccagaagatgg	672	TC11673_50_97	74.67
TC11674	tgggtctaggacgcgtcagaatagctagcttatcagtctctggtc	608	TC11674_263_307	76.21
TC11675	acactcagtagtttccgaaaatctgcttagcttatttcgtgtgtcagt	554	TC11675_104_151	74.08
TC11676	tttcccggaaaagtcaatataacgactctcgcccattatgaaaccc	841	TC11676_330_375	74.54
TC11677	accttgttccaatgttgacttacatttggaatccctagaacctgtga	1165	TC11677_731_777	74.21
TC11678	catcttgatgggtgcatgaatcgacacacacacttgcgcctgtta	1357	TC11678_990_1034	77.34
TC11679	cattgacgtccatatgtaccgatactgccgtaccgcgggtcatga	506	TC11679_337_381	78.18
TC11680	gtgtatggatgttcattaccttcgagcctatctgtctggcgaaaa	569	TC11680_297_341	74.29
TC11681	tcttcggaagagtgttatcaataaccgaccactgccgaaagattt	594	TC11681_197_241	74.24
TC11682	agataatttctcaatgctagactaacggaaaacgcgagtcagagtgg	682	TC11682_231_277	74.03
TC11683	aggcctgacgagtgtgacatacttattctacgcgctgattacctt	520	TC11683_145_189	75.81
TC11685	gatctgcaactccggtacctacaccaagacgtgaatcacttgctg	1188	TC11685_661_705	76.66
TC11686	tttcgagacgatcccatgttgcaaatatgcgggtttggccctgtg	376	TC11686_45_89	78.61
TC11687	acctaatggttccaaatatccatgtggtggtccaggtcaaggtac	614	TC11687_353_397	75.33
TC11688	ggggaattttcaccattggtctccctgctaatattattgggtcactt	279	TC11688_8_54	74.55
TC11689	accagccataactcatccactaacctacgccaggacaatgatgtt	608	TC11689_193_237	76.23
TC11690	acgttgaaccgctggtgacgtcgaaagttaaacaactatcatggc	686	TC11690_373_417	76.17
TC11691	acaaagactgaatccatcacagcgtcaccgataacacatgtttaatact	729	TC11691_404_452	74.14
TC11692	tgtcgtcgggatttccgtagtcgatatttctcgtgtagatggaga	912	TC11692_45_89	75.1
TC11693	tcagcgaatctccgtgatgactgcattgtatctatgtatccaaacac	982	TC11693_141_187	74.14
TC11694	ataacgggttgtttgctacagttttacaagtctacaccggctgtc	814	TC11694_273_317	74.74
TC11695	aatttcctcgggcggtattagtgcagtacaattgacagattcaca	676	TC11695_337_381	74.45
TC11696	gttaaggagttgatagcgtacggtttcgaatgcgtcacaatcaca	1082	TC11696_995_1039	74.72
TC11697	gaagggttccgttttaataaaccacgtaatagtgcagcacatggt	565	TC11697_502_546	74.03
TC11698	ctgatccaccaagataaacttttccatcagtcgatactaaaggtgctcg	574	TC11698_355_403	74.14
TC11699	actgggaagttaaggccacttggagatccattatcattgctacaa	994	TC11699_637_681	74.2
TC11700	gcgtccatgtgatcgaataacacctgatatagcccttaaacattcgt	475	TC11700_385_431	74.31
TC11701	agttcgaaacactcattctgaacacaatcggattgagccaaccca	563	TC11701_273_317	75.85
TC11702	ttgaataggctaaatccactgaactcatcggacatcgaagcaaca	490	TC11702_409_453	74.29
TC11703	gctggtttcctactcctcaaagcgcaaccgtatatgtgtattgaa	518	TC11703_25_69	74.62
TC11704	gcagtggtaatgtgggacatcgttagcttgtttacctgttatgtca	735	TC11704_5_50	74.55
TC11705	acgaaacgcagcatagattacgtcttgatgttctgctagacacct	556	TC11705_81_125	75.1
TC11707	tagggaagcgaatatagcgttcacaatcggccagacgtaacagtg	400	TC11707_285_329	76.32
TC11708	aaatatgtaccagccggtagtcctagtgaacctaacgttgatgga	1093	TC11708_230_274	74.49
TC11709	gctgcaacagacggtcgccattatctcagactgacgtctatcc	425	TC11709_110_152	76.61
TC11710	tgactattaagttggagggtctgctactgatgtgtgctaattcgatca	492	TC11710_119_166	74.4
TC11711	tttacgttaccgtgcaattgttacgtgttcaggcgatggactagt	597	TC11711_101_145	75.5
TC11712	tagttgtctaacataataattcccacgcgcgctgctaagaacagt	465	TC11712_9_53	74.31
TC11713	cagaaaccaacattacaggatatgtcggctgttgcagctcaaagc	529	TC11713_17_61	75.56
TC11714	ccagttcgatgtgactcaaccagttttcgaaggtcgtatcattct	1081	TC11714_598_642	74.35
TC11715	tatcgagtcacattcagttattggacctctttgatgcaacgcgtg	735	TC11715_113_157	74.72
TC11716	accaatgttgaagcggaaaatttgtcaaacaccaggtgtcagtgat	1144	TC11716_569_614	75.44
TC11717	ggtctagcaccagttcctccactatttggtattgatgttgatcca	680	TC11717_282_326	74.1
TC11718	tataataccgttggtcgttcttaccgtcaagggtcaattgcttca	697	TC11718_401_445	74.12
TC11719	attccttgtactagctgctttacgccttctaagacgtgttgtcca	1182	TC11719_275_319	75.05
TC11721	agtctcagctttggatattggagtaacttcagctaatcgacagttgtct	621	TC11721_48_96	74.41
TC11722	ttgcataatgagcctacgagttgcgtgtcaatagcgagattaagt	772	TC11722_594_638	74.31
TC11723	tccctcgtgttatgcgatgcctcactatgatcgtaaaggatgttg	447	TC11723_373_417	75.24
TC11724	accatctgcgtagataggtgtactattccttacgttcagaatacaatgca	448	TC11724_9_58	74.16
TC11725	aatctagtaggtcgcgatgtatgtatagttgggactgctcttcgt	758	TC11725_357_401	74.14
TC11726	tcaatgtagcctcatatggttgcgatcttggtagattcgtagctg	996	TC11726_250_294	74.07
TC11727	gccacatttattgcgttacctcactgtgtgcgtaatcactagtact	911	TC11727_821_866	74.44
TC11728	agataaatttgggctatcgaaggtcatcaaatgtatttggtcacccaca	535	TC11728_334_382	74.31
TC11729	cacgacaaattgcttcatgcccacattggcttattggtggaatat	474	TC11729_389_433	74.73
TC11730	gtgaagctactggtacgttggatagacttagtcgagctcagtcag	1292	TC11730_773_817	74.52
TC11731	ctaacacgtactttatagtcacgcaaacgaccaatggtagctcct	897	TC11731_57_101	74.1
TC11732	gaattcggcacgaggccagttgcagtgaatcccaatatttaatg	675	TC11732_12_55	74.66
TC11733	taagcatggacgacaaggctaaattagtcaaaggtttacgaataccgg	744	TC11733_267_314	74.3
TC11734	aaatcacgatgatccttcaggtcctggtggcttatgtgcagctga	818	TC11734_449_493	77.55
TC11735	gcgcgaaatcacgacgtctctgtttaactgataccaatgaacgta	696	TC11735_481_525	74.62
TC11736	atgcgtgtttgtggttttcgtgggacagaagcacatgaaaatcca	1193	TC11736_362_406	76.68
TC11737	atgctagacgatctgcgcctcatacagtcgatactcataatcctt	691	TC11737_119_163	74.34
TC11738	tgttcgcacacccaactgccattacttcaatagcctgcgatcaaa	1116	TC11738_197_241	77.22
TC11739	taaccggctaactaattacctcaggtagtacttccgactcctgtg	982	TC11739_673_717	74.13
TC11740	agaaaagtactcagtgggtcggaatggtatgatgctcaagcctat	1313	TC11740_754_798	74.85
TC11741	cgtacaggtaatcgacgagatgggctagcttgtctctgtcggtca	457	TC11741_353_397	77.59
TC11742	tggaagagtgttagccttacgatgtcaccaatgcggtctcacgga	442	TC11742_198_242	78.11
TC11743	acaagatacgctcgattcgtttgtagacttatcacctgatccattgtttg	928	TC11743_269_318	74.12
TC11744	acgtagtatcacaggcgctaggcttaagttattcgctaatcatgtg	532	TC11744_135_180	74.02
TC11745	tactgccaccggtaattgatgcgggaacacgaaagtccataacct	803	TC11745_641_685	77.54
TC11746	catcctgctcgtgatgtgtttaccggaggttaaaccacagtatat	482	TC11746_33_77	74.18
TC11747	cagaccgtgaggatcgactgcaaggcttgtaacggcattcaaatg	818	TC11747_593_637	77.39
TC11748	agatggtgttgcaccgactgactcaagacgtagacctgatcaacg	456	TC11748_190_234	77.2
TC11749	tgcaccatcaggtaaattttcatgtgaatatttggactgttccgct	590	TC11749_138_183	74
TC11750	accgggaaatgtaattcattagctaatgtcaaacataaaccaggtggagg	917	TC11750_49_98	74.44
TC11751	acgctttcaacgttatcccaactattcagtagtaacctccttacagca	571	TC11751_217_264	74.66
TC11752	tttggccgatatttggacatccttgtcattatcctgataaagaacaacgt	992	TC11752_99_148	74.27
TC11754	agattcacgtctctgaagcgcagccaatctgttagtagaaaagtt	448	TC11754_219_263	74.29
TC11755	tcaaactgtcttggaacctggttctgtaagcgaacgatgtgaatt	334	TC11755_237_281	74.66
TC11756	attgagccattcctagcaatgtgggtcaaatctcgttccc	374	TC11756_304_343	74.14
TC11757	accacggtattgtagactactgaatagaactggcatgtcgaacca	900	TC11757_537_581	74.62
TC11758	tgcaattgtacctggttacattagccgatcagttgcaggttctta	794	TC11758_321_365	74.47
TC11759	ggaaaacttcggaagcgcctattgacgagtgggaatcatttgg	1185	TC11759_1020_1062	75.51
TC11760	ctttccacacggaccaaactctcacaaattgtcttccaactgggt	364	TC11760_125_169	76.09
TC11761	cactcgtacggcgattgtgtacctacaagttcctcatctagtagt	653	TC11761_313_357	74.32
TC11762	tcactaggtgttgccggaagatcttcaactaatgccaataagtca	1146	TC11762_1000_1044	74.1
TC11763	cgccagccaatttaagagctactgtaagatgggattatcagccgg	358	TC11763_17_61	75.75
TC11764	atcacgcatatacaagtcagtgattgagcctgtattcgcgttgtt	767	TC11764_569_613	74.56
TC11765	cgcatcagatcctaggagacccaataaacttcgaagattcgttcc	330	TC11765_41_85	74.25
TC11766	ggtggacatccattgttgccatcggaccatcattactggc	617	TC11766_71_110	75.77
TC11767	ttcgccattcctagtaggtaaccattcgaccaaacgtatcggttc	500	TC11767_113_157	75.17
TC11769	tgcgacctgggttatatgataaggcatatttcggctgctactaca	907	TC11769_187_231	74.84
TC11770	catggaattgcgtcgacttaggccgaaatcaattgacgatgatca	574	TC11770_435_479	75.05
TC11771	caccagtcaatattgtattaagacgtgcatctaatgattcaccatggggt	1020	TC11771_365_414	74.19
TC11772	tgatgagatcatccgcttcaagtcactgatagactctcaacctga	658	TC11772_165_209	74.3
TC11773	acagcaattcgtttagaccctaagctatgcttccgttctcgtgct	635	TC11773_57_101	76.41
TC11774	ggaacccttacaagctccgctagatgacgtccgaatagatttcca	559	TC11774_397_441	76.02
TC11775	atgtcaatgtactgttaggtgcacctactggttccggcaaaactg	716	TC11775_669_713	75.87
TC11776	gttaagctgaattgaggtgacgcgcacttgtgaggtttgg	855	TC11776_378_417	74.92
TC11777	acacaaatatcggcctccgctgtatgaatcgtatgtttcagacat	334	TC11777_15_59	74.32
TC11778	agacacctaataatctgctaagtattagccgggtaaatcacgtcagga	427	TC11778_65_112	74.12
TC11779	tcacatgcttcgttggcgtcaccgttatgtactgggagtataggt	633	TC11779_297_341	76.94
TC11780	aatggacaatgcaacaaaatggtgggttggtgggttaccacacac	495	TC11780_199_243	77.03
TC11781	caacttagtcagatatttactcctcgacctgaattgacccatgcagg	785	TC11781_325_371	74.11
TC11782	ttgaaatcgaccgtgataccacctagtgtatcgaccatattgcac	368	TC11782_323_367	74.1
TC11783	ctgaaagcttgttacataactgctcagtattctgattgtcgcactcca	749	TC11783_126_173	74.35
TC11784	tggctaagcacttagtcgatcgtatgagtgatattcagtccagtct	400	TC11784_9_54	74.09
TC11785	cactaaatgcactacctcgtgaatcaggcactcagggttctgttg	813	TC11785_43_87	75.78
TC11786	aggaaagccacgtgatcaacgcatatggatatctctggcaaacga	984	TC11786_473_517	76.54
TC11787	acaaggaaatcaatcatttagaacagtcagcccgattcggtggt	744	TC11787_638_681	74.7
TC11788	cggtcaacttcgaagcgctgaagactcacatatcagggaaaa	1043	TC11788_252_293	74.81
TC11789	catcaaaactacagtaagcctagaccagaattagcgggtacgacac	398	TC11789_304_349	74.1
TC11790	catcaaaactacagtaagcctagaccagaattagcgggtacgaccctcgt	1169	TC11790_1117_1166	77.18
TC11791	cgtgaccgccacttgtagaccacgaattttgcgagactctgg	643	TC11791_496_537	77.34
TC11792	actcttggtggtattcgcagtgcaactcagtaaccaataagagat	389	TC11792_299_343	74.07
TC11793	agctgttgattgaattacgtggaccaagagattatgcactgggct	689	TC11793_345_389	75.66
TC11794	cctgcttctaacttgagagtatcgaaatcggttggcttaagttgct	524	TC11794_377_422	74.4
TC11795	tcaccataggatggtatttgatgtcagtctcatcattgtccactgatct	408	TC11795_348_396	74.29
TC11796	agctcgactgagtaccgtcttctacaactgccccacaataagaac	466	TC11796_31_75	75.99
TC11797	aaatcaatgttctgcgtttggctgtcaaatcgctgggaatcgtga	714	TC11797_161_205	76.54
TC11798	ttattctccgtaaatgccgcatcgaaatatgtcggtactggtgga	770	TC11798_273_317	75.15
TC11799	tccgacattaccttatatacagtatatgcgattcgccaggagagct	720	TC11799_6_51	74.12
TC11800	actgtgactgacgattcgagcttaataactgtgatttcgacggtt	831	TC11800_389_433	74.15
TC11801	ggtagaataccttcagtacctcggtcacatctgtcgcatcgttgg	588	TC11801_543_587	76.09
TC11802	cagaccacggattaatggcacatctgtaggaactggcaatagtgt	931	TC11802_385_429	75.49
TC11803	aacggcacacgtattacatgagcatcggaagtcagtatccatggc	964	TC11803_401_445	76.69
TC11804	gccagtcttgaatcggctaactcaactgtatgatcatgtggacta	561	TC11804_255_299	74.04
TC11805	tcatcatgcagtttaggtcgaccaattaacagatcagcataaccttgt	320	TC11805_204_251	74.2
TC11806	actcgtctagcatgtcaagctgaacatcattcatgcgtgaaaatg	852	TC11806_257_301	74.16
TC11807	ccgtttacttgatgatacgtgagatagagcgagtagtgaggtcgtg	725	TC11807_377_422	74.52
TC11808	ggtgcttggccagtactgattgacgaattcgtggaatgggcaaag	975	TC11808_745_789	77.67
TC11809	cagccatcgcgacaccttaagctgatgaacaagtaggtaaggaat	591	TC11809_33_77	75.51
TC11810	tcgcgcatcacaagataccgtacgatcattgcatatacgtttagg	984	TC11810_307_351	74.35
TC11811	catcattgggagcaaggcgtaggcactcacatatagaattcttgg	487	TC11811_221_265	74.79
TC11812	tcgttcaccaggtcgagtcacaactgtgaagactaatgaaactgc	668	TC11812_609_653	75.46
TC11813	tgggttgtgtctatcgttctcgaatggctaatcaatgttggctta	1260	TC11813_469_513	74.32
TC11814	caggataccatgcactgttagttggatcgtagacaccgtccatag	915	TC11814_401_445	74.98
TC11815	ggacggtaagatcctgtgtcgaacatgaccttgaagaccaaa	583	TC11815_520_561	74.51
TC11816	actcgggatgaactgctttacgcaaaccaattggattactacctt	1206	TC11816_207_251	74.61
TC11817	tggtttcccacgtcactggctgaaagcacgtcagatccctg	371	TC11817_330_370	78.48
TC11818	gcacaggaactgcatgtctcttccgtaaatgtttgactgctctaa	388	TC11818_123_167	74.78
TC11819	tgaaaaccacgaagagtcttcacaagtacggaaggtcggtatcta	526	TC11819_305_349	74.47
TC11820	gaagctgacgtaatttggcctagacttcaatctcgtcttggacat	1185	TC11820_410_454	74.35
TC11821	tgtcactctgtagcaactagaaaggagatcctagaactgaaaggct	495	TC11821_225_270	74.14
TC11822	acaagatgatcgcatcaccttgccgaactcttcgcagtatgttc	580	TC11822_165_208	75.94
TC11823	tgcagcatcagggttacggatttgtagagtttatgacggaagaag	578	TC11823_157_201	74.38
TC11824	gtcgaccaccttaccagcgaccaaatagcaccattccaactagtc	769	TC11824_265_309	76.65
TC11825	ggcgtgatacacaagtagatgatgataaacgcgacgatactgaact	1002	TC11825_665_710	74.01
TC11826	gttggtggcaatacgatgaacgtacgtgtaacgaattggagaatg	633	TC11826_353_397	74.14
TC11827	gtgtacctacaaggtctctgataacttcgtttgtccgcaaatgct	929	TC11827_641_685	74.51
TC11828	agatccatgcaatcaaatggtctctgaggatttgggttacgacaa	332	TC11828_105_149	74.47
TC11829	aagatggtgtattggatatgtcatcatgtcaacctaatgcaccggt	766	TC11829_447_492	74.23
TC11830	ccttaggaacggagaccacgacacatagttccgctgcacaatgtg	432	TC11830_157_201	77.84
TC11831	catgttaataaggttccgtttacccgtgcccattgtctcctatca	570	TC11831_193_237	74.4
TC11832	tgccctttgaaatctcgttaccacttattcgaatgcaaacccatc	598	TC11832_287_331	74.21
TC11833	aaatgaaccaacattgacgcagagcgctgcagctgacaaagta	646	TC11833_385_427	76.67
TC11834	ggctgaagaaatctagcacaaggtttacattgtcctcaaggcagt	1135	TC11834_480_524	74.85
TC11835	gaagccgaaactgtcgaagaactccgtgcagttgctttctcgtta	779	TC11835_161_205	76.92
TC11836	acgtgctcgccgtttccaatctgctttagagggacgtattgcc	549	TC11836_293_335	78.32
TC11837	tccatcagctcgtagagcatatctatggataaaatggcggctattatgt	758	TC11837_257_305	74.34
TC11838	aatctcatacacctgatccaggacgcgatattactggttctcctt	731	TC11838_673_717	74.45
TC11839	acgatgtgaagtgacaaaggtgaactcctaaccgttaacaatgatagtc	671	TC11839_537_585	74.04
TC11840	acagtgatcgcggtagcaatgaacctaacggtacaattgacctaa	953	TC11840_357_401	75.19
TC11841	ttaccttcaacgatatggtgctcaattgttggatgctaccacact	502	TC11841_145_189	74.5
TC11842	cggtgattcgatgatttgatggtgaagtgataagtgatttgttcagggc	318	TC11842_135_183	74.96
TC11843	tgatcatatatatcacgaaaaggtaccgcctagaggaagtcttgctcc	311	TC11843_251_298	74.23
TC11844	ctgaaatagattggaaccaccgctggatactggagcattaaacgg	667	TC11844_241_285	74.84
TC11845	tggagcaatccggacattattcgacgcagattgtgagatagtagt	395	TC11845_305_349	74.78
TC11846	ctttgataggaaccaaacggacagtgtgttgaagtaccgtgacta	918	TC11846_65_109	74.21
TC11847	ggcaaaggttggtggcgtagtttatatgaacgaacacgattacca	645	TC11847_296_340	74.92
TC11848	tctgctaatccttgtaagaaacgacattgagtctcttgagatggagga	592	TC11848_336_383	74.25
TC11849	caaccattgaacaccggaaaacacgggaccgttgtttcgtcctag	510	TC11849_449_493	77.42
TC11850	gtagaaactagatcactgaatcctcgatccgatgcccaatgaagc	789	TC11850_393_437	74.31
TC11851	tcggtatcaatgtgttgcccgacttgacagtatggtacttacatt	707	TC11851_539_583	74.04
TC11852	ggaaatctggtcgagtggttggatagggcagattagtctctact	593	TC11852_15_58	74.49
TC11853	agagagcatatgtgtatcgagaaggaacaatgactgtggtaagggt	598	TC11853_241_286	74.46
TC11854	gctggcgagcaatacttgtcacactcttgagatactgcgaatgaa	579	TC11854_25_69	75.7
TC11855	agcttataaacgatagactgtagtgcacgatcaggccgaattgca	1392	TC11855_1273_1317	75.21
TC11856	ggatatcatccaatccggtttgtgagtgtgtaggtctagcgattt	975	TC11856_570_614	74.12
TC11857	ctccggtgacgctttgcttatcatcattcagcgaatcttgaggtg	616	TC11857_49_93	76.1
TC11859	tccactcattgtaaaagtcgtctaccgtatgaaagtcaacaaacttgct	648	TC11859_227_275	74.13
TC11860	agcttgcggatgatcttgacaatccaacttccgagatcgg	553	TC11860_468_507	75.02
TC11861	gaacgaattggctaaagctatttccgttgaacttcaacctggacc	707	TC11861_433_477	74.33
TC11863	tcccatacttcaccacgatcatcaataatacatactaggttgagaccacg	675	TC11863_427_476	74.19
TC11864	gtagcgatagcagtgacgacgacgataatggtagcagtaatagca	784	TC11864_705_749	74.67
TC11865	ttagtaaaccgtggatgggtcccatatggtgcacgtgatcctacc	1071	TC11865_616_660	77.18
TC11866	ctgcctcattgtagtatatgcttgttgaacgatccgcacatcctc	582	TC11866_501_545	74.74
TC11867	aagttttaagtatccataaacgggaacgcacatgcacagttcgtt	1047	TC11867_68_112	74.06
TC11868	tcccatgaatacaacttctgcatgcggttgctcttgatcatccat	1175	TC11868_880_924	75.85
TC11869	accgacaaggctgtgatcagaaaacgtcctactttaaattcacttga	567	TC11869_206_252	74.3
TC11870	cacgtgtttgacgatggccctaaacctacaggtctccgttattgc	726	TC11870_417_461	76.94
TC11871	tacaagtttcgacagctgatggttttgagcgttgggtaccaagat	700	TC11871_571_615	75.7
TC11872	gtcacaggagctgtagcagtaacagtaggagaaccaccaca	581	TC11872_534_574	75.14
TC11873	agacgcagaggtacacccggattagctgttcgacctattatagct	908	TC11873_25_69	76.31
TC11874	aaacacttccaacggcaaaaggtatcatcaatcactgctatgttgt	511	TC11874_124_169	74.03
TC11875	tcagcatacatacttggtggctcataagcttgagaatcactggaa	599	TC11875_389_433	74.06
TC11876	ttaagattgctacgtagttgtgcactgaacgaactggcatcaagt	518	TC11876_437_481	74.59
TC11877	tgtcggactgcatgcgatagaagagctatatcatcgaagtccaaa	552	TC11877_97_141	74.75
TC11879	gtgaacactggacaaacatgagttcggtagcttgcgcacatctca	543	TC11879_257_301	77.09
TC11880	gcacctaagttcggttattggaaagtcaaaggccttgtacaacca	726	TC11880_5_49	75.02
TC11881	aattcgttggatggcggagcatctgattagactgaacgcctttag	995	TC11881_17_61	75.74
TC11882	cacatcgtggccagtacgcgtcgtaacgggaatcaaactgacctc	964	TC11882_555_599	78.87
TC11884	ggccaacccatatctcctggtatgaagtcaaagattcgggctgga	1128	TC11884_329_373	77.45
TC11885	cacatggaatcctgcatggtctgtttcatctatacttacgggctt	508	TC11885_65_109	74.45
TC11886	agccctaccgcccaatttgatcatcactgatttaacagctcg	313	TC11886_213_254	75.11
TC11887	acctgagacaggtgagagacccctagagtccaatttgatcatcat	335	TC11887_195_239	75.31
TC11888	agctgatcacattgggttggattcatacacatcctactcaaacgg	1249	TC11888_1032_1076	74.54
TC11889	actgcaaccagccattatcgagctatgacattctcaattcaagtagt	559	TC11889_262_308	74.15
TC11890	agccctaccagtcagcttaattgggatgaattgcaaattgatgtg	906	TC11890_647_691	74.28
TC11891	tatggtccaatatggcatgttgtggtagtacgcggggattatggt	629	TC11891_441_485	76.2
TC11892	tgccactgctacagctaccaataacatacatgagtcggatttgaa	575	TC11892_308_352	74.22
TC11893	tctagcatctagtaacgtggagccggtaggacgaattcagttgcg	774	TC11893_129_173	76.89
TC11894	tacgataaattgcggacgtaagggctgatcggacagatattccc	555	TC11894_407_450	75.13
TC11895	tcatgagtgatgttcgagatgtaaggtatttcagtaacaagagtacgcct	367	TC11895_316_365	74.17
TC11896	agccagcattcacgaaatcgtcttagtcggtggttcaactcgtat	575	TC11896_251_295	76.32
TC11897	accagccttgcaaagtttgtacatcctccgcatgtcgtttcgg	638	TC11897_435_477	77.73
TC11898	gccctcggtcgttgtattattggacaaagatatggttactggtct	505	TC11898_190_234	74.12
TC11899	cctcgataataactcattgctgataaactcgttcctccgtcaccag	357	TC11899_129_174	74.13
TC11900	aattcggcacgaggcacgggaattcctacaacattcatccaattg	1002	TC11900_22_66	76.43
TC11901	tctttagagaattgtgttatacgctttgatcgtccctggcctgag	362	TC11901_317_361	74.15
TC11902	tgctaaggcagttgccaaatcattcacgccagtcacataaggataa	669	TC11902_181_226	75.8
TC11903	gtgatgattctgtagatcggtggtcacatgcatacggaaatcaga	717	TC11903_241_285	74.16
TC11904	cagtgtttacgttgattgccttctatagcacaaccttcctgcgtc	792	TC11904_747_791	75.08
TC11905	ggacctcggaatgtgcgctactcctcactatggcgaattcacatc	942	TC11905_897_941	77.62
TC11906	tgtcacatctcgacgacgtctacaacaacaatgacgaaaactgccat	758	TC11906_541_587	76.4
TC11907	aggtctcataagacgtgaggatattcgtgctacgcagcgcgatca	554	TC11907_201_245	77.85
TC11908	agcaaccttgtctatcatactagtcgtactagcgtgtcatcaacca	766	TC11908_11_56	74.25
TC11909	agtatatgttccctaagggtgcgacacgttgctagtttaatccca	566	TC11909_209_253	74.88
TC11910	atacctattcttgtatggattcattgtctgcaccggtttcgccaa	959	TC11910_237_281	74.55
TC11911	cttattacgcgccacgaatggaatcaacagcttcagcgttttgaa	400	TC11911_9_53	75.63
TC11912	cgttaccgcttgcaaaatgacctaataccacatagctgactgcat	664	TC11912_443_487	75
TC11913	tccttagcatccagtagccatactgaatccggaagcgtgctctaa	543	TC11913_33_77	76.74
TC11914	gggagtgtcgagaatatcatcggacggttaaacgcgtggatgctg	514	TC11914_117_161	77.69
TC11915	ttgttggaacccataaactgccattatgtaaatgacgaagactaccca	558	TC11915_8_55	74.25
TC11916	tagtgtacgttagcagcgcatacaacccatctttagaccagacat	935	TC11916_145_189	74.87
TC11917	tcatgagacaaagagctaccttcaggtgtactaaacgaacgataacgt	604	TC11917_544_591	74.38
TC11918	tggaagcgacccggacccgatataacagactactttaactatgga	574	TC11918_475_519	75.23
TC11919	gaaacagttcaagataatttcagcggtgaggatttcctgttcggc	644	TC11919_319_363	74.33
TC11920	gctgatgttccttatcataactcaatgcatgcagccgatgttctt	1130	TC11920_307_351	74.14
TC11921	agtaatgttgttcatgcgttctggcaaagtgcttcggctgagtat	693	TC11921_121_165	76.06
TC11922	gaggctcttatgtctcctaaagttcgtgttaacgcggaaagctat	1170	TC11922_563_607	74.16
TC11923	tttcattacttggtggcgaatgcgatttgaacgagcagcact	880	TC11923_75_116	75.65
TC11924	gacgtgcataccgggtgttattgagtataaaggcgctaatatcca	965	TC11924_389_433	74.21
TC11925	agagcctggaattgcatgtgtgtatatcatctagttcaatgtttccga	1144	TC11925_891_938	74.02
TC11926	gggatattactagaggtgttatccgaccgcctgaacttctacctc	1025	TC11926_618_662	74.35
TC11927	acctggttgtccacctatatccattgcagttggttgaacatcggg	936	TC11927_433_477	76.84
TC11928	tgatgtcaagtcactgtcaacgtagtcgactgcatagctctcatg	639	TC11928_241_285	75
TC11929	tcaaaatggtactcttgttggcttgttgcctgtaccacatcca	1179	TC11929_569_611	75.02
TC11930	aattgaatctagcgatggcagggtcactccgtcaatataaggcga	695	TC11930_65_109	76.13
TC11931	tcgttggtagtccttcgtgtagatgagtcactcttcctggactaa	714	TC11931_240_284	74.91
TC11932	aacacaacggacaggcgaaaccatcaatgttgaacttgcatt	565	TC11932_315_356	74.93
TC11933	accatgagttcgctgttaccagaacacgagtttcatcgagatcat	892	TC11933_265_309	75.15
TC11935	ttggagactattcatgaccatcccatgggtgctaaagttcgccat	890	TC11935_257_301	76.45
TC11936	tcgttaattgcatgtaccacgagagattgcccacgtcgacaat	590	TC11936_351_393	75.78
TC11937	tgaccacgtcgatgtaataagtatacgttcggctggtacccaatg	342	TC11937_65_109	75.01
TC11938	cttctttcccgccaaaccaatcttttaacgaacacggcggataaa	1049	TC11938_362_406	75.52
TC11939	ccgtttcagttgagaaagtccagtgtaatcgacagaaggttcaca	951	TC11939_819_863	74.42
TC11940	ggagaggaatacaaggcttgcaattactttatgcgaacagcacaa	475	TC11940_193_237	74.17
TC11941	atgaacaagtaccaccccaatgccgtcagcgtagctttatta	598	TC11941_339_380	74.69
TC11942	gctggatttgctacacgtaggtgatgtgattcgtgaagcaaa	708	TC11942_365_406	74.2
TC11943	cacgatcacatctatggctacatcatcgtttacaccaatactgcct	413	TC11943_309_354	74.14
TC11944	aaactgcttgcatttgtctgtcaaacgatcatccgacaatgtgt	918	TC11944_595_638	74.48
TC11945	aggccaatcaataggtgtacaattgttatacagcataccgctacca	784	TC11945_363_408	74.06
TC11946	gaaagaagtgccgattcatcgtgcagttgttcgtgacgacg	493	TC11946_360_400	75.72
TC11947	gaaacaagttagttcgtatatgcgcactttacctcctctatgctttcca	979	TC11947_400_448	74.12
TC11948	acaacgtactgagtcagtttgaagcggcatccattacaaagtcta	706	TC11948_5_49	74.27
TC11949	catcaagactcggatttgtcgtgcatcaatacgtcgtgtatgcga	728	TC11949_193_237	75.66
TC11950	atgatgtcactatctggtcgtcatcctcaattgtatgcacacca	972	TC11950_339_382	74.07
TC11951	ctggtgaccggtggaagtagtcaaatagcattagctttacatcatct	972	TC11951_188_234	74.01
TC11952	ttcggcacgagggctattgtcccgtaccgaaatcgtgatattcat	794	TC11952_21_65	77.22
TC11953	tgattccacaatatacactataacacgttacacgtacgcgaaaagtgca	726	TC11953_122_170	74.04
TC11954	tcaatctcgtggaaatagtgcaaaaggtggcagttattcagaaagtaca	849	TC11954_389_437	74.29
TC11955	ggagatgtccaattaggtcttcgtttagaatcccgtctcgctgca	1094	TC11955_579_623	76.2
TC11956	tcgggctatagacccattgcatcggttacgccagcaacgacagta	822	TC11956_481_525	79.26
TC11957	aggattagtcatagattcctcagaatctcaccaacaccaccaacagc	1127	TC11957_281_327	74.91
TC11958	gaagctgcaaccagttatgtactgaacctacgaaagcaaggacga	899	TC11958_721_765	75.57
TC11959	tgatcgacattgatcgtagactgtcattgtagaggctgtgatctga	370	TC11959_87_132	74.27
TC11960	accggaaatagctatcgctttacacctttcgaggcaatggtt	573	TC11960_516_557	74.81
TC11961	aaaccggaaatagctatcgcttcaacacctttcgaggcaatggtt	695	TC11961_415_459	76.04
TC11962	tgttcagcaaacccagagtatcagcatccatgaatacgactttgg	451	TC11962_361_405	74.7
TC11963	gtgggcaaggtctgcgatccggtgtcctccataacagcaattcta	635	TC11963_465_509	78.67
TC11964	gtgtgctgctcacaacttcatgcgtatctacttgtgatcccaacc	396	TC11964_209_253	76.11
TC11965	ctcaaaatttatcaccgatctgcttgcgctaccgaggatatccta	608	TC11965_520_564	74.09
TC11966	agctgaaaccgataggtccgacagacactaaccgtcttcttcc	321	TC11966_137_179	76.05
TC11967	acggatgtagcaatgactgacggtgcaggtctgttactagctgaa	882	TC11967_545_589	77.01
TC11968	tgaaacttctagtcatcgagcacaagaacgccttcgtgtatcaaa	865	TC11968_362_406	74.29
TC11969	tgcttcgtattctttcatatcggattgattgacaaatggattcggggt	853	TC11969_64_111	74.38
TC11970	agtgtatctcttccgatgcgtccgatttctcctataagtgggaat	748	TC11970_297_341	74.41
TC11971	cagaggattaggtatgtttcactactgctcaaggatatactgaccgca	550	TC11971_351_398	74.3
TC11972	atcatcatcttgattccacatgtcgacgctcagattactctagtgaga	681	TC11972_113_160	74.11
TC11973	aaacttcgtcttcgcgttaaagcattggctgttactgtagatgct	781	TC11973_641_685	74.84
TC11974	gggcctctacaagttggcgatgttcaatcattgtatccgaaggtt	298	TC11974_153_197	75.86
TC11975	tcacatgtcgtttgatcgtcgcgcagttatgtcatgtcccggcg	914	TC11975_94_137	79.24
TC11976	ggcctgagtcaaacttaccaaggattacggagcttatagtaatggg	641	TC11976_163_208	74.12
TC11977	ttttggacaaccagtatctgcaaagatgctgccttcttacaagga	511	TC11977_123_167	74.76
TC11978	atcacggaaaatcgcatcttgatagatcaactgggcggtctgaac	642	TC11978_145_189	75.74
TC11979	tcactcatttattcgtttactcattcacaagctcgataagtgaccgttcg	346	TC11979_73_122	74.09
TC11980	acaaacgaccaattaggctcagtgttgacttagtgctgctagtac	441	TC11980_9_53	74.38
TC11981	cagcagcactcagtagagttatagaaaccgtttgtggcgtgaaac	708	TC11981_269_313	74.98
TC11983	tcaaccttgagctaacctgccgactctctgacgagatggataatt	436	TC11983_257_301	75.68
TC11984	attgacggagatcagtcccattcgtgtacgtttcgcaccaagtcc	569	TC11984_273_317	77.63
TC11985	aggatttcgtcgtaaagaattcaatacgcgaagaggttgatttgcg	624	TC11985_243_288	74
TC11986	ggtgctatggtggttctattggacgcaccttttactcacttaaga	527	TC11986_41_85	74.3
TC11987	gattatttccgatcaaggttacgagctccacgtgatccacaagc	1231	TC11987_805_848	74.86
TC11988	acagaggatttgaatttcgtcctgcttttgactcgtcagatgaatgc	370	TC11988_245_291	74.91
TC11989	tgaggccttcgattatcttgcatcacatacggagcaatcctctaa	1197	TC11989_455_499	74.92
TC11990	gcagcaggacctgacaatataccaactgaagtcagacattgaagta	458	TC11990_172_217	74.11
TC11991	acatcccagttatcgtcatatggctgatcgtatgggaactcctta	527	TC11991_289_333	74.39
TC11992	ctgttaatgggcggttcatggctgactgtaacaactgcgttatca	534	TC11992_289_333	76.05
TC11993	tgtgttgactgtacaacatcagctgcatgaacacgattatgatatggg	495	TC11993_88_135	74.57
TC11995	ttgcagactactcaaaagatgtcgaatttcccgcagtagaagaaca	812	TC11995_385_430	74.22
TC11996	tattactggtattaacacttgatgaattagcggtagcggcagccg	463	TC11996_165_209	74.4
TC11997	cctgataaatgaatcagagttcgatggagaatgttggtgggaggc	1024	TC11997_293_337	74.68
TC11998	gacgcatagatccaacgctctcacgtgtagatgaacggaccttgt	1016	TC11998_337_381	77.2
TC11999	accatcaacagtaaagaatggctgaagacatcacaagcctgagaa	747	TC11999_621_665	74.49
TC12000	tgccgaaacgtatgtaggttttatgcaataaaggtacatcacgtcaact	613	TC12000_143_191	74.32
TC12001	agatctcgaagatgttgttgcatattcgtagccgttttaatcgtggc	1189	TC12001_439_485	74.73
TC12002	tggaaaatcgtcgtgctctaatgaaatctactgatatgcaagcacca	697	TC12002_246_292	74.3
TC12004	ggccctgaacaatagccgcgatatgtcaatcacgattcataaagc	832	TC12004_787_831	75.27
TC12005	agtccgtacaccacactccggttatgtagttgataagccacctgc	993	TC12005_449_493	77.19
TC12006	ctcgtctttgtgatgcttttcaatggattcgtgctggtatcagac	1410	TC12006_619_663	74.14
TC12007	tgggtattaaactaggactcccatcacaatgtacaccacttgcttt	1187	TC12007_812_857	74.04
TC12008	gctgatagccagacgtttcgaaactgcgcgcgttttaaatg	827	TC12008_7_47	75.29
TC12009	aaatattcgctgtcgcacgggtgattgtgtactgttttagaagcc	1619	TC12009_1052_1096	75.11
TC12010	tgaacgtgagccactatgggtgtatcgtatgcattgtattattactgact	437	TC12010_29_78	74.39
TC12011	ccgctcgtaactcttctagaattactgctggttccaagtctgggta	436	TC12011_119_164	75.61
TC12012	ggtgatggtaatgacgatgtggcagttggttcaccagattt	793	TC12012_255_295	74.22
TC12013	aagccgccgagtgagaacccttattacttaacatcagtacctgct	402	TC12013_353_397	75.95
TC12014	tgggtgaatccaatgctactgttcatagaccattacgtttgaatcgt	871	TC12014_495_541	74.22
TC12015	gccggtaataatgcaatatctgtttggcgttctttactcggtccc	463	TC12015_325_369	75.14
TC12016	accaacaaaattgcccatggactattttccttcacaccaaattacaca	518	TC12016_22_69	74.3
TC12017	gatttcctcactcaattagctggtttgggtatgtgtataggaagcga	440	TC12017_177_223	74.04
TC12018	atttcgggcgacttaagtgcattggccttgttctggtaatcaaga	587	TC12018_9_53	75.96
TC12019	gtactccgacacgaaccgaattcatcacagtcaaataagctacct	329	TC12019_89_133	74.12
TC12020	tccaggatggtggtagctgagccatacttcctaagccgcatagg	694	TC12020_360_403	78.17
TC12021	aacttatggcccaacgttttatgcactccggttcctcgtctactt	744	TC12021_553_597	76.5
TC12022	ctactctagttgaatgcattgaaagatttgccccattcttggcca	414	TC12022_349_393	74.12
TC12023	acattactaacgaggtcgacctaacgcaatctaccatagctgtgc	656	TC12023_325_369	75.01
TC12024	gacagcatggggtcgattaggagtggcggacagcaagggag	316	TC12024_248_288	79.44
TC12025	ctgaacgatttagacgcatttagcagtggcaaacagttagaacgg	1116	TC12025_185_229	74.27
TC12027	cggatatgattgcccgaccacagttgcgccaaatggatatgg	383	TC12027_114_155	76.82
TC12028	ttgatgtcagcgcctgtgcgtgttagtcgaagaggatgttatttg	601	TC12028_305_349	75.9
TC12029	aggcctgggcgcgttcttaattgatctttaccatcatgtgg	323	TC12029_7_47	75.38
TC12031	gactctggatataatgccttcaatcggacattgcattctggccag	440	TC12031_329_373	74.96
TC12032	atctatgactgcccaacttgtgcttaagtgattggtaggtcgctt	443	TC12032_189_233	75.38
TC12033	cgtcaactctggaagtccattctcacgtgtttgatcttgccctgg	336	TC12033_201_245	76.96
TC12034	gtagcatcatcggacgggaattgtgcagacgttgaaggtagtgat	1148	TC12034_357_401	76.52
TC12035	tggctaaacatgattacattccgaccgaccaagacgtattgagaa	639	TC12035_509_553	74.12
TC12036	aatgagaacgaactcgcattcccatacacatctctagcagtgaca	634	TC12036_185_229	74.98
TC12037	ttcgcagtggtcatactatcaggagcattccgatcgcgacgtcac	1018	TC12037_403_447	78.25
TC12038	aacccaatgcattatggtgccaaacggatacttgaagtgcacgca	683	TC12038_209_253	77.67
TC12039	ggttcacttttgcggagtaggaaattccagagcgtagtcgattgt	371	TC12039_297_341	75.61
TC12040	tcattgatggtattcaacaatacttgaggtcgatgtgaacgaatggagac	345	TC12040_161_210	74.09
TC12041	tggttaaagaatggttactatcgtgtgatatcttctatgccgaagcgtca	471	TC12041_65_114	74.44
TC12042	gacgctagagtggttcttgactccagtagctgaatactatcgggt	426	TC12042_225_269	75.33
TC12043	agctgcgtctggattcacatctagcatagaatttgagtgttgcca	741	TC12043_329_373	75.57
TC12044	cgcatcactgaacatatccttaggattaaatgtatcgcgcagactacg	378	TC12044_2_49	74.22
TC12046	ctgagtgctacagagagtactgagcgatttcgtaggttgtgttcc	435	TC12046_327_371	74.99
TC12047	tcttatcaatggtgtggttgttacagctcgtacagtaagtgcagga	484	TC12047_289_334	74.88
TC12049	atcttcggaactaccttatggcaacgtcatcatagaacactgcat	977	TC12049_641_685	74.1
TC12050	gtgatcaacccgccattcgagccgaagggaccattgattaattgc	333	TC12050_105_149	77.64
TC12051	gcaaaattgtcaatctcaataagtgtcgatcatcgtcgggttagacaacg	356	TC12051_91_140	74.76
TC12052	cacacttccagtgaaggatgttaaatacgtaggaaaccgttaaactgca	286	TC12052_43_91	74.39
TC12053	ccgtctaatcgtattgctgttaaccgagtggctgatcgtctaaga	1380	TC12053_1005_1049	74.82
TC12054	ttagccaatcctcgtcgacctattgcacaatggcacactttacaa	822	TC12054_97_141	75.75
TC12055	tgcaccatgtcacaatcagtaatctgtattcactcgggtctaagg	497	TC12055_61_105	74.06
TC12057	aatgtgattccgataaagctcctggtgttgacgatctcgttacag	621	TC12057_40_84	74.3
TC12058	atacaacgtggcggaaatactatgcgtttagttgttcgacgtcgt	604	TC12058_449_493	75.51
TC12059	tgcacttacgacaaagcaattgacctctatcagactcttgacca	281	TC12059_237_280	74.14
TC12060	agcaagacgaaaatattgtagcttctgactccgatcttgacgcaa	455	TC12060_57_101	74.39
TC12061	ccaaacaatcttcagaacgtaatcatctcatgcgtgcgttggcta	987	TC12061_369_413	75.11
TC12062	gcccaccattcgcgtacacctgtacctgtcgctgcagaag	353	TC12062_76_115	78.85
TC12063	ggcagaggagccttcaaactcatacgtgtattacttgtaactgaatctg	1364	TC12063_411_459	74.1
TC12064	tgaattcgggaaaccgtaataaatccccgtcagttcattctaattcttgc	582	TC12064_437_486	74.51
TC12065	tacaggagtcagtacggccggatagtcaatgttaacgtctctgac	500	TC12065_131_175	75.44
TC12066	gtcagggtagtctgctcaaggtctacaagtcaattgattaccgca	531	TC12066_373_417	75.1
TC12067	tgtggatggtagcattatggttgcctctaaggatctacggggaat	282	TC12067_25_69	75.78
TC12069	aggcggtcgaggtgtgtcgtctgcaattgctaattatgtctcaca	584	TC12069_417_461	77.46
TC12070	tggcgacctttacaagtcaatcaaatactgcttctttaccgtcttca	419	TC12070_4_50	74.32
TC12071	caaacagtgaaaccgctgataccttcaggacaagtttaccacgaa	837	TC12071_240_284	74.84
TC12072	gggctctaatggcacgtgattattctatgattaatcgattagctgagctc	832	TC12072_169_218	74.01
TC12073	tctgtagtacagcattcaacgcttctgaagattggacgtgcttct	568	TC12073_33_77	75.23
TC12074	aagcgcgacgtggtatattcacaattgctgctatcagtaaacctt	639	TC12074_285_329	74.72
TC12075	acatcgtttcttgttgtaccggtggtcattttgattcatagaagctcc	296	TC12075_248_295	74.66
TC12076	caggtaacgaaggccgaaatgattcgcggtcctgcataactcctt	435	TC12076_33_77	77.9
TC12077	gcattccgtttcgtacgatgcgattgcacgttgtattggctctct	839	TC12077_449_493	77.26
TC12078	tccaaaggtgcatgacgtattgctagccacgaataagttgcttta	799	TC12078_577_621	74.76
TC12081	attatttcattcctttgagacagtatgctgatggacgaacaacttcacct	592	TC12081_396_445	74.1
TC12082	caacaggtcggatatgctgctgtaacgttgaagaaaccgctagtg	293	TC12082_33_77	75.98
[truncated: 10,001 more rows]
