# Supplementary material for: Gene expression patterns during adaptation of a helminth parasite to different environmental niches
Source: Genome Biol. 2007 Apr 24;8(4):R65. doi: 10.1186/gb-2007-8-4-r65 (PMC1896014; doi:10.1186/gb-2007-8-4-r65)
Supplement: Additional data file 8 — Following experiments done within this paper, the TIGR database containing TC sequences was updated and TC names were changed and expanded. Here is a key mapping TC sequences used in this paper to the new database [78]. [file gb-2007-8-4-r65-S8.xls]

## Sheet: S_Table_6.xls
Old TC Name	Oligo sequence used	Oligo range used in original TC	old annotation	New annotation
TC6861	cgtcagacgagcactaaaattgttgatttggtagtgggtgacgat	TC6861_33_77
TC6862	tagtgagcacgactagtaagcggtatggctcttgactgttaagaa	TC6862_612_656	TC36477_610_654	similar to GP|3874430|emb|CAB02755.1||Z81038 C. elegans DAO-5 protein (corresponding sequence C25A1.10) {Caenorhabditis elegans}, partial (9%)	similar to UP|Q4RQ40_TETNG (Q4RQ40) Chromosome 17 SCAF15006, whole genome shotgun sequence. (Fragment), partial (6%)
TC6863	gccaaaagcgccttcgattcagcaatagcagaactagatcagcttc	TC6863_660_705	TC29405_520_565	homologue to SP|Q26540|1431_SCHMA 14-3-3 protein homolog 1. [Blood fluke] {Schistosoma mansoni}, partial (27%)	homologue to UP|14331_SCHMA (Q26540) 14-3-3 protein homolog 1, partial (33%)
TC6863	gccaaaagcgccttcgattcagcaatagcagaactagatcagcttc	TC6863_660_705	TC30162_644_689	homologue to SP|Q26540|1431_SCHMA 14-3-3 protein homolog 1. [Blood fluke] {Schistosoma mansoni}, partial (27%)	similar to UP|Q6IX09_SCHBO (Q6IX09) 14-3-3 zeta isoform (14-3-3 protein zeta), partial (95%)
TC6864	tttctgtgtgttatgccgcgaaagaatcaatcacgtatgtcacaaatgtt	TC6864_151_200	TC32594_399_448	weakly similar to SP|P47179|DAN4_YEAST Cell wall protein DAN4 precursor. [Baker's yeast] {Saccharomyces cerevisiae}, partial (3%)
TC6865	gacaagcgaacatgtaaacggcagtaacggcgaacatgtcggtga	TC6865_345_389	CD191465_342_386
TC6865	gacaagcgaacatgtaaacggcagtaacggcgaacatgtcggtga	TC6865_345_389	TC26207_316_360		similar to UP|Q5DAM0_SCHJA (Q5DAM0) SJCHGC02213 protein, partial (98%)
TC6865	gacaagcgaacatgtaaacggcagtaacggcgaacatgtcggtga	TC6865_345_389	TC26297_293_337		similar to UP|Q5DAM0_SCHJA (Q5DAM0) SJCHGC02213 protein, partial (84%)
TC6865	gacaagcgaacatgtaaacggcagtaacggcgaacatgtcggtga	TC6865_345_389	CD201590_424_468
TC6865	gacaagcgaacatgtaaacggcagtaacggcgaacatgtcggtga	TC6865_345_389	TC33287_324_368		similar to UP|Q5DAM0_SCHJA (Q5DAM0) SJCHGC02213 protein, complete
TC6866	tcgtgctttagttactggtgtcaaatcaggcaaacttgtccacac	TC6866_257_301	TC32401_255_299	GP|1314714|gb|AAA99796.1||U54584 histone H1 {Schistosoma mansoni}, complete	similar to UP|Q86DU8_SCHJA (Q86DU8) Clone ZZZ92 mRNA sequence, partial (82%)
TC6866	tcgtgctttagttactggtgtcaaatcaggcaaacttgtccacac	TC6866_257_301	TC19911_248_292	GP|1314714|gb|AAA99796.1||U54584 histone H1 {Schistosoma mansoni}, complete	histone H1
TC6867	aacgcaataagtggttgtatgtgtttgcctgacttttgtactcatgaag	TC6867_320_368	CD202760_170_218	similar to GP|2281617|gb|AAC47674.1||AF001149 merozoite surface protein 3 {Plasmodium falciparum}, partial (10%)	homologue to GP|1129142|emb|CAA55482.1||X78884 ORF1 {Hordeum vulgare}, partial (13%)
TC6867	aacgcaataagtggttgtatgtgtttgcctgacttttgtactcatgaag	TC6867_320_368	TC25283_197_245	similar to GP|2281617|gb|AAC47674.1||AF001149 merozoite surface protein 3 {Plasmodium falciparum}, partial (10%)	homologue to UP|Q5DC42_SCHJA (Q5DC42) SJCHGC09302 protein, partial (23%)
TC6867	aacgcaataagtggttgtatgtgtttgcctgacttttgtactcatgaag	TC6867_320_368	TC33112_2162_2210	similar to GP|2281617|gb|AAC47674.1||AF001149 merozoite surface protein 3 {Plasmodium falciparum}, partial (10%)	homologue to UP|Q5DC42_SCHJA (Q5DC42) SJCHGC09302 protein, partial (93%)
TC6868	gtttatgctgtagaattctcgcatcgttcgggacgtgatcttctg	TC6868_624_668	TC28515_96_140	similar to SP|Q22053|FBRL_CAEEL Fibrillarin. {Caenorhabditis elegans}, partial (78%)	similar to UP|FBRL1_ARATH (Q9FEF8) Fibrillarin-1 (SKP1-interacting partner 7), partial (53%)
TC6868	gtttatgctgtagaattctcgcatcgttcgggacgtgatcttctg	TC6868_624_668	TC23199_331_375	similar to SP|Q22053|FBRL_CAEEL Fibrillarin. {Caenorhabditis elegans}, partial (78%)	similar to UP|FBRL_CAEEL (Q22053) Fibrillarin, partial (67%)
TC6868	gtttatgctgtagaattctcgcatcgttcgggacgtgatcttctg	TC6868_624_668	TC33039_599_643	similar to SP|Q22053|FBRL_CAEEL Fibrillarin. {Caenorhabditis elegans}, partial (78%)	similar to UP|Q7ZTZ4_BRARE (Q7ZTZ4) Fibrillarin, partial (63%)
TC6869	cagttagccatccgtaacgatgaggaattgaacaagcttcttggt	TC6869_277_321	TC31697_277_321	homologue to GP|14549635|gb|AAK66965.1|AF255739_1|AF255739 replication-dependent histone H2A {Bufo bufo gagarizans} [Bufo gargarizans], partial (96%)	homologue to UP|Q90ZD8_BUFBG (Q90ZD8) Replication-dependent histone H2A, partial (96%)
TC6869	cagttagccatccgtaacgatgaggaattgaacaagcttcttggt	TC6869_277_321	TC32673_128_172	homologue to GP|14549635|gb|AAK66965.1|AF255739_1|AF255739 replication-dependent histone H2A {Bufo bufo gagarizans} [Bufo gargarizans], partial (96%)	homologue to GB|CAI12570.1|55960993|AL591493 histone 2, H2ab {Homo sapiens} (exp=0; wgp=1; cg=0), partial (72%)
TC6870	catggatagatcacaccgcttcgggtctagaacacgcgactcacg	TC6870_1167_1211	TC21163_672_716		similar to gb|M75722.1|ALSCP23SA Alnus incana chloroplast 23S ribosomal RNA (23S rRNA) gene, partial (22%)
TC6871	tgttcacgttggacaatagagacttgagtcattcaacaattcggcaat	TC6871_112_159	CD127458_193_240
TC6871	tgttcacgttggacaatagagacttgagtcattcaacaattcggcaat	TC6871_112_159	CD143816_269_316
TC6871	tgttcacgttggacaatagagacttgagtcattcaacaattcggcaat	TC6871_112_159	CD180981_90_137
TC6871	tgttcacgttggacaatagagacttgagtcattcaacaattcggcaat	TC6871_112_159	CD111055_311_358
TC6871	tgttcacgttggacaatagagacttgagtcattcaacaattcggcaat	TC6871_112_159	TC26023_265_312		similar to RF|XP_506361.1|51963436|XM_506361 P0409B11.17-1 gene product {Oryza sativa (japonica cultivar-group)} (exp=-1; wgp=0; cg=0), partial (4%)
TC6872	cctgggctcgtttgaatcggaagtttgacctcatgtatgctaaac	TC6872_1220_1264	TC31546_628_672	similar to PIR|A60671|A60671 tubulin alpha chain - sea urchin (Paracentrotus lividus), partial (98%)	homologue to UP|Q5DBX7_SCHJA (Q5DBX7) SJCHGC00873 protein, partial (60%)
TC6872	cctgggctcgtttgaatcggaagtttgacctcatgtatgctaaac	TC6872_1220_1264	TC24510_1221_1265	similar to PIR|A60671|A60671 tubulin alpha chain - sea urchin (Paracentrotus lividus), partial (98%)	homologue to UP|Q5DBX7_SCHJA (Q5DBX7) SJCHGC00873 protein, complete
TC6873	ttgctctgagggtgaagctatgtaacttcggacatctggaa	TC6873_1474_1514	TC36151_295_335
TC6873	ttgctctgagggtgaagctatgtaacttcggacatctggaa	TC6873_1474_1514	TC26858_2635_2675		homologue to UP|Q4QQE0_SCHMA (Q4QQE0) Endonuclease-reverse transcriptase, partial (43%)
TC6874	acgtcgtacatatcgtgcccacggtcgtattaatccttacatgtg	TC6874_449_493	CX856483_403_447	similar to GP|16768348|gb|AAL28393.1||AY060845 GM02242p {Drosophila melanogaster}, partial (72%)
TC6874	acgtcgtacatatcgtgcccacggtcgtattaatccttacatgtg	TC6874_449_493	TC28039_449_493	similar to GP|16768348|gb|AAL28393.1||AY060845 GM02242p {Drosophila melanogaster}, partial (72%)	homologue to UP|Q5DHE6_SCHJA (Q5DHE6) SJCHGC09296 protein, complete
TC6875	tccagacggtactagtggtgatgagattaaaattcctccggcttg	TC6875_729_773	TC22131_296_340
TC6876	ggtggcttgctcctattggaatggcggtattgagcgtaactacag	TC6876_577_621	CD086105_264_308	weakly similar to GP|18446961|gb|AAL68072.1||AY075204 AT14090p {Drosophila melanogaster}, partial (30%)
TC6876	ggtggcttgctcctattggaatggcggtattgagcgtaactacag	TC6876_577_621	TC20209_93_137	weakly similar to GP|18446961|gb|AAL68072.1||AY075204 AT14090p {Drosophila melanogaster}, partial (30%)	similar to UP|Q5DEG9_SCHJA (Q5DEG9) SJCHGC09583 protein, partial (66%)
TC6876	ggtggcttgctcctattggaatggcggtattgagcgtaactacag	TC6876_577_621	TC20081_560_604	weakly similar to GP|18446961|gb|AAL68072.1||AY075204 AT14090p {Drosophila melanogaster}, partial (30%)	similar to UP|Q5DEG9_SCHJA (Q5DEG9) SJCHGC09583 protein, partial (58%)
TC6877	acatcatagttgttcctatacacacacttgtctcgatcatttgtcacgc	TC6877_446_494	TC20221_768_816
TC6878	aagcacggcaattatgcgaacataatcctcgtcttggagtagact	TC6878_1453_1497	TC24197_1444_1488	similar to SP|P48643|TCPE_HUMAN T-complex protein 1, epsilon subunit (TCP-1-epsilon) (CCT-epsilon). [Human] {Homo sapiens}, partial (94%)	similar to RF|NP_001012581.1|60302774|NM_001012563 chaperonin containing TCP1, subunit 5 (epsilon) {Gallus gallus} (exp=-1; wgp=0; cg=0), partial (95%)
TC6879	aatggaggcgatgtacacggtaccggagatcgtgggaattgaagt	TC6879_585_629
TC6880	aactgttgtgatttccgggttggtgatacgtcttcgacggagtgg	TC6880_1215_1259	CD148646_202_246	similar to GP|17944974|gb|AAL48550.1||AY070928 RE03018p {Drosophila melanogaster}, partial (3%)
TC6880	aactgttgtgatttccgggttggtgatacgtcttcgacggagtgg	TC6880_1215_1259	TC25786_25_69	similar to GP|17944974|gb|AAL48550.1||AY070928 RE03018p {Drosophila melanogaster}, partial (3%)
TC6880	aactgttgtgatttccgggttggtgatacgtcttcgacggagtgg	TC6880_1215_1259	TC33097_457_501	similar to GP|17944974|gb|AAL48550.1||AY070928 RE03018p {Drosophila melanogaster}, partial (3%)
TC6880	aactgttgtgatttccgggttggtgatacgtcttcgacggagtgg	TC6880_1215_1259	TC34386_517_561	similar to GP|17944974|gb|AAL48550.1||AY070928 RE03018p {Drosophila melanogaster}, partial (3%)
TC6880	aactgttgtgatttccgggttggtgatacgtcttcgacggagtgg	TC6880_1215_1259	CD134406_15_58	similar to GP|17944974|gb|AAL48550.1||AY070928 RE03018p {Drosophila melanogaster}, partial (3%)
TC6881	ctgtagttgttatgccatcgaagaacagtccgcagtctgaagaaa	TC6881_217_261	TC33738_217_261	similar to GP|12654267|gb|AAH00954.1|AAH00954|BC000954 heterochromatin-like protein 1 {Homo sapiens}, partial (61%)	homologue to UP|Q5DGS1_SCHJA (Q5DGS1) SJCHGC06573 protein, partial (27%)
TC6881	ctgtagttgttatgccatcgaagaacagtccgcagtctgaagaaa	TC6881_217_261	TC33738_1_44	similar to GP|12654267|gb|AAH00954.1|AAH00954|BC000954 heterochromatin-like protein 1 {Homo sapiens}, partial (61%)	homologue to UP|Q5DGS1_SCHJA (Q5DGS1) SJCHGC06573 protein, partial (27%)
TC6881	ctgtagttgttatgccatcgaagaacagtccgcagtctgaagaaa	TC6881_217_261	TC19953_29_73	similar to GP|12654267|gb|AAH00954.1|AAH00954|BC000954 heterochromatin-like protein 1 {Homo sapiens}, partial (61%)	similar to UP|Q5DGS1_SCHJA (Q5DGS1) SJCHGC06573 protein, partial (98%)
TC6882	agggcatatgcagagctctattgaaacgtttctactacgacagtg	TC6882_89_133	TC30046_108_152	weakly similar to GP|23477189|emb|CAD22046.1||AJ428954 tissue factor pathway inhibitor-2 {Rattus norvegicus}, partial (23%)	weakly similar to UP|Q8CF99_RAT (Q8CF99) Tissue factor pathway inhibitor-2 precursor, partial (23%)
TC6883	gtatcaactccactgacttgtgactctgtagcatgcttacctgaca	TC6883_751_796	TC29060_653_698		weakly similar to UP|Q3KZH3_SCHJA (Q3KZH3) SJCHGC09052 protein (Fragment), partial (43%)
TC6884	caaggaccctccaactgcttgtaggcaatccgtttcaggtactgt	TC6884_718_762	CD124351_51_95	weakly similar to GP|19915496|gb|AAM05032.1||AE010833 predicted protein {Methanosarcina acetivorans str. C2A} [Methanosarcina acetivorans C2A], partial (21%)
TC6884	caaggaccctccaactgcttgtaggcaatccgtttcaggtactgt	TC6884_718_762	CF503546_428_472	weakly similar to GP|19915496|gb|AAM05032.1||AE010833 predicted protein {Methanosarcina acetivorans str. C2A} [Methanosarcina acetivorans C2A], partial (21%)
TC6884	caaggaccctccaactgcttgtaggcaatccgtttcaggtactgt	TC6884_718_762	TC26230_361_405	weakly similar to GP|19915496|gb|AAM05032.1||AE010833 predicted protein {Methanosarcina acetivorans str. C2A} [Methanosarcina acetivorans C2A], partial (21%)	similar to emb|X68921.1|CHCHRRNL1 Chloroplast Chlamydomonas humicola rrnL gene, exon 1, partial (21%)
TC6885	atctcaacgactggagtcaccgtgacgacaaactctccggcagtt	TC6885_741_785	TC26482_484_528	weakly similar to GP|15291535|gb|AAK93036.1||AY051612 GH25653p {Drosophila melanogaster}, partial (6%)	homologue to UP|Q3KTF5_SCHJA (Q3KTF5) SJCHGC09568 protein (Fragment), partial (75%)
TC6886	gtccgatgacccacaacctgatcttcttaaccataacttgcaact	TC6886_23_67	TC31960_23_67	weakly similar to GP|3746842|gb|AAC64086.1||AF083385 30kDa splicing factor; SPF 30 {Homo sapiens}, partial (29%)	homologue to UP|Q86E18_SCHJA (Q86E18) Clone ZZZ331 mRNA sequence, partial (92%)
TC6887	acgttactgtaaggttactatcttagccgcgttgattccacatacct	TC6887_928_974	TC27951_781_827	similar to GP|12958095|gb|AAK07485.1||AY013563 gag-pol polyprotein {Clonorchis sinensis}, partial (4%)	UP|Q4QQD4_SCHMA (Q4QQD4) Pol polyprotein, partial (11%)
TC6888	ggtaaccgtcgagaccgatcttggacaccttacggagatgtacct	TC6888_2178_2222	TC28432_2178_2222	similar to GP|16648356|gb|AAL25443.1||AY060404 LD32873p {Drosophila melanogaster}, partial (30%)	similar to UP|RM62_DROME (P19109) ATP-dependent RNA helicase p62 , partial (34%)
TC6889	atcttcagtttgcgacggatagtcataattgattatataccggacgtcgt	TC6889_26_75	CD156290_26_75	weakly similar to GP|16604541|gb|AAL24276.1||AY058890 At1g51380/F11M15_24 {Arabidopsis thaliana}, partial (12%)
TC6889	atcttcagtttgcgacggatagtcataattgattatataccggacgtcgt	TC6889_26_75	TC28432_916_965	weakly similar to GP|16604541|gb|AAL24276.1||AY058890 At1g51380/F11M15_24 {Arabidopsis thaliana}, partial (12%)	similar to UP|RM62_DROME (P19109) ATP-dependent RNA helicase p62 , partial (34%)
TC6890	tgtttgcctttactcccggtacgctctacctagttaaagctgtca	TC6890_1612_1656	TC34950_400_444	weakly similar to GP|15010474|gb|AAK77285.1||AY047553 GH06247p {Drosophila melanogaster}, partial (18%)	similar to UP|O04892_TOBAC (O04892) Cytochrome P450 like_TBP , partial (8%)
TC6890	tgtttgcctttactcccggtacgctctacctagttaaagctgtca	TC6890_1612_1656	TC20801_907_951	weakly similar to GP|15010474|gb|AAK77285.1||AY047553 GH06247p {Drosophila melanogaster}, partial (18%)	weakly similar to UP|Q7Q2Z8_ANOGA (Q7Q2Z8) ENSANGP00000019983 (Fragment), partial (27%)
TC6891	tccggttaagtccatgtggctttgagtatgcgtttatgtgggagc	TC6891_49_93	TC22916_49_93		similar to UP|Q5DAD1_SCHJA (Q5DAD1) SJCHGC04667 protein, partial (41%)
TC6892	cccggaagagctacaggcggagttatttttgtttattaccacaataga	TC6892_652_699	TC25303_642_689	similar to GP|9186886|dbj|BAA99544.1||AB021903 BCS-2 {Balanus amphitrite}, partial (8%)	similar to UP|Q86F27_SCHJA (Q86F27) Clone ZZD1165 mRNA sequence, partial (64%)
TC6893	attgcccatccgttatgtcgcatcacaccgatcgtcaactactca	TC6893_401_445	TC35128_409_453		weakly similar to UP|Q64150_MOUSE (Q64150) Nuclear localization signal binding protein, partial (17%)
TC6893	attgcccatccgttatgtcgcatcacaccgatcgtcaactactca	TC6893_401_445	CD144269_213_257
TC6893	attgcccatccgttatgtcgcatcacaccgatcgtcaactactca	TC6893_401_445	TC31277_394_438		weakly similar to RF|XP_725054.1|82541657|XM_719961 metal ion transporter {Plasmodium yoelii yoelii str. 17XNL} (exp=-1; wgp=0; cg=0), partial (4%)
TC6894	acagggtcggaattatgagtcacgtcttcattgttaaagttgtgca	TC6894_516_561	TC22600_503_548		similar to UP|Q4QQE8_SCHMA (Q4QQE8) Endonuclease-reverse transcriptase, partial (6%)
TC6894	acagggtcggaattatgagtcacgtcttcattgttaaagttgtgca	TC6894_516_561	TC27227_503_547		similar to UP|Q4QQE8_SCHMA (Q4QQE8) Endonuclease-reverse transcriptase, partial (6%)
TC6895	tatgtggagagcaggacagcacgttgaaaatactcaagtgtctggatgag	TC6895_224_273	CD068302_68_117
TC6895	tatgtggagagcaggacagcacgttgaaaatactcaagtgtctggatgag	TC6895_224_273	TC25821_225_274
TC6895	tatgtggagagcaggacagcacgttgaaaatactcaagtgtctggatgag	TC6895_224_273	TC25295_174_223		homologue to UP|Q26608_SCHMA (Q26608) (Liberia) tandem repeat, partial (27%)
TC6895	tatgtggagagcaggacagcacgttgaaaatactcaagtgtctggatgag	TC6895_224_273	TC25786_382_431
TC6895	tatgtggagagcaggacagcacgttgaaaatactcaagtgtctggatgag	TC6895_224_273	TC35259_136_185		weakly similar to UP|Q3QHD1_9GAMM (Q3QHD1) Permease YjgP/YjgQ, partial (5%)
TC6896	ttagcacccgatgtctgtctgccgtatatcactttgcggtattcg	TC6896_18_62	TC29339_722_766		similar to emb|X68919.1|CHCZRRNL1 Chloroplast Chlamydomonas zebra rrnL gene, exon 1, partial (15%)
TC6898	acctttggttacgatagtcactcggacccttaccaagtagtttgc	TC6898_33_77	TC29570_246_290		homologue to UP|Q4QQD9_SCHMA (Q4QQD9) Reverse transcriptase (Fragment), partial (7%)
TC6899	agatatgcgttcgtgttgccttgagactatacttacggaaggttgat	TC6899_572_618
TC6900	tgtaagcggattgccgaattgttgaatgactcaagtctctattgtccaac	TC6900_256_305	CD127458_184_233
TC6900	tgtaagcggattgccgaattgttgaatgactcaagtctctattgtccaac	TC6900_256_305	CD143816_260_309
TC6900	tgtaagcggattgccgaattgttgaatgactcaagtctctattgtccaac	TC6900_256_305	CD180981_97_146
TC6900	tgtaagcggattgccgaattgttgaatgactcaagtctctattgtccaac	TC6900_256_305	CD111055_302_351
TC6900	tgtaagcggattgccgaattgttgaatgactcaagtctctattgtccaac	TC6900_256_305	TC26023_256_305		similar to RF|XP_506361.1|51963436|XM_506361 P0409B11.17-1 gene product {Oryza sativa (japonica cultivar-group)} (exp=-1; wgp=0; cg=0), partial (4%)
TC6901	ctcacagaaccacggagattgaaagctcggaaccgaaatctcgtt	TC6901_1095_1139	TC26547_137_181	similar to SP|P52742|Z135_HUMAN Zinc finger protein 135. [Human] {Homo sapiens}, partial (5%)	similar to UP|Q4SYP5_TETNG (Q4SYP5) Chromosome undetermined SCAF11993, whole genome shotgun sequence. (Fragment), partial (12%)
TC6901	ctcacagaaccacggagattgaaagctcggaaccgaaatctcgtt	TC6901_1095_1139	TC24310_99_143	similar to SP|P52742|Z135_HUMAN Zinc finger protein 135. [Human] {Homo sapiens}, partial (5%)
TC6902	gtaaggtaccgaaggatcttctgctgcggtcatgtgctgatattc	TC6902_20_64	TC20348_41_85	weakly similar to GP|23491735|dbj|BAC16802.1||AB082926 ribosomal protein L10a {Homo sapiens}, partial (58%)	similar to UP|Q86E44_SCHJA (Q86E44) Clone ZZZ245 mRNA sequence, complete
TC6902	gtaaggtaccgaaggatcttctgctgcggtcatgtgctgatattc	TC6902_20_64	TC34403_8_52	weakly similar to GP|23491735|dbj|BAC16802.1||AB082926 ribosomal protein L10a {Homo sapiens}, partial (58%)	similar to UP|Q86E44_SCHJA (Q86E44) Clone ZZZ245 mRNA sequence, complete
TC6903	acacattgacggatagacaagctaccagtcagattgtttgccaat	TC6903_1349_1393	TC33892_299_343	similar to GP|2636680|gb|AAC06263.1||U66331 pol {Schistosoma mansoni}, partial (4%)
TC6903	acacattgacggatagacaagctaccagtcagattgtttgccaat	TC6903_1349_1393	TC23634_1716_1760	similar to GP|2636680|gb|AAC06263.1||U66331 pol {Schistosoma mansoni}, partial (4%)	similar to UP|O18520_SCHMA (O18520) Pol (Fragment), partial (4%)
TC6904	tcactactagaccggcacacaaggatactggcattgatccgattc	TC6904_130_174	TC27743_147_191	similar to GP|16040981|dbj|BAB69692.1||AB059656 POEM {Mus musculus}, partial (4%)
TC6904	tcactactagaccggcacacaaggatactggcattgatccgattc	TC6904_130_174	TC21148_584_628	similar to GP|16040981|dbj|BAB69692.1||AB059656 POEM {Mus musculus}, partial (4%)
TC6904	tcactactagaccggcacacaaggatactggcattgatccgattc	TC6904_130_174	TC21148_86_130	similar to GP|16040981|dbj|BAB69692.1||AB059656 POEM {Mus musculus}, partial (4%)
TC6904	tcactactagaccggcacacaaggatactggcattgatccgattc	TC6904_130_174	TC34386_130_174	similar to GP|16040981|dbj|BAB69692.1||AB059656 POEM {Mus musculus}, partial (4%)
TC6905	tgtcatgctggttgtctgaaggaaacttcactgccgtcacacctc	TC6905_225_269
TC6906	tcatcttcggccagttggaataacgcatagaattttacaacatctacct	TC6906_415_463	TC22876_396_444	weakly similar to GP|16769224|gb|AAL28831.1||AY061283 LD20186p {Drosophila melanogaster}, partial (10%)	similar to UP|Q5D9M4_SCHJA (Q5D9M4) SJCHGC02258 protein, partial (69%)
TC6907	aacaacatcctgccgtctgtcgctacctgggtttatccttgtctt	TC6907_342_386	TC26558_342_386	weakly similar to GP|28852477|gb|AAO55550.1||AE016863 glutathione S-transferase family protein {Pseudomonas syringae pv. tomato str. DC3000}, partial (20%)	homologue to UP|Q5D8G6_SCHJA (Q5D8G6) SJCHGC09416 protein, partial (47%)
TC6908	cgtccattatcctttgatgcgtcgatggttcaatccacgtaaggg	TC6908_3201_3245	TC24041_1388_1432		weakly similar to UP|Q5CZS5_BRARE (Q5CZS5) Im:6897425 protein (Fragment), partial (4%)
TC6908	cgtccattatcctttgatgcgtcgatggttcaatccacgtaaggg	TC6908_3201_3245	TC28995_1124_1168		homologue to UP|Q9ZM16_HELPJ (Q9ZM16) PHOSPHATIDYLGLYCEROPHOSPHATE SYNTHASE, partial (9%)
TC6908	cgtccattatcctttgatgcgtcgatggttcaatccacgtaaggg	TC6908_3201_3245	TC28995_109_153		homologue to UP|Q9ZM16_HELPJ (Q9ZM16) PHOSPHATIDYLGLYCEROPHOSPHATE SYNTHASE, partial (9%)
TC6909	ctgcttccgatgttccacacgttaatattcctactaatctcccgttc	TC6909_174_220	TC27673_765_811		UP|Q4QQE8_SCHMA (Q4QQE8) Endonuclease-reverse transcriptase, partial (4%)
TC6910	ctgcagcctagtaccaccgatcggttttcacatacgggactatca	TC6910_633_677	TC22039_200_244		similar to gb|M37430.1|PEACPDKAA Pea Chloroplast 4.5S, 5S, 16S and 23S mRNA, partial (3%)
TC6911	agttgaattggttaccgacttcaatgtgtgctcattcaatacactagca	TC6911_116_164	TC28282_116_164		similar to UP|Q4QQE8_SCHMA (Q4QQE8) Endonuclease-reverse transcriptase, partial (3%)
TC6912	agcaaatagccattagaacgcaatcaatctcaggcgatctgaagc	TC6912_3_47	TC27700_87_131	similar to PIR|I51618|I51618 nucleolar phosphoprotein - African clawed frog, partial (3%)	similar to RF|NP_001021005.1|71980924|NM_001025834 Dauer or Aging adult Overexpression family member (dao-5) {Caenorhabditis elegans} (exp=-1; wgp=0; cg=0), partial (5%)
TC6913	gatgtcttgcaccggtgacgtggatcgaccaactgtttcgcatag	TC6913_314_358	CD129705_54_98
TC6913	gatgtcttgcaccggtgacgtggatcgaccaactgtttcgcatag	TC6913_314_358	CD187910_179_223
TC6913	gatgtcttgcaccggtgacgtggatcgaccaactgtttcgcatag	TC6913_314_358	TC32215_326_370
TC6913	gatgtcttgcaccggtgacgtggatcgaccaactgtttcgcatag	TC6913_314_358	TC25193_292_336
TC6913	gatgtcttgcaccggtgacgtggatcgaccaactgtttcgcatag	TC6913_314_358	TC20522_235_279
TC6914	ttccgtaggccgttgaagcgatctggtaatgggtcgtggaggtatc	TC6914_570_615	CD123886_196_241
TC6915	gttgtacattatggtcccttagtgtaaggaaagacgaccagacgc	TC6915_174_218	TC27518_176_220
TC6915	gttgtacattatggtcccttagtgtaaggaaagacgaccagacgc	TC6915_174_218	TC35678_788_832		similar to UP|Q84FY3_YEREN (Q84FY3) YtxA, partial (5%)
TC6916	gactgcaacctgtcgtagaattggtctttagcgtcttcatcgtag	TC6916_117_161
TC6917	aacaactggaatcaccgttgatgcgcgtttgaacacagac	TC6917_235_274
TC6918	aggcgaagactggcaaagcaagggtctaattcctatggttgaaga	TC6918_265_309	TC24151_719_763		similar to UP|Q4QQE8_SCHMA (Q4QQE8) Endonuclease-reverse transcriptase, partial (29%)
TC6919	gcacctcagagttgatgttcactccgaacccagaatcgttc	TC6919_464_504	TC31505_233_273		similar to UP|Q5DBQ3_SCHJA (Q5DBQ3) SJCHGC02906 protein, partial (27%)
TC6920	ttcacggcgctaagttcggtacctgatgcttacgtacggtcggtt	TC6920_250_294	TC21833_250_294
TC6920	ttcacggcgctaagttcggtacctgatgcttacgtacggtcggtt	TC6920_250_294	CD138177_103_146
TC6920	ttcacggcgctaagttcggtacctgatgcttacgtacggtcggtt	TC6920_250_294	AI976375_430_473
TC6921	aatgactggtgtaatgactacgcatgcaacacatggtccgcctac	TC6921_532_576	TC34953_504_548	similar to GP|13508744|emb|CAC35115.1||AJ299689 NADH dehydrogenase subunit 6 {Ficedula parva}, partial (10%)	similar to UP|Q5DBL8_SCHJA (Q5DBL8) SJCHGC06191 protein, partial (80%)
TC6921	aatgactggtgtaatgactacgcatgcaacacatggtccgcctac	TC6921_532_576	TC20538_532_576	similar to GP|13508744|emb|CAC35115.1||AJ299689 NADH dehydrogenase subunit 6 {Ficedula parva}, partial (10%)	similar to UP|Q5DBL8_SCHJA (Q5DBL8) SJCHGC06191 protein, complete
TC6922	ttgtccatacattcgcggtttccactgactcgagaattgatgttg	TC6922_394_438	TC28640_580_624
TC6922	ttgtccatacattcgcggtttccactgactcgagaattgatgttg	TC6922_394_438	TC24645_458_502
TC6922	ttgtccatacattcgcggtttccactgactcgagaattgatgttg	TC6922_394_438	TC26882_542_586		similar to UP|Q69566_9BETA (Q69566) U88, partial (4%)
TC6922	ttgtccatacattcgcggtttccactgactcgagaattgatgttg	TC6922_394_438	TC26882_19_63		similar to UP|Q69566_9BETA (Q69566) U88, partial (4%)
TC6922	ttgtccatacattcgcggtttccactgactcgagaattgatgttg	TC6922_394_438	TC34974_1647_1687		homologue to UP|Q06279_SCHMA (Q06279) A.1.12/9 antigen (Fragment), partial (18%)
TC6923	accgttattgatggactgttccttgtgtcggattttggtgtggaaat	TC6923_488_534	TC31571_93_139
TC6924	aaaggtggtggctcgatacaggcgaaggaggaagcgacaacc	TC6924_164_205	TC31639_321_362	similar to GP|17979014|gb|AAL47466.1||AY069918 AT4g01090/F2N1_13 {Arabidopsis thaliana}, partial (3%)
TC6924	aaaggtggtggctcgatacaggcgaaggaggaagcgacaacc	TC6924_164_205	TC31639_210_251	similar to GP|17979014|gb|AAL47466.1||AY069918 AT4g01090/F2N1_13 {Arabidopsis thaliana}, partial (3%)
TC6924	aaaggtggtggctcgatacaggcgaaggaggaagcgacaacc	TC6924_164_205	TC31639_99_140	similar to GP|17979014|gb|AAL47466.1||AY069918 AT4g01090/F2N1_13 {Arabidopsis thaliana}, partial (3%)
TC6925	gtaagtgcaccaataagcatactgctagaatccatcggaccagaa	TC6925_225_269	TC28487_141_185		similar to UP|Q5C7S3_SCHJA (Q5C7S3) SJCHGC09456 protein (Fragment), partial (35%)
TC6925	gtaagtgcaccaataagcatactgctagaatccatcggaccagaa	TC6925_225_269	TC33441_297_341		similar to UP|Q5C7S3_SCHJA (Q5C7S3) SJCHGC09456 protein (Fragment), partial (47%)
TC6926	ttccgataacgaacgagactttaacctgctaaatagtagactggtcctc	TC6926_204_252	BG932657_99_147
TC6926	ttccgataacgaacgagactttaacctgctaaatagtagactggtcctc	TC6926_204_252	TC29511_146_194		emb|X53986.1|SM16SRSS S.mansoni gene for 16S ribosomal RNA small subunit, partial (22%)
TC6926	ttccgataacgaacgagactttaacctgctaaatagtagactggtcctc	TC6926_204_252	TC25527_203_251		homologue to emb|X53986.1|SM16SRSS S.mansoni gene for 16S ribosomal RNA small subunit, partial (14%)
TC6926	ttccgataacgaacgagactttaacctgctaaatagtagactggtcctc	TC6926_204_252	TC27651_573_621		emb|X53047.1|SMSSSRRNA Schistosoma mansoni small subunit rRNA gene, partial (43%)
TC6927	caaaacgagatttcggttccgagctttcaatctccgtggttctgt	TC6927_96_140	TC26547_134_178		similar to UP|Q4SYP5_TETNG (Q4SYP5) Chromosome undetermined SCAF11993, whole genome shotgun sequence. (Fragment), partial (12%)
TC6927	caaaacgagatttcggttccgagctttcaatctccgtggttctgt	TC6927_96_140	TC24310_96_140
TC6928	agttgccgctgtcttattactcgctgcacttaacagagtagttgg	TC6928_1243_1287	TC33418_16_60	similar to GP|27948814|gb|AAO25602.1||AY181248 EMG1 {Kluyveromyces delphensis}, partial (41%)	similar to UP|Q9QNC2_9VIRU (Q9QNC2) Coat protein, partial (8%)
TC6928	agttgccgctgtcttattactcgctgcacttaacagagtagttgg	TC6928_1243_1287	TC26675_1224_1268	similar to GP|27948814|gb|AAO25602.1||AY181248 EMG1 {Kluyveromyces delphensis}, partial (41%)	similar to UP|Q5BXE2_SCHJA (Q5BXE2) SJCHGC04905 protein (Fragment), partial (86%)
TC6929	gctcgtctcggtgctcggcgtagatgagagcggatttgcatactc	TC6929_169_213	TC21613_488_532		similar to emb|Z18289.1|PPC16SRNA Palmaria palmata Chloroplast for 16SrRNA gene, partial (6%)
TC6930	ctgcatcgacgtaacttcattagactcctgtagtggcacaatgctatc	TC6930_854_901	CD188399_18_65
TC6930	ctgcatcgacgtaacttcattagactcctgtagtggcacaatgctatc	TC6930_854_901	TC32491_229_276
TC6930	ctgcatcgacgtaacttcattagactcctgtagtggcacaatgctatc	TC6930_854_901	TC20522_712_759
TC6930	ctgcatcgacgtaacttcattagactcctgtagtggcacaatgctatc	TC6930_854_901	TC26726_705_752
TC6930	ctgcatcgacgtaacttcattagactcctgtagtggcacaatgctatc	TC6930_854_901	TC34690_1429_1476
TC6931	gcagaacgagaagtacaggtgactcaaaccgaacgaccagttgt	TC6931_1462_1505	TC33617_271_314	similar to GP|19919877|gb|AAM08414.1|AF493056_1|AF493056 MF3 protein {Schistosoma japonicum}, complete	similar to UP|Q5C388_SCHJA (Q5C388) SJCHGC07871 protein (Fragment), partial (18%)
TC6931	gcagaacgagaagtacaggtgactcaaaccgaacgaccagttgt	TC6931_1462_1505	TC33617_109_152	similar to GP|19919877|gb|AAM08414.1|AF493056_1|AF493056 MF3 protein {Schistosoma japonicum}, complete	similar to UP|Q5C388_SCHJA (Q5C388) SJCHGC07871 protein (Fragment), partial (18%)
TC6931	gcagaacgagaagtacaggtgactcaaaccgaacgaccagttgt	TC6931_1462_1505	TC34807_1715_1758	similar to GP|19919877|gb|AAM08414.1|AF493056_1|AF493056 MF3 protein {Schistosoma japonicum}, complete	similar to UP|Q5C388_SCHJA (Q5C388) SJCHGC07871 protein (Fragment), partial (94%)
TC6931	gcagaacgagaagtacaggtgactcaaaccgaacgaccagttgt	TC6931_1462_1505	TC35792_2590_2633	similar to GP|19919877|gb|AAM08414.1|AF493056_1|AF493056 MF3 protein {Schistosoma japonicum}, complete	similar to UP|Q5C388_SCHJA (Q5C388) SJCHGC07871 protein (Fragment), complete
TC6931	gcagaacgagaagtacaggtgactcaaaccgaacgaccagttgt	TC6931_1462_1505	TC35792_1468_1511	similar to GP|19919877|gb|AAM08414.1|AF493056_1|AF493056 MF3 protein {Schistosoma japonicum}, complete	similar to UP|Q5C388_SCHJA (Q5C388) SJCHGC07871 protein (Fragment), complete
TC6931	gcagaacgagaagtacaggtgactcaaaccgaacgaccagttgt	TC6931_1462_1505	TC35792_731_774	similar to GP|19919877|gb|AAM08414.1|AF493056_1|AF493056 MF3 protein {Schistosoma japonicum}, complete	similar to UP|Q5C388_SCHJA (Q5C388) SJCHGC07871 protein (Fragment), complete
TC6932	gatatgcgttcgtgttgccttgaggctatacttacgagtggttgat	TC6932_560_605	TC30026_428_473
TC6932	gatatgcgttcgtgttgccttgaggctatacttacgagtggttgat	TC6932_560_605	TC21781_560_600
TC6933	aaccacgcaggtcattacgactgtatacagtttactcgagcgttt	TC6933_763_807	TC34090_457_501	weakly similar to SP|P52655|T2AA_HUMAN Transcription initiation factor IIA alpha and beta chains (TFIIA p35 and p19 subunits) (TFIIA-42) (TFIIAL). [Human] {Homo sapiens}, partial (10%)	homologue to UP|Q5BT70_SCHJA (Q5BT70) SJCHGC02586 protein (Fragment), partial (78%)
TC6933	aaccacgcaggtcattacgactgtatacagtttactcgagcgttt	TC6933_763_807	TC29192_136_180	weakly similar to SP|P52655|T2AA_HUMAN Transcription initiation factor IIA alpha and beta chains (TFIIA p35 and p19 subunits) (TFIIA-42) (TFIIAL). [Human] {Homo sapiens}, partial (10%)	similar to UP|Q5C5M5_SCHJA (Q5C5M5) SJCHGC09566 protein (Fragment), partial (76%)
TC6933	aaccacgcaggtcattacgactgtatacagtttactcgagcgttt	TC6933_763_807	TC21595_227_269	weakly similar to SP|P52655|T2AA_HUMAN Transcription initiation factor IIA alpha and beta chains (TFIIA p35 and p19 subunits) (TFIIA-42) (TFIIAL). [Human] {Homo sapiens}, partial (10%)	homologue to UP|Q5BT70_SCHJA (Q5BT70) SJCHGC02586 protein (Fragment), partial (79%)
TC6933	aaccacgcaggtcattacgactgtatacagtttactcgagcgttt	TC6933_763_807	TC26584_201_243	weakly similar to SP|P52655|T2AA_HUMAN Transcription initiation factor IIA alpha and beta chains (TFIIA p35 and p19 subunits) (TFIIA-42) (TFIIAL). [Human] {Homo sapiens}, partial (10%)	homologue to UP|Q5BT70_SCHJA (Q5BT70) SJCHGC02586 protein (Fragment), partial (79%)
TC6934	agtaaacccggttgattactcaactcctcattccttcctccag	TC6934_122_164	TC29298_450_492	similar to GP|9022426|gb|AAF82378.1|AF279134_2|AF279134 bifunctional glycosyltransferase {Dictyostelium discoideum}, partial (3%)
TC6935	tgcctcgatattgctttaattctgttataaacgcatgaatgccgtcg	TC6935_291_337	TC29920_291_337
TC6936	tttacttacttacgtagacaactgttacccctcgtggaggagcat	TC6936_376_420	TC24607_376_420		similar to UP|Q9JH46_HPV69 (Q9JH46) E5 protein (Fragment), partial (13%)
TC6937	aggagctgcaggcggagtttctcatctatgtatttactgcttattt	TC6937_209_254	TC22925_208_253		weakly similar to UP|Q5DCR7_SCHJA (Q5DCR7) SJCHGC03163 protein, partial (35%)
TC6938	tgataacgaggaagcatgcttctgaagtgagtgataccctgcttc	TC6938_1509_1553	TC34865_373_417		similar to emb|X02559.1|MIOBRN26 Oenothera berteriana mitochondrial gene for 26S ribosomal RNA, partial (4%)
TC6939	tccagtgttattcggtatcgcatcactacatccaatcgctactgt	TC6939_131_175	TC22942_122_166		similar to UP|Q5D929_SCHJA (Q5D929) SJCHGC09124 protein, partial (97%)
TC6940	tccaaacattaccacggaagaccatgaatcaacgctagtttatcatttga	TC6940_296_345	TC20424_759_808
TC6941	cggcgacaagagtggtgtagttgtatcgagagatgtgagcg	TC6941_50_90	TC30385_349_389	similar to GP|13359293|dbj|BAB33375.1||AB056577 homeobox B3 {Mesocricetus auratus}, partial (4%)
TC6942	agcacaaggaatggatcgctgttggtacactgcctaaaattcaag	TC6942_69_113	TC25940_69_113		similar to UP|Q4QQE8_SCHMA (Q4QQE8) Endonuclease-reverse transcriptase, partial (44%)
TC6944	ccactccatcaaccactgtttaagtctgtttgaaatgcttctcatcc	TC6944_618_664	TC22667_205_251	weakly similar to GP|20372965|dbj|BAB91223.1||AB066105 aquaporin 10 {Homo sapiens}, partial (15%)	similar to UP|Q5DH56_SCHJA (Q5DH56) SJCHGC02876 protein, partial (28%)
TC6944	ccactccatcaaccactgtttaagtctgtttgaaatgcttctcatcc	TC6944_618_664	TC27162_160_206	weakly similar to GP|20372965|dbj|BAB91223.1||AB066105 aquaporin 10 {Homo sapiens}, partial (15%)	similar to UP|Q4QQE8_SCHMA (Q4QQE8) Endonuclease-reverse transcriptase, partial (3%)
TC6945	tcattctcgtggtggttccgcactaatgcttcggcttctacg	TC6945_352_393	TC26867_352_393		similar to UP|Q5DC35_SCHJA (Q5DC35) SJCHGC08500 protein, partial (61%)
TC6945	tcattctcgtggtggttccgcactaatgcttcggcttctacg	TC6945_352_393	CD095298_358_399
TC6945	tcattctcgtggtggttccgcactaatgcttcggcttctacg	TC6945_352_393	TC33230_1742_1783		homologue to UP|Q06279_SCHMA (Q06279) A.1.12/9 antigen (Fragment), partial (26%)
TC6945	tcattctcgtggtggttccgcactaatgcttcggcttctacg	TC6945_352_393	TC30949_774_815		homologue to UP|Q5DAP4_SCHJA (Q5DAP4) SJCHGC02245 protein, partial (68%)
TC6946	tttaggaagataaattctaatctatgcctgttaaccctcgtcgaggagca	TC6946_216_265	TC28433_216_265		similar to UP|Q4QQE8_SCHMA (Q4QQE8) Endonuclease-reverse transcriptase, partial (3%)
TC6947	tgatcagtgtacgaccagtagtggatcaacaagtaagctttgagaca	TC6947_1404_1450	TC22083_1151_1197	similar to GP|6138998|dbj|BAA84929.2||AB018440 NADH dehydrogenase subunit 4L {Echinococcus multilocularis}, partial (20%)	UP|Q9GB42_9PASS (Q9GB42) ATPase subunit 8 (Fragment), partial (28%)
TC6947	tgatcagtgtacgaccagtagtggatcaacaagtaagctttgagaca	TC6947_1404_1450	TC31228_363_409	similar to GP|6138998|dbj|BAA84929.2||AB018440 NADH dehydrogenase subunit 4L {Echinococcus multilocularis}, partial (20%)	similar to UP|Q5DGL1_SCHJA (Q5DGL1) SJCHGC07078 protein, partial (18%)
TC6947	tgatcagtgtacgaccagtagtggatcaacaagtaagctttgagaca	TC6947_1404_1450	TC23344_1404_1450	similar to GP|6138998|dbj|BAA84929.2||AB018440 NADH dehydrogenase subunit 4L {Echinococcus multilocularis}, partial (20%)	UP|Q9MIR2_9PICI (Q9MIR2) Cytochrome b (Fragment), partial (5%)
TC6947	tgatcagtgtacgaccagtagtggatcaacaagtaagctttgagaca	TC6947_1404_1450	TC23344_654_700	similar to GP|6138998|dbj|BAA84929.2||AB018440 NADH dehydrogenase subunit 4L {Echinococcus multilocularis}, partial (20%)	UP|Q9MIR2_9PICI (Q9MIR2) Cytochrome b (Fragment), partial (5%)
TC6948	taccaggtgaacaatccacttgctcgcaatagctcatctagactt	TC6948_481_525	TC29570_749_793	similar to GP|19067879|gb|AAK14815.1||AY027869 polyprotein {Schistosoma japonicum}, partial (3%)	homologue to UP|Q4QQD9_SCHMA (Q4QQD9) Reverse transcriptase (Fragment), partial (7%)
TC6949	aggacaatgaataatggtgcgtgaccgagcaaagcaagcgtgtgg	TC6949_508_552	TC22187_589_633		UP|Q2JN05_SYNJB (Q2JN05) FHA domain protein, partial (8%)
TC6950	aaaattggattacaagtggtcttagtgacctgggagcataaccgc	TC6950_145_189	TC22141_145_189		weakly similar to UP|Q5DAD1_SCHJA (Q5DAD1) SJCHGC04667 protein, partial (89%)
TC6951	taaagattggtttgtcctaactctcttaccatttgcggctgccgt	TC6951_549_593	BG931911_208_252	similar to GP|16769358|gb|AAL28898.1||AY061350 LD28068p {Drosophila melanogaster}, partial (28%)
TC6951	taaagattggtttgtcctaactctcttaccatttgcggctgccgt	TC6951_549_593	TC26402_547_591	similar to GP|16769358|gb|AAL28898.1||AY061350 LD28068p {Drosophila melanogaster}, partial (28%)	homologue to UP|Q86E18_SCHJA (Q86E18) Clone ZZZ331 mRNA sequence, partial (88%)
TC6952	tccagataatctgcatattggactaagccttactccggatattcaaacgg	TC6952_551_600	TC35742_823_872	similar to GP|2130630|gb|AAC23724.1||AF000430 dynamin-like protein {Homo sapiens}, partial (14%)	similar to UP|DNM1L_BRARE (Q7SXN5) Dynamin-1-like protein , partial (20%)
TC6953	tctgcggcatgaatcattaccaatcaagctcccgaccgttgctgc	TC6953_161_205	TC23181_161_205		similar to UP|Q8T5G5_SCHJA (Q8T5G5) Polyprotein, partial (16%)
TC6954	ggttctacgttgtcgctgactgactgatagttcgaaattctgtgg	TC6954_243_287	TC21898_243_287	homologue to GP|22164073|gb|AAM93547.1|AF412216_1|AF412216 polyprotein {Schistosoma japonicum}, partial (32%)	homologue to UP|Q8MWP8_SCHJA (Q8MWP8) Polyprotein (Fragment), partial (32%)
TC6955	taatcggtgttcaggcacatgtaacaagtgggttcgagtccc	TC6955_173_214	TC24518_173_214		weakly similar to UP|Q5BT13_SCHJA (Q5BT13) SJCHGC03000 protein (Fragment), partial (60%)
TC6956	acgcgtgaggtttaaagtggatcaaatatgaagcaagttgaaccttt	TC6956_92_138	TC32978_272_318		similar to UP|Q4QQE8_SCHMA (Q4QQE8) Endonuclease-reverse transcriptase, partial (4%)
TC6957	ttgggagtaacaggcgtaataagtaagccgactgcgtcacaaggc	TC6957_261_305	TC27405_261_305		similar to UP|Q4QQF4_SCHMA (Q4QQF4) Gag-pol polyprotein, partial (17%)
TC6958	attgtggtatctcatgagcgtcgtgttaggcaccataggcataac	TC6958_366_410	TC35477_66_110
TC6959	tcgggagcagtgtcctatattaacctaatccctttatccaaaacctga	TC6959_2534_2581	TC31716_168_215		weakly similar to UP|Q715Y8_BAITA (Q715Y8) Cytochrome b (Fragment), partial (5%)
TC6960	agccgattgatgtaccgaaatcatctgttagataacagtcacgcg	TC6960_13_57
TC6961	tttgattgatgcccgtagactattcttgaccttgacagggatcaa	TC6961_351_395	TC33377_17_61
TC6961	tttgattgatgcccgtagactattcttgaccttgacagggatcaa	TC6961_351_395	TC27626_400_444
TC6962	tgcaggagcttgtggaactgtcatatcgaaaagagctcggttacc	TC6962_182_226	TC27932_225_269		homologue to UP|Q5DC42_SCHJA (Q5DC42) SJCHGC09302 protein, partial (34%)
TC6962	tgcaggagcttgtggaactgtcatatcgaaaagagctcggttacc	TC6962_182_226	TC33112_1904_1948		homologue to UP|Q5DC42_SCHJA (Q5DC42) SJCHGC09302 protein, partial (93%)
TC6963	ttttggagcaatgtgtccgcaattgatcaagtgctcttgtatcga	TC6963_300_344	TC25212_300_344		similar to UP|Q5D929_SCHJA (Q5D929) SJCHGC09124 protein, partial (14%)
TC6963	ttttggagcaatgtgtccgcaattgatcaagtgctcttgtatcga	TC6963_300_344	TC35245_468_512		homologue to UP|Q2VGV8_PETMA (Q2VGV8) Variable lymphocyte receptor diversity region (Fragment), partial (9%)
TC6963	ttttggagcaatgtgtccgcaattgatcaagtgctcttgtatcga	TC6963_300_344	TC35803_176_220
TC6964	tctttaatcaccgcaccgctaatgcaaacaatccgagtacgcgg	TC6964_496_539	TC36630_93_136	similar to GP|19067879|gb|AAK14815.1||AY027869 polyprotein {Schistosoma japonicum}, partial (3%)	weakly similar to UP|Q5BT21_SCHJA (Q5BT21) SJCHGC02974 protein, partial (92%)
TC6965	tggctttcgtagttttccacgtctctgacccatacagtagaactg	TC6965_443_487	TC34074_666_710		homologue to UP|Q4QQE8_SCHMA (Q4QQE8) Endonuclease-reverse transcriptase, partial (20%)
TC6966	agcctcatctactaattctacctctacgcccgcaggaagc	TC6966_402_441
TC6967	tctattcgacgggtttccacgcacaatagagcaagctaagaaac	TC6967_72_115	TC29480_72_115	weakly similar to GP|20043237|dbj|BAA87877.1||AB009996 Dak2 {Drosophila melanogaster}, partial (18%)	homologue to UP|Q4QQE8_SCHMA (Q4QQE8) Endonuclease-reverse transcriptase, partial (6%)
TC6967	tctattcgacgggtttccacgcacaatagagcaagctaagaaac	TC6967_72_115	TC24682_403_446	weakly similar to GP|20043237|dbj|BAA87877.1||AB009996 Dak2 {Drosophila melanogaster}, partial (18%)	similar to UP|Q5DDI4_SCHJA (Q5DDI4) SJCHGC02704 protein, partial (92%)
TC6968	tcttgatatgtcgcgtaatacttgagtcctcgaacgctagaaccc	TC6968_20_64	TC21758_881_925
TC6968	tcttgatatgtcgcgtaatacttgagtcctcgaacgctagaaccc	TC6968_20_64	TC31934_72_116		UP|Q2JN05_SYNJB (Q2JN05) FHA domain protein, partial (8%)
TC6969	tgggcagcatgaatgcaaattaactgagtatctgtagcatttaccact	TC6969_153_200
TC6970	attcgtattcgacctgactggccacttgaggatcggaccaa	TC6970_248_288
TC6971	atgcgtagcttacggtcacacgttagtcgcaaaggctaatgatcg	TC6971_65_109	TC36474_65_109		homologue to UP|Q5DAD1_SCHJA (Q5DAD1) SJCHGC04667 protein, partial (35%)
TC6972	atgctctattgggaataacaggcgtaagtatgtgcagagtgagtc	TC6972_500_544	TC24790_500_544		similar to UP|Q4QQE8_SCHMA (Q4QQE8) Endonuclease-reverse transcriptase, partial (15%)
TC6973	aggagggctaggtcatctgcgaagtcaaaatcatctaattgattctg	TC6973_151_197
TC6974	ttccaattctcccggttcgccttcatacgcctatatattcaccgc	TC6974_401_445	TC30108_161_205	weakly similar to GP|19915496|gb|AAM05032.1||AE010833 predicted protein {Methanosarcina acetivorans str. C2A} [Methanosarcina acetivorans C2A], partial (21%)	similar to emb|X68927.1|CHCKRRNL1 Chloroplast Chlamydomonas komma rrnL gene, exon 1, partial (19%)
TC6975	cctccaaccaccatcttatctcaatatatatagtgcacgcagtgtcga	TC6975_72_119	TC21849_72_119		similar to UP|Q4QQE8_SCHMA (Q4QQE8) Endonuclease-reverse transcriptase, partial (6%)
TC6976	cctcgtcaaggtagcagcaacgatcgggtaataagtcaatgggc	TC6976_22_65	TC21765_536_579
TC6977	cggttgagtgatgtctgaagaagcgtttacaagatctaaagatggagg	TC6977_80_127	TC35777_80_127	weakly similar to GP|12082247|dbj|BAB20864.1||AB045628 pumilio {Xenopus laevis}, partial (11%)	similar to UP|Q564I9_DUGJA (Q564I9) Pumilio homolog, partial (7%)
TC6978	agttacatacagtgctaccaccgacagcttcgttacaatcggctt	TC6978_529_573	TC22106_57_101		weakly similar to UP|Q8T5G5_SCHJA (Q8T5G5) Polyprotein, partial (3%)
TC6979	ccaccgtgttcatcaatgttgctgcccagatatgtaaaagtcttt	TC6979_772_816	TC35981_126_170		similar to UP|Q4QQE8_SCHMA (Q4QQE8) Endonuclease-reverse transcriptase, partial (17%)
TC6980	tggtcacaacctatttgatcgcattacttcccgttgtgaagattaca	TC6980_271_317	TC28975_271_317
TC6980	tggtcacaacctatttgatcgcattacttcccgttgtgaagattaca	TC6980_271_317	CD070140_196_242
TC6981	tgtttgtaagatcttccagctgagtatcgaaccatctgtgttgct	TC6981_173_217	TC26760_461_505	weakly similar to GP|25527466|gb|AAN73320.1||AY150531 serpin 6 {Ctenocephalides felis}, partial (8%)	weakly similar to UP|Q5DE34_SCHJA (Q5DE34) SJCHGC02039 protein, partial (47%)
TC6982	tccaacggtattaatatctcatattagggcaaaacggttcttccaggc	TC6982_2_49	TC27803_2_49
TC6983	gaaacatacctaaagtgaacgcgcgtatagtcggcaagtccttgt	TC6983_743_787	TC26044_751_795
TC6983	gaaacatacctaaagtgaacgcgcgtatagtcggcaagtccttgt	TC6983_743_787	TC23634_452_496		similar to UP|O18520_SCHMA (O18520) Pol (Fragment), partial (4%)
TC6984	tgagttggaggaatccgaccgtcaggatagtgctcatgttgtgga	TC6984_119_163	TC30475_131_175	GP|160925|gb|AAA29853.1||M94346 A.1.12/9 antigen {Schistosoma mansoni}, partial (5%)	UP|Q06279_SCHMA (Q06279) A.1.12/9 antigen (Fragment), partial (14%)
TC6984	tgagttggaggaatccgaccgtcaggatagtgctcatgttgtgga	TC6984_119_163	TC36605_443_487	GP|160925|gb|AAA29853.1||M94346 A.1.12/9 antigen {Schistosoma mansoni}, partial (5%)
TC6984	tgagttggaggaatccgaccgtcaggatagtgctcatgttgtgga	TC6984_119_163	TC27471_351_395	GP|160925|gb|AAA29853.1||M94346 A.1.12/9 antigen {Schistosoma mansoni}, partial (5%)	homologue to UP|Q96IK7_HUMAN (Q96IK7) AKT1 substrate 1 (Proline-rich), partial (6%)
TC6984	tgagttggaggaatccgaccgtcaggatagtgctcatgttgtgga	TC6984_119_163	TC28963_733_777	GP|160925|gb|AAA29853.1||M94346 A.1.12/9 antigen {Schistosoma mansoni}, partial (5%)	similar to UP|Q43558_MEDSA (Q43558) Proline rich protein precursor, partial (7%)
TC6985	tgaagacaatcagtgtagcagcggcagagtctacatcaataggcct	TC6985_480_525	TC24226_170_215		weakly similar to UP|Q4QQE8_SCHMA (Q4QQE8) Endonuclease-reverse transcriptase, partial (12%)
TC6986	agacactttcgccgtaagtccaagggttcctgcgtaaagctaatc	TC6986_481_525	TC24751_869_913		similar to emb|X02559.1|MIOBRN26 Oenothera berteriana mitochondrial gene for 26S ribosomal RNA, partial (10%)
TC6987	gctatgtcgcaagcagatggtcgtggatattctacaccctggacg	TC6987_84_128	TC26457_84_128	similar to GP|22655520|gb|AAN04092.1|AF527457_1|AF527457 ribosomal protein S24 {Clonorchis sinensis}, partial (68%)	homologue to UP|Q5DDM8_SCHJA (Q5DDM8) SJCHGC09286 protein, complete
TC6987	gctatgtcgcaagcagatggtcgtggatattctacaccctggacg	TC6987_84_128	TC28344_122_166	similar to GP|22655520|gb|AAN04092.1|AF527457_1|AF527457 ribosomal protein S24 {Clonorchis sinensis}, partial (68%)	homologue to UP|Q5DDM8_SCHJA (Q5DDM8) SJCHGC09286 protein, complete
TC6988	aggacagagtgagtgagttggagaatgctgttctgcggcccatgc	TC6988_40_84	TC28910_40_84
TC6989	ctggagttccaacgtggcacgctatcattggtcagtagcaattta	TC6989_247_291	TC27405_635_679		similar to UP|Q4QQF4_SCHMA (Q4QQF4) Gag-pol polyprotein, partial (17%)
TC6990	gccttgtctactggaggtatagtgggttccttgtcattggttg	TC6990_24_66
TC6991	tcggcttttgccaacttatgtcaacaatgcagacggcgagatatc	TC6991_65_109	TC27299_65_109	weakly similar to GP|22164073|gb|AAM93547.1|AF412216_1|AF412216 polyprotein {Schistosoma japonicum}, partial (76%)	weakly similar to UP|Q5BT13_SCHJA (Q5BT13) SJCHGC03000 protein (Fragment), partial (51%)
TC6992	ttggtcttgatcaacgtggtatatatcaagcactcggattccggt	TC6992_329_373	TC27522_329_373
TC6993	catcaattctcgagtcagtggaaaccgcgaatgtatggacaattc	TC6993_372_416	TC28640_583_627	similar to PIR|A37232|A37232 mucin, tracheal (AMN-22) - human (fragment), partial (8%)
TC6993	catcaattctcgagtcagtggaaaccgcgaatgtatggacaattc	TC6993_372_416	TC24645_461_505	similar to PIR|A37232|A37232 mucin, tracheal (AMN-22) - human (fragment), partial (8%)
TC6993	catcaattctcgagtcagtggaaaccgcgaatgtatggacaattc	TC6993_372_416	TC26882_545_589	similar to PIR|A37232|A37232 mucin, tracheal (AMN-22) - human (fragment), partial (8%)	similar to UP|Q69566_9BETA (Q69566) U88, partial (4%)
TC6993	catcaattctcgagtcagtggaaaccgcgaatgtatggacaattc	TC6993_372_416	TC26882_22_66	similar to PIR|A37232|A37232 mucin, tracheal (AMN-22) - human (fragment), partial (8%)	similar to UP|Q69566_9BETA (Q69566) U88, partial (4%)
TC6994	agattcgttcatatcgtgatgctcatgtaaattgttcccgtgacca	TC6994_47_92	TC31505_836_881	similar to SP|P51136|KG3H_DICDI Glycogen synthase kinase-3 homolog(GSK-3). [Slime mold] {Dictyostelium discoideum}, partial (4%)	similar to UP|Q5DBQ3_SCHJA (Q5DBQ3) SJCHGC02906 protein, partial (27%)
TC6995	gagttttataaagatgatctggtgcggatacatgaccgaaagccttca	TC6995_428_475	TC31713_428_475		similar to UP|Q5BT82_SCHJA (Q5BT82) SJCHGC02429 protein (Fragment), partial (16%)
TC6996	gtcccaagcctgggtaaaggaagagggttgtacatctggttagcg	TC6996_517_561	TC27916_317_361	weakly similar to PIR|I50494|I50494 serine proteinase inhibitor CP9 - common carp, partial (5%)	similar to UP|Q4QQE8_SCHMA (Q4QQE8) Endonuclease-reverse transcriptase, partial (3%)
TC6996	gtcccaagcctgggtaaaggaagagggttgtacatctggttagcg	TC6996_517_561	TC26834_973_1017	weakly similar to PIR|I50494|I50494 serine proteinase inhibitor CP9 - common carp, partial (5%)	similar to UP|Q5DE34_SCHJA (Q5DE34) SJCHGC02039 protein, partial (70%)
TC6997	gcacgtgtatactacaatgataatgaacctgactgtatgatatgtgggcg	TC6997_13_62	TC32188_221_270		similar to UP|Q4S141_TETNG (Q4S141) Chromosome 1 SCAF14770, whole genome shotgun sequence, partial (21%)
TC6998	tgacgggttgcacgacaaagatgaattgtatgacttgacaccagt	TC6998_2318_2362	TC29192_2294_2338	similar to SP|P52655|T2AA_HUMAN Transcription initiation factor IIA alpha and beta chains (TFIIA p35 and p19 subunits) (TFIIA-42) (TFIIAL). [Human] {Homo sapiens}, partial (29%)	similar to UP|Q5C5M5_SCHJA (Q5C5M5) SJCHGC09566 protein (Fragment), partial (76%)
TC6999	gaatcccgtccgccgattatccaagggttccagggtcatgagtag	TC6999_164_208	TC31254_223_267
TC6999	gaatcccgtccgccgattatccaagggttccagggtcatgagtag	TC6999_164_208	TC31254_164_208
TC6999	gaatcccgtccgccgattatccaagggttccagggtcatgagtag	TC6999_164_208	TC31254_105_149
TC6999	gaatcccgtccgccgattatccaagggttccagggtcatgagtag	TC6999_164_208	TC31254_46_90
TC7000	cctcatacctctaacagcactcaagatcactgactgaaccaatgac	TC7000_251_296	TC30875_251_296		similar to UP|Q5BSN8_SCHJA (Q5BSN8) SJCHGC03699 protein, partial (56%)
TC7001	gtggcagagcagagggaccagacaacacttcgacagaggcactg	TC7001_391_434	TC30881_403_446		similar to UP|Q4QQE8_SCHMA (Q4QQE8) Endonuclease-reverse transcriptase, partial (13%)
TC7002	tagttctacttgaaggtggagctgctggagcgatgggtggtacac	TC7002_498_542	CD119721_344_388
TC7002	tagttctacttgaaggtggagctgctggagcgatgggtggtacac	TC7002_498_542	TC23494_471_515		UP|Q4ACC2_EDWTA (Q4ACC2) [protein-PII] uridylyltransferase (Fragment), partial (7%)
TC7003	cgtacagaacgctcttcttacacttacacttgcgtgtgaattcgc	TC7003_441_485	TC32046_442_486
TC7004	aattcacgtgtctcgccctacttaatatgtcgcatttgcagtttc	TC7004_1007_1051	TC22381_31_74		similar to emb|Z18289.1|PPC16SRNA Palmaria palmata Chloroplast for 16SrRNA gene, partial (10%)
TC7005	cgcctctaagtctgaacgcgtccactaagctgggtttagaccgtc	TC7005_535_579	TC27312_166_210		weakly similar to UP|Q5B2I5_EMENI (Q5B2I5) Predicted protein, partial (20%)
TC7006	ttcggacctaaatggaatgtcgctgtcagccaatcagggaacaga	TC7006_305_349	TC31627_101_145		similar to UP|Q5BT21_SCHJA (Q5BT21) SJCHGC02974 protein, partial (49%)
TC7007	ataaactggcctctacaaggttggtccgaccgttgctgcta	TC7007_304_344	TC28590_628_668	similar to SP|P35661|GT27_SCHMA Glutathione S-transferase 26 kDa(GST 26) (SM26/2 antigen) (GST class-alpha). [Blood fluke] {Schistosoma mansoni}, partial (12%)	similar to UP|Q3KTD5_SCHJA (Q3KTD5) SJCHGC09844 protein (Fragment), complete
TC7008	gcataacaccagacctaatgggcctagccgaacacatggtccagt	TC7008_68_112	TC34195_77_121
TC7008	gcataacaccagacctaatgggcctagccgaacacatggtccagt	TC7008_68_112	CD065413_292_336
TC7008	gcataacaccagacctaatgggcctagccgaacacatggtccagt	TC7008_68_112	TC31383_110_154
TC7008	gcataacaccagacctaatgggcctagccgaacacatggtccagt	TC7008_68_112	TC26538_338_382		UP|Q8CME1_VIBVU (Q8CME1) Cell wall-associated hydrolase, partial (7%)
TC7008	gcataacaccagacctaatgggcctagccgaacacatggtccagt	TC7008_68_112	TC35560_21_65
TC7009	gtgtgatccacatgttagtggtgagtatattctggttggcaccta	TC7009_527_571	TC25373_527_571
TC7010	gctgtgattggtgtaggacgagttcgttcttggcaatggacacct	TC7010_297_341	TC31618_297_341		homologue to UP|Q5BXN4_SCHJA (Q5BXN4) SJCHGC09578 protein (Fragment), partial (52%)
TC7011	gtggtggttgtgatcggaagctaagccaactcctctcctg	TC7011_676_715
TC7012	cacccattcggaagcaaacccaactcgacacggccagatgg	TC7012_360_400	TC26139_360_400
TC7013	cagtcgttgtcttacttagcaccttccctagtaacagctatgggt	TC7013_513_557	TC31904_461_505		homologue to UP|Q5C7S3_SCHJA (Q5C7S3) SJCHGC09456 protein (Fragment), partial (58%)
TC7014	acagatatgcgttcgtgttgccttgagactataattacgagtggttga	TC7014_560_607	TC22881_561_608
TC7015	caaccaaatcacgtccgctgagtgctaccggccaaccctg	TC7015_264_303
TC7016	taccgctctttaaccgacctgtctggcatgataaaaccttgagg	TC7016_286_329	TC29847_286_329		similar to UP|Q5BSW1_SCHJA (Q5BSW1) SJCHGC03136 protein, partial (74%)
TC7017	tgtggtgctcatacgtccataacttgtttactcatgttaaacttgacct	TC7017_253_301	TC30148_815_863		similar to UP|Q4QQE8_SCHMA (Q4QQE8) Endonuclease-reverse transcriptase, partial (24%)
TC7018	tgacgccaaggacgatgggcagactattattattattattatccccagt	TC7018_13_61	TC34113_13_61
TC7019	tcgtttggaggtcggtggtatatcgttgaactctcctgataatcgt	TC7019_126_171	TC32215_62_107
TC7019	tcgtttggaggtcggtggtatatcgttgaactctcctgataatcgt	TC7019_126_171	TC31311_432_477
TC7020	taacaattggatcgaaataggaaggaaggtccaggacagagtggg	TC7020_56_100	TC29574_56_100		similar to UP|Q4QQE8_SCHMA (Q4QQE8) Endonuclease-reverse transcriptase, partial (4%)
TC7020	taacaattggatcgaaataggaaggaaggtccaggacagagtggg	TC7020_56_100	TC31375_128_172		similar to UP|Q4QQE8_SCHMA (Q4QQE8) Endonuclease-reverse transcriptase, partial (3%)
TC7021	ccaaagggtcaagtgtcggtcgttgaagagtccattatcgacgtta	TC7021_230_275	TC21679_238_283	homologue to EGAD|131264|140075 hemolysin {Acanthamoeba polyphaga}, partial (11%)	similar to UP|Q5D922_SCHJA (Q5D922) SJCHGC08954 protein, partial (79%)
TC7022	ccactctctccatcgccaaaccaaggatatcgagtgtctaatcaa	TC7022_357_401	TC31361_395_439
TC7023	tcgtgacgcatgaccgataggatcgcttcactagaccacatcata	TC7023_309_353	CD134399_138_182	similar to SP|P52742|Z135_HUMAN Zinc finger protein 135. [Human] {Homo sapiens}, partial (5%)
TC7023	tcgtgacgcatgaccgataggatcgcttcactagaccacatcata	TC7023_309_353	CD186726_270_314	similar to SP|P52742|Z135_HUMAN Zinc finger protein 135. [Human] {Homo sapiens}, partial (5%)
TC7023	tcgtgacgcatgaccgataggatcgcttcactagaccacatcata	TC7023_309_353	CD184117_76_120	similar to SP|P52742|Z135_HUMAN Zinc finger protein 135. [Human] {Homo sapiens}, partial (5%)
TC7023	tcgtgacgcatgaccgataggatcgcttcactagaccacatcata	TC7023_309_353	TC36451_136_180	similar to SP|P52742|Z135_HUMAN Zinc finger protein 135. [Human] {Homo sapiens}, partial (5%)
TC7023	tcgtgacgcatgaccgataggatcgcttcactagaccacatcata	TC7023_309_353	TC32664_169_213	similar to SP|P52742|Z135_HUMAN Zinc finger protein 135. [Human] {Homo sapiens}, partial (5%)
TC7024	agctcgttgacttggctctctagttccatcaccttagcacgcaga	TC7024_51_95	TC29882_51_95		UP|Q5D9T4_SCHJA (Q5D9T4) SJCHGC09420 protein (Fragment), partial (9%)
TC7024	agctcgttgacttggctctctagttccatcaccttagcacgcaga	TC7024_51_95	TC22336_346_390		homologue to UP|Q5D9T4_SCHJA (Q5D9T4) SJCHGC09420 protein (Fragment), partial (40%)
TC7024	agctcgttgacttggctctctagttccatcaccttagcacgcaga	TC7024_51_95	TC23767_995_1039		homologue to UP|Q5D9T4_SCHJA (Q5D9T4) SJCHGC09420 protein (Fragment), partial (80%)
TC7025	tgtctggtcgaccgtcttaacagttggattggtacattggctatt	TC7025_417_461	TC21814_531_575	weakly similar to GP|16648356|gb|AAL25443.1||AY060404 LD32873p {Drosophila melanogaster}, partial (7%)	weakly similar to UP|Q9W3M7_DROME (Q9W3M7) CG10777-PB (LD32873p), partial (8%)
TC7025	tgtctggtcgaccgtcttaacagttggattggtacattggctatt	TC7025_417_461	TC20808_417_461	weakly similar to GP|16648356|gb|AAL25443.1||AY060404 LD32873p {Drosophila melanogaster}, partial (7%)	weakly similar to UP|Q9W3M7_DROME (Q9W3M7) CG10777-PB (LD32873p), partial (7%)
TC7026	gtccaacaccagtcgagctatatgaatacaacgtctctgtttgaca	TC7026_277_322	TC28543_277_322
TC7027	aacggtgatggttagattcctcacgataggcatctttcgaatattgagaa	TC7027_140_189	TC30156_113_162		weakly similar to UP|Q8R353_MOUSE (Q8R353) Thrap3 protein, partial (8%)
TC7027	aacggtgatggttagattcctcacgataggcatctttcgaatattgagaa	TC7027_140_189	TC28432_1454_1503		similar to UP|RM62_DROME (P19109) ATP-dependent RNA helicase p62 , partial (34%)
TC7028	gttgtgtgggttgactgaggctggtagattcaggagttcctta	TC7028_5_47	TC31415_273_315		similar to UP|Q4QQE8_SCHMA (Q4QQE8) Endonuclease-reverse transcriptase, partial (11%)
TC7029	tagacagcttcactcgttggtctcgcccattcacgccactcagag	TC7029_52_96	TC22440_732_776
TC7030	gcaccaccacaaggaatagatcatgctggtacactggataagatt	TC7030_24_68	TC23431_24_68		homologue to UP|Q4QQE8_SCHMA (Q4QQE8) Endonuclease-reverse transcriptase, partial (15%)
TC7031	gctgctaaagcgactggtccctcagtacttaatggcatggctttc	TC7031_461_505	TC26810_742_786		homologue to UP|Q4QQE4_SCHMA (Q4QQE4) Endonuclease-reverse transcriptase, partial (15%)
TC7032	ttagatagtttaactccgcctgtaactccttcgggggctact	TC7032_482_523	TC23221_482_523		weakly similar to UP|Q5BT00_SCHJA (Q5BT00) SJCHGC03027 protein, partial (37%)
TC7033	tgaagatgccacgtgggaattatctcaggatgttgacccaacaaa	TC7033_1662_1706	TC31025_1662_1706	similar to SP|Q9HCK8|CHDB_HUMAN Chromodomain-helicase-DNA-binding protein HELSNF1 (Helicase with SNF2 domain 1) (Fragment). [Human] {Homo sapiens}, partial (3%)	similar to UP|Q4SNT6_TETNG (Q4SNT6) Chromosome 15 SCAF14542, whole genome shotgun sequence, partial (5%)
TC7034	tacacataggtatagatgctctgaccagaccgaagcccagtacca	TC7034_304_348	TC34887_1540_1584	similar to GP|16417378|gb|AAL18703.1|AF418993_1|AF418993 cytoplasmic antigen 1 {Spirometra erinaceieuropaei}, partial (67%)	homologue to gb|AF061796.1|AF061796 Branchiostoma floridae 5.8S ribosomal RNA gene, partial sequence; internal transcribed spacer 2, complete sequence; and 28S ribosomal RNA gene, partial sequence, partial (15%)
TC7035	acaccggtatcatcgtgacgcatgaccgataggatcgcttcactag	TC7035_2020_2065	CD186726_281_326
TC7035	acaccggtatcatcgtgacgcatgaccgataggatcgcttcactag	TC7035_2020_2065	CD184117_87_132
TC7035	acaccggtatcatcgtgacgcatgaccgataggatcgcttcactag	TC7035_2020_2065	TC32664_180_225
TC7035	acaccggtatcatcgtgacgcatgaccgataggatcgcttcactag	TC7035_2020_2065	TC36468_295_340		homologue to UP|Q5BZ43_SCHJA (Q5BZ43) SJCHGC05399 protein (Fragment), partial (12%)
TC7035	acaccggtatcatcgtgacgcatgaccgataggatcgcttcactag	TC7035_2020_2065	TC33851_504_549		similar to UP|Q30WC5_DESDG (Q30WC5) Transcriptional regulator, Fis family, partial (5%)
TC7036	ggtggggtaagcttgtggatccgtttactttaaaattggtagtgtacag	TC7036_1866_1914	TC32594_314_362	similar to SP|Q12224|RLM1_YEAST Transcription factor RLM1. [Baker's yeast] {Saccharomyces cerevisiae}, partial (3%)
TC7036	ggtggggtaagcttgtggatccgtttactttaaaattggtagtgtacag	TC7036_1866_1914	TC29824_339_387	similar to SP|Q12224|RLM1_YEAST Transcription factor RLM1. [Baker's yeast] {Saccharomyces cerevisiae}, partial (3%)	UP|Q8MLB6_DROME (Q8MLB6) CG30470-PA, partial (5%)
TC7036	ggtggggtaagcttgtggatccgtttactttaaaattggtagtgtacag	TC7036_1866_1914	TC30587_410_458	similar to SP|Q12224|RLM1_YEAST Transcription factor RLM1. [Baker's yeast] {Saccharomyces cerevisiae}, partial (3%)	similar to UP|ACM1_DROME (P16395) Muscarinic acetylcholine receptor DM1, partial (3%)
TC7036	ggtggggtaagcttgtggatccgtttactttaaaattggtagtgtacag	TC7036_1866_1914	TC23354_336_384	similar to SP|Q12224|RLM1_YEAST Transcription factor RLM1. [Baker's yeast] {Saccharomyces cerevisiae}, partial (3%)	homologue to UP|Q5C2G7_SCHJA (Q5C2G7) SJCHGC05482 protein (Fragment), partial (16%)
TC7036	ggtggggtaagcttgtggatccgtttactttaaaattggtagtgtacag	TC7036_1866_1914	TC28508_1080_1128	similar to SP|Q12224|RLM1_YEAST Transcription factor RLM1. [Baker's yeast] {Saccharomyces cerevisiae}, partial (3%)
TC7037	tctgtcgaaggagacctttccatgcccgatgtgtccgccaatctg	TC7037_840_884	TC31663_228_272	similar to PIR|S20638|S20638 desmoyokin - mouse (fragment), partial (4%)	similar to UP|Q8Y2F4_RALSO (Q8Y2F4) PROBABLE RESPONSE REGULATOR TRANSCRIPTION REGULATOR PROTEIN, partial (7%)
TC7037	tctgtcgaaggagacctttccatgcccgatgtgtccgccaatctg	TC7037_840_884	TC26278_199_243	similar to PIR|S20638|S20638 desmoyokin - mouse (fragment), partial (4%)	similar to UP|Q8Y2F4_RALSO (Q8Y2F4) PROBABLE RESPONSE REGULATOR TRANSCRIPTION REGULATOR PROTEIN, partial (7%)
TC7037	tctgtcgaaggagacctttccatgcccgatgtgtccgccaatctg	TC7037_840_884	TC26881_470_514	similar to PIR|S20638|S20638 desmoyokin - mouse (fragment), partial (4%)
TC7037	tctgtcgaaggagacctttccatgcccgatgtgtccgccaatctg	TC7037_840_884	TC27659_332_376	similar to PIR|S20638|S20638 desmoyokin - mouse (fragment), partial (4%)
TC7037	tctgtcgaaggagacctttccatgcccgatgtgtccgccaatctg	TC7037_840_884	TC21236_58_102	similar to PIR|S20638|S20638 desmoyokin - mouse (fragment), partial (4%)
TC7039	gaggagttggtgaacgtgacggacaaacagggtgtagttgtt	TC7039_1271_1312	CD135430_86_127
TC7039	gaggagttggtgaacgtgacggacaaacagggtgtagttgtt	TC7039_1271_1312	TC31207_225_266
TC7039	gaggagttggtgaacgtgacggacaaacagggtgtagttgtt	TC7039_1271_1312	TC31207_111_152
TC7039	gaggagttggtgaacgtgacggacaaacagggtgtagttgtt	TC7039_1271_1312	TC35542_189_230
TC7039	gaggagttggtgaacgtgacggacaaacagggtgtagttgtt	TC7039_1271_1312	TC35542_75_116
TC7039	gaggagttggtgaacgtgacggacaaacagggtgtagttgtt	TC7039_1271_1312	TC35038_342_383		similar to UP|Q6AX85_XENLA (Q6AX85) LOC446265 protein (Fragment), partial (6%)
TC7039	gaggagttggtgaacgtgacggacaaacagggtgtagttgtt	TC7039_1271_1312	TC35038_228_269		similar to UP|Q6AX85_XENLA (Q6AX85) LOC446265 protein (Fragment), partial (6%)
TC7039	gaggagttggtgaacgtgacggacaaacagggtgtagttgtt	TC7039_1271_1312	TC27473_360_401		homologue to UP|Q5C3A7_SCHJA (Q5C3A7) SJCHGC06937 protein (Fragment), partial (8%)
TC7039	gaggagttggtgaacgtgacggacaaacagggtgtagttgtt	TC7039_1271_1312	TC27473_246_287		homologue to UP|Q5C3A7_SCHJA (Q5C3A7) SJCHGC06937 protein (Fragment), partial (8%)
TC7039	gaggagttggtgaacgtgacggacaaacagggtgtagttgtt	TC7039_1271_1312	TC27473_132_173		homologue to UP|Q5C3A7_SCHJA (Q5C3A7) SJCHGC06937 protein (Fragment), partial (8%)
TC7040	gcttgttagtagctcgcgtcgtaaagcccgtaaacgttacttcaa	TC7040_231_275	TC31734_194_238	weakly similar to GP|15293919|gb|AAK95152.1|AF401580_1|AF401580 ribosomal protein L26 {Ictalurus punctatus}, partial (97%)	homologue to UP|Q5DC44_SCHJA (Q5DC44) SJCHGC01959 protein, partial (55%)
TC7040	gcttgttagtagctcgcgtcgtaaagcccgtaaacgttacttcaa	TC7040_231_275	TC30422_42_86	weakly similar to GP|15293919|gb|AAK95152.1|AF401580_1|AF401580 ribosomal protein L26 {Ictalurus punctatus}, partial (97%)	UP|Q5DC44_SCHJA (Q5DC44) SJCHGC01959 protein, complete
TC7041	agaaggctcgcctcgttgtaatagcgcatgacgttgatcctattg	TC7041_513_557	TC19866_620_664	weakly similar to PIR|A46032|S18159 ribosomal protein L7a, cytosolic - chicken, partial (86%)	similar to UP|Q5DG58_SCHJA (Q5DG58) SJCHGC02816 protein, complete
TC7041	agaaggctcgcctcgttgtaatagcgcatgacgttgatcctattg	TC7041_513_557	TC19966_514_558	weakly similar to PIR|A46032|S18159 ribosomal protein L7a, cytosolic - chicken, partial (86%)	homologue to UP|Q5DG58_SCHJA (Q5DG58) SJCHGC02816 protein, partial (93%)
TC7041	agaaggctcgcctcgttgtaatagcgcatgacgttgatcctattg	TC7041_513_557	TC26397_521_565	weakly similar to PIR|A46032|S18159 ribosomal protein L7a, cytosolic - chicken, partial (86%)	homologue to UP|Q5DG58_SCHJA (Q5DG58) SJCHGC02816 protein, partial (95%)
TC7042	gctggtatcgaagatgtctacacaagtgctcgtggtcagacctca	TC7042_655_699	TC27184_233_277	similar to SP|P49154|RS2_URECA 40S ribosomal protein S2. [Innkeeper worm, Spoonworm] {Urechis caupo}, partial (79%)	homologue to UP|Q86ER5_SCHJA (Q86ER5) Clone ZZD1502 mRNA sequence, partial (49%)
TC7042	gctggtatcgaagatgtctacacaagtgctcgtggtcagacctca	TC7042_655_699	TC24781_238_282	similar to SP|P49154|RS2_URECA 40S ribosomal protein S2. [Innkeeper worm, Spoonworm] {Urechis caupo}, partial (79%)	homologue to UP|Q86ER5_SCHJA (Q86ER5) Clone ZZD1502 mRNA sequence, partial (53%)
TC7042	gctggtatcgaagatgtctacacaagtgctcgtggtcagacctca	TC7042_655_699	TC36303_618_662	similar to SP|P49154|RS2_URECA 40S ribosomal protein S2. [Innkeeper worm, Spoonworm] {Urechis caupo}, partial (79%)	homologue to UP|Q86ER5_SCHJA (Q86ER5) Clone ZZD1502 mRNA sequence, partial (82%)
TC7042	gctggtatcgaagatgtctacacaagtgctcgtggtcagacctca	TC7042_655_699	TC23966_636_680	similar to SP|P49154|RS2_URECA 40S ribosomal protein S2. [Innkeeper worm, Spoonworm] {Urechis caupo}, partial (79%)	homologue to UP|Q86ER5_SCHJA (Q86ER5) Clone ZZD1502 mRNA sequence, complete
TC7043	tggaagcctatagacacgagaaggtttgcgtagtgtcagatct	TC7043_360_402	TC33753_210_252
TC7043	tggaagcctatagacacgagaaggtttgcgtagtgtcagatct	TC7043_360_402	TC35001_332_374		similar to UP|Q3WBZ2_9ACTO (Q3WBZ2) Rieske [2Fe-2S] domain, partial (13%)
TC7043	tggaagcctatagacacgagaaggtttgcgtagtgtcagatct	TC7043_360_402	TC30352_396_438		UP|Q6IFT8_SCHMA (Q6IFT8) Pol polyprotein, partial (7%)
TC7043	tggaagcctatagacacgagaaggtttgcgtagtgtcagatct	TC7043_360_402	TC32491_455_497
TC7043	tggaagcctatagacacgagaaggtttgcgtagtgtcagatct	TC7043_360_402	TC20605_1171_1213		similar to UP|Q7S5W7_NEUCR (Q7S5W7) Predicted protein, partial (5%)
TC7044	acgttcgttgtgtcgtgagagagggaaggatggcctgttttgat	TC7044_1418_1461	TC29245_5_48		UP|Q2JN05_SYNJB (Q2JN05) FHA domain protein, partial (8%)
TC7045	agcgattggcaatgtggacatatgatgtggtctagtgaagcgatc	TC7045_604_648	CD134399_118_162	GP|160925|gb|AAA29853.1||M94346 A.1.12/9 antigen {Schistosoma mansoni}, partial (5%)
TC7045	agcgattggcaatgtggacatatgatgtggtctagtgaagcgatc	TC7045_604_648	CD184117_56_100	GP|160925|gb|AAA29853.1||M94346 A.1.12/9 antigen {Schistosoma mansoni}, partial (5%)
TC7045	agcgattggcaatgtggacatatgatgtggtctagtgaagcgatc	TC7045_604_648	TC36451_156_200	GP|160925|gb|AAA29853.1||M94346 A.1.12/9 antigen {Schistosoma mansoni}, partial (5%)
TC7045	agcgattggcaatgtggacatatgatgtggtctagtgaagcgatc	TC7045_604_648	TC32664_149_193	GP|160925|gb|AAA29853.1||M94346 A.1.12/9 antigen {Schistosoma mansoni}, partial (5%)
TC7045	agcgattggcaatgtggacatatgatgtggtctagtgaagcgatc	TC7045_604_648	TC36468_264_308	GP|160925|gb|AAA29853.1||M94346 A.1.12/9 antigen {Schistosoma mansoni}, partial (5%)	homologue to UP|Q5BZ43_SCHJA (Q5BZ43) SJCHGC05399 protein (Fragment), partial (12%)
TC7046	acgtgtttatgctgaattaccagacttacaaatagatgtacctgctgcc	TC7046_1640_1688	TC25185_628_676	weakly similar to SP|O96614|SER1_GALME Sericin-1 (Silk gum protein 1) (Fragment). [Wax moth] {Galleria mellonella}, partial (27%)	similar to UP|Q5DD55_SCHJA (Q5DD55) SJCHGC06778 protein, partial (51%)
TC7046	acgtgtttatgctgaattaccagacttacaaatagatgtacctgctgcc	TC7046_1640_1688	TC19891_1523_1571	weakly similar to SP|O96614|SER1_GALME Sericin-1 (Silk gum protein 1) (Fragment). [Wax moth] {Galleria mellonella}, partial (27%)	similar to UP|Q5DD55_SCHJA (Q5DD55) SJCHGC06778 protein, partial (98%)
TC7047	gactgagtgttctcgttgtgtgttgtaggcgaatcgacgacacctg	TC7047_142_187	TC27667_702_747
TC7047	gactgagtgttctcgttgtgtgttgtaggcgaatcgacgacacctg	TC7047_142_187	TC27667_45_90
TC7047	gactgagtgttctcgttgtgtgttgtaggcgaatcgacgacacctg	TC7047_142_187	TC27152_579_624		UP|Q4T2P6_TETNG (Q4T2P6) Chromosome undetermined SCAF10214, whole genome shotgun sequence. (Fragment), partial (8%)
TC7048	tttgacatgagccgagctgggtacattcgagaacatgatttgtgt	TC7048_1926_1970	TC33112_1661_1705	weakly similar to GP|27497118|gb|AAO17319.1|AF465616_1|AF465616 death inducer with SAP domain DIS {Homo sapiens}, partial (6%)	homologue to UP|Q5DC42_SCHJA (Q5DC42) SJCHGC09302 protein, partial (93%)
TC7049	ttgatcagggatcgttcgtctgagttcaaccaggttgtgggattt	TC7049_1400_1444	TC36220_120_164
TC7049	ttgatcagggatcgttcgtctgagttcaaccaggttgtgggattt	TC7049_1400_1444	TC27552_243_287
TC7050	taccgtcgtagttctgaccataaacgatgccaactgacgatccg	TC7050_1103_1146	TC29491_290_333	similar to GP|13171103|gb|AAK13589.1||AF139989 rRNA intron-encoded homing endonuclease {Oryza sativa}, partial (52%)	emb|X53986.1|SM16SRSS S.mansoni gene for 16S ribosomal RNA small subunit, partial (20%)
TC7050	taccgtcgtagttctgaccataaacgatgccaactgacgatccg	TC7050_1103_1146	TC26744_377_420	similar to GP|13171103|gb|AAK13589.1||AF139989 rRNA intron-encoded homing endonuclease {Oryza sativa}, partial (52%)	emb|X53986.1|SM16SRSS S.mansoni gene for 16S ribosomal RNA small subunit, partial (21%)
TC7050	taccgtcgtagttctgaccataaacgatgccaactgacgatccg	TC7050_1103_1146	TC27651_261_304	similar to GP|13171103|gb|AAK13589.1||AF139989 rRNA intron-encoded homing endonuclease {Oryza sativa}, partial (52%)	emb|X53047.1|SMSSSRRNA Schistosoma mansoni small subunit rRNA gene, partial (43%)
TC7051	aagggactcaggcggtcaaaatagctgaacgttataacatctgcc	TC7051_198_242	BG931215_37_81	weakly similar to GP|20043237|dbj|BAA87877.1||AB009996 Dak2 {Drosophila melanogaster}, partial (65%)
TC7051	aagggactcaggcggtcaaaatagctgaacgttataacatctgcc	TC7051_198_242	TC24682_198_242	weakly similar to GP|20043237|dbj|BAA87877.1||AB009996 Dak2 {Drosophila melanogaster}, partial (65%)	similar to UP|Q5DDI4_SCHJA (Q5DDI4) SJCHGC02704 protein, partial (92%)
TC7052	aactggaggtctagcaggtggtgaaacgattcatcaatctggaaa	TC7052_593_637	TC35767_578_622
TC7053	cgcatataatcacacactcacccggttgattactcaactcctcat	TC7053_311_355	TC26935_472_516	similar to GP|2149570|gb|AAB58577.1||U87912 MAP kinase kinase protein DdMEK1 {Dictyostelium discoideum}, partial (6%)
TC7053	cgcatataatcacacactcacccggttgattactcaactcctcat	TC7053_311_355	TC30897_965_1009	similar to GP|2149570|gb|AAB58577.1||U87912 MAP kinase kinase protein DdMEK1 {Dictyostelium discoideum}, partial (6%)	similar to UP|O74674_PNEJI (O74674) Variant region of major surface glycoprotein (Fragment), partial (3%)
TC7053	cgcatataatcacacactcacccggttgattactcaactcctcat	TC7053_311_355	TC26200_362_406	similar to GP|2149570|gb|AAB58577.1||U87912 MAP kinase kinase protein DdMEK1 {Dictyostelium discoideum}, partial (6%)	similar to RF|XP_365512.1|39968243|XM_365512 predicted protein {Magnaporthe grisea 70-15} (exp=0; wgp=1; cg=0), partial (17%)
TC7054	ttgacttgaacggtgcgtttcgagacaatctcatgctgactggat	TC7054_694_738	CD145961_71_115	similar to GP|19919877|gb|AAM08414.1|AF493056_1|AF493056 MF3 protein {Schistosoma japonicum}, partial (36%)
TC7054	ttgacttgaacggtgcgtttcgagacaatctcatgctgactggat	TC7054_694_738	TC31349_334_378	similar to GP|19919877|gb|AAM08414.1|AF493056_1|AF493056 MF3 protein {Schistosoma japonicum}, partial (36%)	homologue to UP|Q8T5U1_SCHJA (Q8T5U1) MF3 protein (Fragment), partial (10%)
TC7054	ttgacttgaacggtgcgtttcgagacaatctcatgctgactggat	TC7054_694_738	TC36524_179_223	similar to GP|19919877|gb|AAM08414.1|AF493056_1|AF493056 MF3 protein {Schistosoma japonicum}, partial (36%)	similar to UP|Q8T5U1_SCHJA (Q8T5U1) MF3 protein (Fragment), partial (41%)
TC7054	ttgacttgaacggtgcgtttcgagacaatctcatgctgactggat	TC7054_694_738	TC35045_76_120	similar to GP|19919877|gb|AAM08414.1|AF493056_1|AF493056 MF3 protein {Schistosoma japonicum}, partial (36%)	similar to UP|Q5C388_SCHJA (Q5C388) SJCHGC07871 protein (Fragment), partial (49%)
TC7054	ttgacttgaacggtgcgtttcgagacaatctcatgctgactggat	TC7054_694_738	TC33617_471_515	similar to GP|19919877|gb|AAM08414.1|AF493056_1|AF493056 MF3 protein {Schistosoma japonicum}, partial (36%)	similar to UP|Q5C388_SCHJA (Q5C388) SJCHGC07871 protein (Fragment), partial (18%)
TC7055	ctgaaaactatgcatctccaggacggatcaacaagggttcttacg	TC7055_348_392	TC31717_323_367	weakly similar to PIR|A48292|A48292 mucin, tracheobronchial - dog, partial (3%)	homologue to UP|Q4QQE8_SCHMA (Q4QQE8) Endonuclease-reverse transcriptase, partial (7%)
TC7055	ctgaaaactatgcatctccaggacggatcaacaagggttcttacg	TC7055_348_392	TC32560_762_806	weakly similar to PIR|A48292|A48292 mucin, tracheobronchial - dog, partial (3%)	weakly similar to UP|Q28226_CANFA (Q28226) Mucin, partial (3%)
TC7056	gtcagtagccaaccaagacacgctgtctgtcgcttgagtctccac	TC7056_47_91	CD068586_66_110
TC7056	gtcagtagccaaccaagacacgctgtctgtcgcttgagtctccac	TC7056_47_91	CD168843_182_226
TC7056	gtcagtagccaaccaagacacgctgtctgtcgcttgagtctccac	TC7056_47_91	TC36186_64_108
TC7056	gtcagtagccaaccaagacacgctgtctgtcgcttgagtctccac	TC7056_47_91	TC29204_230_274		weakly similar to UP|O74645_GIBZE (O74645) Fatty acid desaturase (Fragment), partial (10%)
TC7056	gtcagtagccaaccaagacacgctgtctgtcgcttgagtctccac	TC7056_47_91	TC28239_59_103
TC7057	tgtaagcggattgccgaattgttgaatgactcaagtctctattgtcc	TC7057_304_350	CD127458_184_230
TC7057	tgtaagcggattgccgaattgttgaatgactcaagtctctattgtcc	TC7057_304_350	CD143816_260_306
TC7057	tgtaagcggattgccgaattgttgaatgactcaagtctctattgtcc	TC7057_304_350	CD180981_100_146
TC7057	tgtaagcggattgccgaattgttgaatgactcaagtctctattgtcc	TC7057_304_350	CD111055_302_348
TC7057	tgtaagcggattgccgaattgttgaatgactcaagtctctattgtcc	TC7057_304_350	TC26023_256_302		similar to RF|XP_506361.1|51963436|XM_506361 P0409B11.17-1 gene product {Oryza sativa (japonica cultivar-group)} (exp=-1; wgp=0; cg=0), partial (4%)
TC7058	tgaggagttgagtaaccaaccgggaactgaacttgttgtggaatg	TC7058_173_217	TC34979_173_217		UP|Q2JN05_SYNJB (Q2JN05) FHA domain protein, partial (8%)
TC7059	acgtgctgtcctgctctccacatattttcatgactgtaatgtgtgcaagt	TC7059_368_417	CD068302_94_143
TC7059	acgtgctgtcctgctctccacatattttcatgactgtaatgtgtgcaagt	TC7059_368_417	TC32454_136_185
TC7059	acgtgctgtcctgctctccacatattttcatgactgtaatgtgtgcaagt	TC7059_368_417	TC25821_251_300
TC7059	acgtgctgtcctgctctccacatattttcatgactgtaatgtgtgcaagt	TC7059_368_417	TC25295_148_197		homologue to UP|Q26608_SCHMA (Q26608) (Liberia) tandem repeat, partial (27%)
TC7059	acgtgctgtcctgctctccacatattttcatgactgtaatgtgtgcaagt	TC7059_368_417	TC25786_408_457
TC7060	aaaatggtatcggctcatatggctatagtacatggcgaacggaaa	TC7060_617_661	TC25207_587_631	weakly similar to SP|Q9UL36|Z236_HUMAN Zinc finger protein 236. [Human] {Homo sapiens}, partial (3%)	UP|Q4QQE2_SCHMA (Q4QQE2) Endonuclease-reverse transcriptase, partial (5%)
TC7060	aaaatggtatcggctcatatggctatagtacatggcgaacggaaa	TC7060_617_661	TC21367_476_520	weakly similar to SP|Q9UL36|Z236_HUMAN Zinc finger protein 236. [Human] {Homo sapiens}, partial (3%)	similar to UP|Q5BT35_SCHJA (Q5BT35) SJCHGC02914 protein, partial (62%)
TC7061	ttggtatctaactttctagcggccaattcgtttcgtaggtcgcta	TC7061_47_91	CD068021_47_91	weakly similar to GP|27497118|gb|AAO17319.1|AF465616_1|AF465616 death inducer with SAP domain DIS {Homo sapiens}, partial (6%)
TC7061	ttggtatctaactttctagcggccaattcgtttcgtaggtcgcta	TC7061_47_91	TC33112_1012_1056	weakly similar to GP|27497118|gb|AAO17319.1|AF465616_1|AF465616 death inducer with SAP domain DIS {Homo sapiens}, partial (6%)	homologue to UP|Q5DC42_SCHJA (Q5DC42) SJCHGC09302 protein, partial (93%)
TC7062	cgttcgttcgagagcgggaagtctgttgaccgatttaagatgctt	TC7062_185_229	TC30986_185_229
TC7063	tgacatgtatcgccttgacttggtacagtatagttgtgagaggtga	TC7063_1729_1774	TC24223_59_104	similar to GP|7293971|gb|AAF49330.1||AE003523 CG7564-PA {Drosophila melanogaster}, partial (20%)
TC7064	cgctaagttcggtacctgatgcttacgtacgatcggtttacagcg	TC7064_1227_1271	TC27765_54_98	similar to SP|Q26540|1431_SCHMA 14-3-3 protein homolog 1. [Blood fluke] {Schistosoma mansoni}, partial (98%)
TC7065	atgattgtcggtatgggagttgtttgcaattcttcagcgattcaat	TC7065_456_501	TC31972_456_501
TC7066	caaatctctactcgacgggtgctgcccattttgtcgttgaacgca	TC7066_733_777	TC24234_733_777	similar to GP|19919877|gb|AAM08414.1|AF493056_1|AF493056 MF3 protein {Schistosoma japonicum}, partial (96%)	similar to UP|Q8T5U1_SCHJA (Q8T5U1) MF3 protein (Fragment), partial (96%)
TC7067	tgcattttatcaacttatccatcaaggcacacgcttaatcccatgtg	TC7067_852_898	TC29454_265_311	similar to GP|20067631|emb|CAC83780.1||AJ306394 phosphoglucose isomerase {Boiga kraepelini}, partial (51%)	similar to UP|Q640A7_XENTR (Q640A7) Glucose phosphate isomerase, partial (45%)
TC7067	tgcattttatcaacttatccatcaaggcacacgcttaatcccatgtg	TC7067_852_898	TC35179_1342_1388	similar to GP|20067631|emb|CAC83780.1||AJ306394 phosphoglucose isomerase {Boiga kraepelini}, partial (51%)	similar to UP|Q6GP33_XENLA (Q6GP33) MGC80718 protein, partial (43%)
TC7068	aggctgcagaagacggaacattgtacaactttgcgcactacg	TC7068_708_749	TC35262_411_452		similar to UP|Q4QQE8_SCHMA (Q4QQE8) Endonuclease-reverse transcriptase, partial (6%)
TC7068	aggctgcagaagacggaacattgtacaactttgcgcactacg	TC7068_708_749	TC35262_64_105		similar to UP|Q4QQE8_SCHMA (Q4QQE8) Endonuclease-reverse transcriptase, partial (6%)
TC7069	cggcattaaggtgtgtctctcataaaaccatcataacagcgttgc	TC7069_247_291	TC29330_697_741		weakly similar to UP|Q3KTD5_SCHJA (Q3KTD5) SJCHGC09844 protein (Fragment), complete
TC7070	gttcggtacctgacgcttacgtacggtcggtttgcaacggat	TC7070_48_89	TC20178_179_220
TC7071	catctcgaagaaaggccgtattaaacttttgtgatgttgtccgcgc	TC7071_676_721	TC25299_455_500	similar to SP|P48655|NU4M_HORSE NADH-ubiquinone oxidoreductase chain 4. [Horse] {Equus caballus}, partial (5%)	homologue to UP|Q4QQE8_SCHMA (Q4QQE8) Endonuclease-reverse transcriptase, partial (29%)
TC7071	catctcgaagaaaggccgtattaaacttttgtgatgttgtccgcgc	TC7071_676_721	TC30545_120_165	similar to SP|P48655|NU4M_HORSE NADH-ubiquinone oxidoreductase chain 4. [Horse] {Equus caballus}, partial (5%)	homologue to UP|Q4QQE8_SCHMA (Q4QQE8) Endonuclease-reverse transcriptase, partial (37%)
TC7072	gaggtccgaaccagtgcccgttgaaaaggtcttggatgacgtgt	TC7072_316_359	TC31115_228_271		similar to emb|X02559.1|MIOBRN26 Oenothera berteriana mitochondrial gene for 26S ribosomal RNA, partial (5%)
TC7072	gaggtccgaaccagtgcccgttgaaaaggtcttggatgacgtgt	TC7072_316_359	TC24751_316_359		similar to emb|X02559.1|MIOBRN26 Oenothera berteriana mitochondrial gene for 26S ribosomal RNA, partial (10%)
TC7073	gactgagtgttctcgttgtgtgttgtaggcgaatcgacgacacctg	TC7073_629_674	TC27667_702_747
TC7073	gactgagtgttctcgttgtgtgttgtaggcgaatcgacgacacctg	TC7073_629_674	TC27667_45_90
TC7073	gactgagtgttctcgttgtgtgttgtaggcgaatcgacgacacctg	TC7073_629_674	TC27152_579_624		UP|Q4T2P6_TETNG (Q4T2P6) Chromosome undetermined SCAF10214, whole genome shotgun sequence. (Fragment), partial (8%)
TC7074	ttgtgtggagtatgcggatcaagtacagttgtgtcaaatacccttt	TC7074_280_325	TC31114_93_138		similar to UP|Q43EH0_9CHLB (Q43EH0) Peptidase S41A, C-terminal protease , partial (3%)
TC7074	ttgtgtggagtatgcggatcaagtacagttgtgtcaaatacccttt	TC7074_280_325	TC30473_172_217
TC7075	gcgctaagtgacatcaagtacgacgaagtgtctcattaatacatggac	TC7075_1261_1308	TC32631_661_708
TC7076	caacagacttatctcgtccctcagccgttaacagcagtccgtcaa	TC7076_278_322	TC31417_278_322	similar to SP|P52655|T2AA_HUMAN Transcription initiation factor IIA alpha and beta chains (TFIIA p35 and p19 subunits) (TFIIA-42) (TFIIAL). [Human] {Homo sapiens}, partial (13%)	similar to UP|Q5C5M5_SCHJA (Q5C5M5) SJCHGC09566 protein (Fragment), partial (49%)
TC7076	caacagacttatctcgtccctcagccgttaacagcagtccgtcaa	TC7076_278_322	TC29192_857_901	similar to SP|P52655|T2AA_HUMAN Transcription initiation factor IIA alpha and beta chains (TFIIA p35 and p19 subunits) (TFIIA-42) (TFIIAL). [Human] {Homo sapiens}, partial (13%)	similar to UP|Q5C5M5_SCHJA (Q5C5M5) SJCHGC09566 protein (Fragment), partial (76%)
TC7077	gcctcgatctcagtagacatcacggcatccaatagtttaacaccg	TC7077_641_685	TC28073_55_99		similar to UP|Q5DCL6_SCHJA (Q5DCL6) SJCHGC09401 protein, partial (23%)
TC7077	gcctcgatctcagtagacatcacggcatccaatagtttaacaccg	TC7077_641_685	TC29613_1741_1785		similar to UP|Q5DD72_SCHJA (Q5DD72) SJCHGC02571 protein, partial (89%)
TC7078	tcaatcgatgccgatgtttgtactgccctcgttacagagtagaaagtc	TC7078_112_159	TC27990_112_159
TC7078	tcaatcgatgccgatgtttgtactgccctcgttacagagtagaaagtc	TC7078_112_159	TC26192_101_148		similar to UP|O76969_PODCA (O76969) Ribosomal protein L9 (Fragment), partial (9%)
TC7079	gcatcaacacctttgacctactttcgcgagtgctctctaatttga	TC7079_74_118	TC24608_686_730		similar to UP|Q2ZKQ8_CALSA (Q2ZKQ8) Cof protein:HAD-superfamily hydrolase subfamily IIB, partial (5%)
TC7080	tcgtttcgggtttgggtgatacgcatcagtttgtctcactaacac	TC7080_17_61	TC22771_21_62	weakly similar to GP|3880432|emb|CAA91398.1||Z66521 C. elegans KLP-17 protein (corresponding sequence W02B12.7) {Caenorhabditis elegans}, partial (9%)	similar to UP|Q86FB3_SCHJA (Q86FB3) Clone ZZD536 mRNA sequence, partial (91%)
TC7081	gcgacagacagcgtgtcttggttggctactgacacattgtcaact	TC7081_447_491	CD068586_54_98
TC7081	gcgacagacagcgtgtcttggttggctactgacacattgtcaact	TC7081_447_491	CD168843_194_238
TC7081	gcgacagacagcgtgtcttggttggctactgacacattgtcaact	TC7081_447_491	TC36186_52_96
TC7081	gcgacagacagcgtgtcttggttggctactgacacattgtcaact	TC7081_447_491	TC29204_218_262		weakly similar to UP|O74645_GIBZE (O74645) Fatty acid desaturase (Fragment), partial (10%)
TC7081	gcgacagacagcgtgtcttggttggctactgacacattgtcaact	TC7081_447_491	TC28239_47_91
TC7082	agttgtcggaactgcgtggtagattggatatggcagacgatgtgga	TC7082_3027_3072	CD068341_171_216		similar to SP|P48643|TCPE_HUMAN T-complex protein 1, epsilon subunit (TCP-1-epsilon) (CCT-epsilon). [Human] {Homo sapiens}, partial (5%)
TC7082	agttgtcggaactgcgtggtagattggatatggcagacgatgtgga	TC7082_3027_3072	TC33669_168_213
TC7082	agttgtcggaactgcgtggtagattggatatggcagacgatgtgga	TC7082_3027_3072	TC33753_423_468
TC7082	agttgtcggaactgcgtggtagattggatatggcagacgatgtgga	TC7082_3027_3072	TC29294_534_579		weakly similar to UP|Q32QW1_EPTST (Q32QW1) Variable lymphocyte receptor A, partial (7%)
TC7082	agttgtcggaactgcgtggtagattggatatggcagacgatgtgga	TC7082_3027_3072	TC20605_1388_1433		similar to UP|Q7S5W7_NEUCR (Q7S5W7) Predicted protein, partial (5%)
TC7082	agttgtcggaactgcgtggtagattggatatggcagacgatgtgga	TC7082_3027_3072	TC20605_955_1000		similar to UP|Q7S5W7_NEUCR (Q7S5W7) Predicted protein, partial (5%)
TC7083	tatttgtcaatggggtttcgatgaggtgatcggaactgaagacat	TC7083_124_168	TC23354_831_875	weakly similar to SP|P80316|TCPE_MOUSE T-complex protein 1, epsilon subunit (TCP-1-epsilon) (CCT-epsilon). [Mouse] {Mus musculus}, partial (9%)	homologue to UP|Q5C2G7_SCHJA (Q5C2G7) SJCHGC05482 protein (Fragment), partial (16%)
TC7085	gtggatgtatctcttccgaaacccgaactcgatgtctccatggag	TC7085_448_492	CD128772_64_108	similar to EGAD|3563|3532 nucleoprotein AHNAK {Homo sapiens}, partial (3%)
TC7085	gtggatgtatctcttccgaaacccgaactcgatgtctccatggag	TC7085_448_492	TC35492_136_180	similar to EGAD|3563|3532 nucleoprotein AHNAK {Homo sapiens}, partial (3%)	UP|Q06279_SCHMA (Q06279) A.1.12/9 antigen (Fragment), partial (3%)
TC7085	gtggatgtatctcttccgaaacccgaactcgatgtctccatggag	TC7085_448_492	CD171335_182_226	similar to EGAD|3563|3532 nucleoprotein AHNAK {Homo sapiens}, partial (3%)	weakly similar to GP|17981389|gb|AAL50985.1||AF454372 AHNAK-related protein {Rattus norvegicus}, partial (22%)
TC7085	gtggatgtatctcttccgaaacccgaactcgatgtctccatggag	TC7085_448_492	TC31907_330_374	similar to EGAD|3563|3532 nucleoprotein AHNAK {Homo sapiens}, partial (3%)
TC7085	gtggatgtatctcttccgaaacccgaactcgatgtctccatggag	TC7085_448_492	TC26881_80_124	similar to EGAD|3563|3532 nucleoprotein AHNAK {Homo sapiens}, partial (3%)
TC7086	aaactatggacttatgtgttgagggcgtttcgaacgaggaagtgg	TC7086_452_496	CD129705_191_235
TC7086	aaactatggacttatgtgttgagggcgtttcgaacgaggaagtgg	TC7086_452_496	CD071463_266_310
TC7086	aaactatggacttatgtgttgagggcgtttcgaacgaggaagtgg	TC7086_452_496	CD071463_86_130
TC7086	aaactatggacttatgtgttgagggcgtttcgaacgaggaagtgg	TC7086_452_496	TC27318_146_190		homologue to RF|NP_491860.1|17508097|NM_059459 K06A5.3 {Caenorhabditis elegans} (exp=-1; wgp=0; cg=0), partial (8%)
TC7086	aaactatggacttatgtgttgagggcgtttcgaacgaggaagtgg	TC7086_452_496	TC33334_89_133
TC7086	aaactatggacttatgtgttgagggcgtttcgaacgaggaagtgg	TC7086_452_496	TC27173_759_803		similar to UP|Q7PRB4_ANOGA (Q7PRB4) ENSANGP00000010884, partial (6%)
TC7087	gtagtagtcacattgtgctagtaaagaggtgcgtgaccgagcaag	TC7087_1601_1645	TC30897_88_132		similar to UP|O74674_PNEJI (O74674) Variant region of major surface glycoprotein (Fragment), partial (3%)
TC7087	gtagtagtcacattgtgctagtaaagaggtgcgtgaccgagcaag	TC7087_1601_1645	TC29298_865_909
TC7088	ggcacgaggtttaatagtacgccctgtaacgtaactaactgaaagg	TC7088_2_47	TC31493_2_47		weakly similar to UP|Q8VFF5_MOUSE (Q8VFF5) Olfactory receptor MOR146-3, partial (6%)
TC7089	cttctccgtccctccatcgcagtaactagaagtacgggaatattaac	TC7089_224_270	TC27143_224_270
TC7090	ccagcggtccgagtgtggtttgtcgtatcctccttcgttcatc	TC7090_410_452
TC7091	atggatgaggttccgtctcgtatggaatccctgacgtcctcagct	TC7091_979_1023	TC27471_104_148	similar to GP|13938128|gb|AAH07179.1||BC007179 ubiquitin-associated protein 2 {Mus musculus}, partial (3%)	homologue to UP|Q96IK7_HUMAN (Q96IK7) AKT1 substrate 1 (Proline-rich), partial (6%)
TC7091	atggatgaggttccgtctcgtatggaatccctgacgtcctcagct	TC7091_979_1023	TC28963_486_530	similar to GP|13938128|gb|AAH07179.1||BC007179 ubiquitin-associated protein 2 {Mus musculus}, partial (3%)	similar to UP|Q43558_MEDSA (Q43558) Proline rich protein precursor, partial (7%)
TC7092	gcgatgttggtgccgaagcctagcaatagtttggtgtcaactcat	TC7092_463_507	TC28022_104_148		similar to UP|Q8RMB5_SALCH (Q8RMB5) IroE, partial (5%)
TC7092	gcgatgttggtgccgaagcctagcaatagtttggtgtcaactcat	TC7092_463_507	TC25070_930_974
TC7092	gcgatgttggtgccgaagcctagcaatagtttggtgtcaactcat	TC7092_463_507	TC30949_1656_1700		homologue to UP|Q5DAP4_SCHJA (Q5DAP4) SJCHGC02245 protein, partial (68%)
TC7093	caagaagacaatcaacaactctcggaccactgggcgaatc	TC7093_170_209
TC7094	tagacgcagcgagttctaagtttgctattaaacgatgcccgaagt	TC7094_118_162	TC35542_280_324	weakly similar to GP|4966342|gb|AAD34673.1|AC006341_1|AC006341 ESTs gb|T04357 and gb|AA595092 come from this gene. {Arabidopsis thaliana}, partial (18%)
TC7094	tagacgcagcgagttctaagtttgctattaaacgatgcccgaagt	TC7094_118_162	TC22677_436_480	weakly similar to GP|4966342|gb|AAD34673.1|AC006341_1|AC006341 ESTs gb|T04357 and gb|AA595092 come from this gene. {Arabidopsis thaliana}, partial (18%)	similar to gb|AF158726.1|AF158726 Oikopleura sp. internal transcribed spacer 1, 5.8S ribosomal RNA gene, internal transcribed spacer 2, and 26S ribosomal RNA gene, complete sequence, partial (15%)
TC7094	tagacgcagcgagttctaagtttgctattaaacgatgcccgaagt	TC7094_118_162	TC34992_925_969	weakly similar to GP|4966342|gb|AAD34673.1|AC006341_1|AC006341 ESTs gb|T04357 and gb|AA595092 come from this gene. {Arabidopsis thaliana}, partial (18%)	homologue to gb|AF061796.1|AF061796 Branchiostoma floridae 5.8S ribosomal RNA gene, partial sequence; internal transcribed spacer 2, complete sequence; and 28S ribosomal RNA gene, partial sequence, partial (17%)
TC7095	tgttttcgcaggaactgaacttgtggaatggagcgatagacggtg	TC7095_193_237	TC31168_193_237
TC7096	cgaagatgtctacacaagtgctcgtggtcagacctcaaccttggg	TC7096_626_670	TC27184_241_285	similar to SP|P49154|RS2_URECA 40S ribosomal protein S2. [Innkeeper worm, Spoonworm] {Urechis caupo}, partial (79%)	homologue to UP|Q86ER5_SCHJA (Q86ER5) Clone ZZD1502 mRNA sequence, partial (49%)
TC7096	cgaagatgtctacacaagtgctcgtggtcagacctcaaccttggg	TC7096_626_670	TC24781_246_290	similar to SP|P49154|RS2_URECA 40S ribosomal protein S2. [Innkeeper worm, Spoonworm] {Urechis caupo}, partial (79%)	homologue to UP|Q86ER5_SCHJA (Q86ER5) Clone ZZD1502 mRNA sequence, partial (53%)
TC7096	cgaagatgtctacacaagtgctcgtggtcagacctcaaccttggg	TC7096_626_670	TC36303_626_670	similar to SP|P49154|RS2_URECA 40S ribosomal protein S2. [Innkeeper worm, Spoonworm] {Urechis caupo}, partial (79%)	homologue to UP|Q86ER5_SCHJA (Q86ER5) Clone ZZD1502 mRNA sequence, partial (82%)
TC7096	cgaagatgtctacacaagtgctcgtggtcagacctcaaccttggg	TC7096_626_670	TC23966_644_688	similar to SP|P49154|RS2_URECA 40S ribosomal protein S2. [Innkeeper worm, Spoonworm] {Urechis caupo}, partial (79%)	homologue to UP|Q86ER5_SCHJA (Q86ER5) Clone ZZD1502 mRNA sequence, complete
TC7097	acagtacaacctgtcaaacccgttcctcaggcgttctctcgagct	TC7097_257_301	TC29498_2318_2362		weakly similar to UP|Q5C5J7_SCHJA (Q5C5J7) SJCHGC03771 protein (Fragment), partial (90%)
TC7098	ggcacatttgatcggcaaccgtggttgttgaacatgagtgaaaa	TC7098_39_82	TC28344_39_82	similar to SP|O42387|RS24_FUGRU 40S ribosomal protein S24. [Japanese pufferfish, Takifugu rubripes] {Fugu rubripes}, partial (79%)	homologue to UP|Q5DDM8_SCHJA (Q5DDM8) SJCHGC09286 protein, complete
TC7099	acgtcggagaacactggaaaacgagttatctgaaagtcctggtag	TC7099_826_870
TC7100	tacgactacacaaccgatggatgacaattgacaagaggtggtgtt	TC7100_85_129	CD063958_85_129
TC7101	ttctcgttaagggcgtatggcggatgcctaggctttcagag	TC7101_2_42	TC32282_2_42		similar to emb|X68899.1|CHCPRRNX1 Chloroplast Chlamydomonas pallidostigmatica rrnL gene, exon 1, partial (10%)
TC7102	ctacaatagtgggtggttgatgagttccatgatcgaagacggtgg	TC7102_425_469	TC32325_16_60
TC7103	tggaaagtatgagcaagacaacaggatctcaccttagtccggaca	TC7103_115_159	BG932120_199_243	similar to GP|6715146|gb|AAF26302.1|AF184617_1|AF184617 proprotein convertase aPC6C isoform {Branchiostoma californiense}, partial (3%)
TC7103	tggaaagtatgagcaagacaacaggatctcaccttagtccggaca	TC7103_115_159	BG932161_115_159	similar to GP|6715146|gb|AAF26302.1|AF184617_1|AF184617 proprotein convertase aPC6C isoform {Branchiostoma californiense}, partial (3%)
TC7103	tggaaagtatgagcaagacaacaggatctcaccttagtccggaca	TC7103_115_159	TC31406_116_160	similar to GP|6715146|gb|AAF26302.1|AF184617_1|AF184617 proprotein convertase aPC6C isoform {Branchiostoma californiense}, partial (3%)
TC7103	tggaaagtatgagcaagacaacaggatctcaccttagtccggaca	TC7103_115_159	TC35350_350_394	similar to GP|6715146|gb|AAF26302.1|AF184617_1|AF184617 proprotein convertase aPC6C isoform {Branchiostoma californiense}, partial (3%)	similar to UP|Q7TMB1_RAT (Q7TMB1) Ac1147 (Aa1262) (Ab2-057) (Aa1011), partial (7%)
TC7103	tggaaagtatgagcaagacaacaggatctcaccttagtccggaca	TC7103_115_159	TC34280_81_125	similar to GP|6715146|gb|AAF26302.1|AF184617_1|AF184617 proprotein convertase aPC6C isoform {Branchiostoma californiense}, partial (3%)	similar to gb|AF158726.1|AF158726 Oikopleura sp. internal transcribed spacer 1, 5.8S ribosomal RNA gene, internal transcribed spacer 2, and 26S ribosomal RNA gene, complete sequence, partial (16%)
TC7104	tgtccatccgcaactactacttctactacaagccacattccagtcattta	TC7104_168_217	TC27761_168_217	similar to GP|18873701|emb|CAD10446.1||AJ417719 cytochrome b {Necator americanus}, partial (5%)	similar to UP|Q5DBE9_SCHJA (Q5DBE9) SJCHGC01974 protein, partial (12%)
TC7105	tagctgaatgcatgatcacgatcggtggtgtagtggattcagaga	TC7105_801_845	TC22785_801_845	similar to GP|148925|gb|AAA24976.1||M37913 lic2 product {Haemophilus influenzae}, partial (69%)	similar to UP|Q99310_HAEIN (Q99310) Lipopolysaccharide core (lic2) locus. (Fragment), partial (69%)
TC7106	gttaatgtatgtccgacccactctcaacgtgttttcctgaattgc	TC7106_497_541	TC27580_117_161		similar to UP|Q4QQE8_SCHMA (Q4QQE8) Endonuclease-reverse transcriptase, partial (7%)
TC7107	tattgttactgtacggagttgaaacgtggagagctacgacatcca	TC7107_680_724	TC22360_376_420		similar to UP|Q4QQE8_SCHMA (Q4QQE8) Endonuclease-reverse transcriptase, partial (20%)
TC7108	tcccaagaagttacaggctatagtcgtccgaccactagagaacat	TC7108_3572_3616	TC35212_349_393		similar to UP|Q5C5J7_SCHJA (Q5C5J7) SJCHGC03771 protein (Fragment), partial (23%)
TC7108	tcccaagaagttacaggctatagtcgtccgaccactagagaacat	TC7108_3572_3616	TC29498_1902_1946		weakly similar to UP|Q5C5J7_SCHJA (Q5C5J7) SJCHGC03771 protein (Fragment), partial (90%)
TC7108	tcccaagaagttacaggctatagtcgtccgaccactagagaacat	TC7108_3572_3616	TC29498_1122_1166		weakly similar to UP|Q5C5J7_SCHJA (Q5C5J7) SJCHGC03771 protein (Fragment), partial (90%)
TC7109	tgttggtgccgaagcctagcaatagtttggtgtcaactcatcgcc	TC7109_1700_1744	TC28022_100_144	weakly similar to PIR|T13154|T13154 polycomb protein enhancer - fruit fly (Drosophila melanogaster), partial (4%)	similar to UP|Q8RMB5_SALCH (Q8RMB5) IroE, partial (5%)
TC7109	tgttggtgccgaagcctagcaatagtttggtgtcaactcatcgcc	TC7109_1700_1744	TC25070_934_978	weakly similar to PIR|T13154|T13154 polycomb protein enhancer - fruit fly (Drosophila melanogaster), partial (4%)
TC7109	tgttggtgccgaagcctagcaatagtttggtgtcaactcatcgcc	TC7109_1700_1744	TC30949_1660_1704	weakly similar to PIR|T13154|T13154 polycomb protein enhancer - fruit fly (Drosophila melanogaster), partial (4%)	homologue to UP|Q5DAP4_SCHJA (Q5DAP4) SJCHGC02245 protein, partial (68%)
TC7110	tttcagtacgaatacagaccgtgaaagcgtggcctatcgatcctt	TC7110_626_670	CD091593_26_70	similar to GP|6715146|gb|AAF26302.1|AF184617_1|AF184617 proprotein convertase aPC6C isoform {Branchiostoma californiense}, partial (3%)
TC7110	tttcagtacgaatacagaccgtgaaagcgtggcctatcgatcctt	TC7110_626_670	TC36137_55_99	similar to GP|6715146|gb|AAF26302.1|AF184617_1|AF184617 proprotein convertase aPC6C isoform {Branchiostoma californiense}, partial (3%)
TC7110	tttcagtacgaatacagaccgtgaaagcgtggcctatcgatcctt	TC7110_626_670	TC33451_360_404	similar to GP|6715146|gb|AAF26302.1|AF184617_1|AF184617 proprotein convertase aPC6C isoform {Branchiostoma californiense}, partial (3%)	similar to gb|U78718.1|GTU78718 Dugesia tigrina 26S ribosomal RNA gene, partial sequence, partial (7%)
TC7110	tttcagtacgaatacagaccgtgaaagcgtggcctatcgatcctt	TC7110_626_670	TC30953_269_313	similar to GP|6715146|gb|AAF26302.1|AF184617_1|AF184617 proprotein convertase aPC6C isoform {Branchiostoma californiense}, partial (3%)	similar to UP|Q5CEG7_CRYHO (Q5CEG7) Senescence-associated protein, partial (58%)
TC7110	tttcagtacgaatacagaccgtgaaagcgtggcctatcgatcctt	TC7110_626_670	TC26071_422_466	similar to GP|6715146|gb|AAF26302.1|AF184617_1|AF184617 proprotein convertase aPC6C isoform {Branchiostoma californiense}, partial (3%)	homologue to gb|AF061796.1|AF061796 Branchiostoma floridae 5.8S ribosomal RNA gene, partial sequence; internal transcribed spacer 2, complete sequence; and 28S ribosomal RNA gene, partial sequence, partial (5%)
TC7111	atgtgctatagcctctcggatcgactgctttagtgaagtgctttg	TC7111_1171_1215	TC29789_1171_1215	similar to GP|14799394|emb|CAC44272.1||AJ311840 XNop56 protein {Xenopus laevis}, partial (36%)	homologue to UP|Q5BXS1_SCHJA (Q5BXS1) SJCHGC08870 protein (Fragment), complete
TC7112	ccgtcctgcgtgttagtatggtgctgatatgttggcataggtcatt	TC7112_865_910	CD068547_91_136
TC7113	ttacacatccaattgctatattaacgatgcccaaacgaacgttcagtaca	TC7113_930_979	TC34162_968_1017	similar to SP|P04488|VGLE_HSV11 Glycoprotein E precursor. [type 1 / strain 17] {Herpes simplex virus}, partial (3%)	similar to UP|Q703E7_HHV1 (Q703E7) Glycoprotein E (Fragment), partial (3%)
TC7113	ttacacatccaattgctatattaacgatgcccaaacgaacgttcagtaca	TC7113_930_979	TC24041_85_134	similar to SP|P04488|VGLE_HSV11 Glycoprotein E precursor. [type 1 / strain 17] {Herpes simplex virus}, partial (3%)	weakly similar to UP|Q5CZS5_BRARE (Q5CZS5) Im:6897425 protein (Fragment), partial (4%)
TC7114	ggaataagtactcattcatcgcgcctcgttaagccagtagacaac	TC7114_1815_1859	TC34068_1815_1859	similar to GP|3645960|emb|CAA20900.1||AL031583 /prediction=(method:''genefinder'', version:''084'', score:''47.46'')~/prediction=(method:''genscan'', version:''1.0'')~/match=(desc:''DISCONNECTED PROTEIN'', species:''Drosophila melanogaster (Fruit fly)'', ranges:(query:40501..40668, target:SWISS-PROT::P23792:56..1, score:''94.00'')), method:''blastx'', version:''1.4.9'')~/match=(desc:''PHOSPHATIDY…
TC7115	ggccgtcgtctttcattacctccatagtatcattccgacacagcg	TC7115_609_653	TC33878_299_343
TC7116	ccagtggtccgagagtggtcgattgactaataggccgcgttt	TC7116_264_305	TC29477_264_305		similar to UP|Q67BC6_ONCMY (Q67BC6) CC chemokine CK-2.1, partial (14%)
TC7117	aaggatccctcgatagtgtgcagtatctcagcagcaataggtctc	TC7117_3_47
TC7118	atctttcctcctttacaatatgtcgcatactttcttcacatgtcctgca	TC7118_2198_2246	TC21578_2162_2210	weakly similar to GP|28274854|gb|AAO25692.1||AY195856 ankyrin repeat protein E4_8 {synthetic construct}, partial (28%)	homologue to UP|Q5DER7_SCHJA (Q5DER7) SJCHGC05111 protein, partial (98%)
TC7119	gccgcaagcgcctacaagactccttaattgacgactggcagga	TC7119_180_222
TC7120	tccgcatcaggtcctcatgttcatcgacgatgatacccagattt	TC7120_1013_1056	TC32540_1008_1051	similar to GP|19067879|gb|AAK14815.1||AY027869 polyprotein {Schistosoma japonicum}, partial (11%)	similar to UP|Q8T5G5_SCHJA (Q8T5G5) Polyprotein, partial (11%)
TC7121	tttactatcaggctggcgaataatacgtccgtgcgtagcttaagg	TC7121_513_557	TC34536_514_558	similar to GP|3874430|emb|CAB02755.1||Z81038 C. elegans DAO-5 protein (corresponding sequence C25A1.10) {Caenorhabditis elegans}, partial (4%)	homologue to UP|Q4RQ40_TETNG (Q4RQ40) Chromosome 17 SCAF15006, whole genome shotgun sequence. (Fragment), partial (4%)
TC7122	tgccctaacgcgacgctggaagacgtaatcgatgggagac	TC7122_348_387
TC7123	gaaagttcaggatcgtccaacattgttacgcgctctgaaatcc	TC7123_64_106	TC29060_1669_1711		weakly similar to UP|Q3KZH3_SCHJA (Q3KZH3) SJCHGC09052 protein (Fragment), partial (43%)
TC7124	acggattgccagatttactgaattcgatgtataaacatggtgggatttct	TC7124_259_308	TC26834_259_308	weakly similar to SP|Q60854|PTI6_MOUSE Placental thrombin inhibitor (Protease inhibitor 6) (PI-6). [Mouse] {Mus musculus}, partial (10%)	similar to UP|Q5DE34_SCHJA (Q5DE34) SJCHGC02039 protein, partial (70%)
TC7125	cataaaatcggaataccaaggaacacattgcgctgagaattgggag	TC7125_959_1004	TC30109_743_788	weakly similar to GP|18413527|emb|CAD22045.1||AJ428992 glutamine synthetase {Amanita muscaria}, partial (12%)	weakly similar to UP|Q4QQE8_SCHMA (Q4QQE8) Endonuclease-reverse transcriptase, partial (24%)
TC7126	gttacgcttagctattggattagtgaagctgtcgtctgtgacatgt	TC7126_652_697	TC23701_513_558
TC7128	ggactgaaggcgcgaggtggcacacactccttaacggattcc	TC7128_65_106	TC35063_280_321		similar to gb|U34337.1|LPU34337 Lepidosiren paradoxa 28S ribosomal RNA gene, partial sequence, partial (7%)
TC7129	gcagtcactctcaagaatcattgatggacatttgatcagtgatgtctgt	TC7129_17_65	CD116144_17_65	weakly similar to GP|7299427|gb|AAF54617.1||AE003690 CG14701-PA {Drosophila melanogaster}, partial (72%)
TC7130	gtggtgtaggttcacagtcacatagctttcgagacgacgcttca	TC7130_344_387	TC33277_631_674	homologue to GP|160966|gb|AAA29870.1||J03982 eggshell protein precursor {Schistosoma mansoni}, partial (15%)	similar to UP|Q8T5G5_SCHJA (Q8T5G5) Polyprotein, partial (9%)
TC7131	atgtgcgctctttagtgtggtatatcctagagtacggagctcaaa	TC7131_352_396	TC31322_352_396	similar to EGAD|65432|68364 protein phosphatase PP2A, 65 kDa regulatory subunit {Drosophila melanogaster}, partial (23%)	weakly similar to UP|Q7PW34_ANOGA (Q7PW34) ENSANGP00000016496 (Fragment), partial (42%)
TC7132	gtgcgtcgtgctaatccagtatctagtgcattaccaatagccatc	TC7132_637_681	TC26322_637_681		similar to UP|Q5D9N9_SCHJA (Q5D9N9) SJCHGC09457 protein, partial (88%)
TC7133	agttaaggattgagtcgtgatgcacattggtgacttccttagtgt	TC7133_1252_1296	TC26703_829_873		similar to UP|Q4QQE8_SCHMA (Q4QQE8) Endonuclease-reverse transcriptase, partial (6%)
TC7134	ttccagtgctactactcgtagtggtcgcttaagtggctct	TC7134_324_363
TC7135	ctggctagagatcttaggagatgttgcgcacgccgttccaaaac	TC7135_215_258	TC31056_215_258
TC7136	tgtagctcgtcacttctattggaaacagtcaggtgatttgctgt	TC7136_70_113	TC31654_70_113	similar to GP|1698593|gb|AAB37254.1||U61846 3' end, includes homeodomain {Helobdella sp.}, partial (8%)	weakly similar to UP|Q5C351_SCHJA (Q5C351) SJCHGC06357 protein (Fragment), partial (28%)
TC7137	gggctcaagccatgaaccgaagctgcggatgcattttatgca	TC7137_546_587	CD087062_314_355
TC7138	acccgccatctacctttcgcatacgggactatcaccctgtatcgt	TC7138_615_659	TC33832_274_318		similar to emb|X68927.1|CHCKRRNL1 Chloroplast Chlamydomonas komma rrnL gene, exon 1, partial (24%)
TC7139	ttggctaggtggtgtatcatggtaacgtttctccggacttcgccc	TC7139_477_521	CD179495_201_245	weakly similar to GP|27497118|gb|AAO17319.1|AF465616_1|AF465616 death inducer with SAP domain DIS {Homo sapiens}, partial (4%)
TC7139	ttggctaggtggtgtatcatggtaacgtttctccggacttcgccc	TC7139_477_521	TC22374_285_329	weakly similar to GP|27497118|gb|AAO17319.1|AF465616_1|AF465616 death inducer with SAP domain DIS {Homo sapiens}, partial (4%)	homologue to UP|Q5BYH1_SCHJA (Q5BYH1) SJCHGC09303 protein (Fragment), partial (73%)
TC7139	ttggctaggtggtgtatcatggtaacgtttctccggacttcgccc	TC7139_477_521	TC33112_20_64	weakly similar to GP|27497118|gb|AAO17319.1|AF465616_1|AF465616 death inducer with SAP domain DIS {Homo sapiens}, partial (4%)	homologue to UP|Q5DC42_SCHJA (Q5DC42) SJCHGC09302 protein, partial (93%)
TC7140	ggtgtatcgctcaaatagacagtcagtcagctacaacgtaggacc	TC7140_417_461	TC23647_417_461
TC7141	ttggttacgatagtcatgcggaccctgattaagtagtctgcatct	TC7141_41_85	TC31008_41_85	similar to GP|19067879|gb|AAK14815.1||AY027869 polyprotein {Schistosoma japonicum}, partial (5%)	similar to UP|Q5BSG6_SCHJA (Q5BSG6) SJCHGC04354 protein (Fragment), partial (77%)
TC7142	cgagccatgatttaccgtgagataacagcacatacaaagcgtgta	TC7142_149_193	TC28208_149_193
TC7143	agtcggaagccgctaaggagtgtgtaacaactcacctgccgaatc	TC7143_3249_3293	TC34354_332_376	similar to GP|16930529|gb|AAL31950.1||AF421549 CDH1-D {Gallus gallus}, partial (19%)	homologue to UP|Q6CQF3_KLULA (Q6CQF3) Kluyveromyces lactis strain NRRL Y-1140 chromosome D of strain NRRL Y-1140 of Kluyveromyces lactis (Fragment), partial (21%)
TC7143	agtcggaagccgctaaggagtgtgtaacaactcacctgccgaatc	TC7143_3249_3293	TC33860_155_199	similar to GP|16930529|gb|AAL31950.1||AF421549 CDH1-D {Gallus gallus}, partial (19%)	homologue to gb|U78718.1|GTU78718 Dugesia tigrina 26S ribosomal RNA gene, partial sequence, partial (8%)
TC7143	agtcggaagccgctaaggagtgtgtaacaactcacctgccgaatc	TC7143_3249_3293	TC32995_210_254	similar to GP|16930529|gb|AAL31950.1||AF421549 CDH1-D {Gallus gallus}, partial (19%)	homologue to gb|U78718.1|GTU78718 Dugesia tigrina 26S ribosomal RNA gene, partial sequence, partial (9%)
TC7143	agtcggaagccgctaaggagtgtgtaacaactcacctgccgaatc	TC7143_3249_3293	TC30655_263_307	similar to GP|16930529|gb|AAL31950.1||AF421549 CDH1-D {Gallus gallus}, partial (19%)	similar to gb|AF158726.1|AF158726 Oikopleura sp. internal transcribed spacer 1, 5.8S ribosomal RNA gene, internal transcribed spacer 2, and 26S ribosomal RNA gene, complete sequence, partial (8%)
TC7143	agtcggaagccgctaaggagtgtgtaacaactcacctgccgaatc	TC7143_3249_3293	TC23903_273_317	similar to GP|16930529|gb|AAL31950.1||AF421549 CDH1-D {Gallus gallus}, partial (19%)	homologue to gb|AF158726.1|AF158726 Oikopleura sp. internal transcribed spacer 1, 5.8S ribosomal RNA gene, internal transcribed spacer 2, and 26S ribosomal RNA gene, complete sequence, partial (9%)
TC7144	acagcggaaatggttgcaagagagggaaacatgagataactgtatgatac	TC7144_76_125	TC32181_76_125		similar to UP|Q4QQE8_SCHMA (Q4QQE8) Endonuclease-reverse transcriptase, partial (12%)
TC7145	gtgtctgagggagaggtgatgtgatgataggatttagtgtttgtgtg	TC7145_45_91	TC32137_45_91
TC7146	accgcacgccaactagaacaatactccagtgtagtcagtaca	TC7146_70_111	TC31491_374_415
TC7147	actgttaagaaggaggacgcggtcgattgatggtattggatcagg	TC7147_545_589
TC7148	agcttcaatagccttagcagcatagtgcactgtatacggcatt	TC7148_795_837	CD080650_414_456	weakly similar to GP|12654627|gb|AAH01150.1|AAH01150|BC001150 metalloprotease 1 (pitrilysin family) {Homo sapiens}, partial (15%)
TC7148	agcttcaatagccttagcagcatagtgcactgtatacggcatt	TC7148_795_837	TC26313_246_288	weakly similar to GP|12654627|gb|AAH01150.1|AAH01150|BC001150 metalloprotease 1 (pitrilysin family) {Homo sapiens}, partial (15%)	similar to UP|Q5C3Q8_SCHJA (Q5C3Q8) SJCHGC02377 protein (Fragment), partial (59%)
TC7149	gtgactgctaccacgcgtaggtaccagacacccaattttgc	TC7149_18_58
TC7150	cagctgcatcctagatgtctactgtatcacgtgcttccctc	TC7150_547_587	TC24926_34_74		similar to UP|Q4QQE8_SCHMA (Q4QQE8) Endonuclease-reverse transcriptase, partial (20%)
TC7151	tagttgtatcgagagatgtgagcgacaagagtggttggttgatg	TC7151_537_580	TC33056_315_358		homologue to UP|Q4QQD3_SCHMA (Q4QQD3) Gag-pol polyprotein, partial (14%)
TC7152	gaacaagatggtttacaatctgtgcttaaagtgccaaggccatca	TC7152_185_229	TC32820_185_229	weakly similar to GP|21645299|gb|AAF46740.2||AE003454 CG10080-PA {Drosophila melanogaster}, partial (3%)	weakly similar to UP|Q9W2F2_DROME (Q9W2F2) CG10080-PA, partial (3%)
TC7153	gttcagatgtattcgcctcacgtgctgcttatacaactgtacgtt	TC7153_361_405	TC25631_329_373		homologue to UP|Q5DEB0_SCHJA (Q5DEB0) SJCHGC06777 protein, complete
TC7154	tccagacactgactgactgagttaggggtagtatcccaacaaatt	TC7154_363_407	TC22905_524_568		similar to UP|Q7NJU5_GLOVI (Q7NJU5) Gll1737 protein, partial (13%)
TC7154	tccagacactgactgactgagttaggggtagtatcccaacaaatt	TC7154_363_407	TC22905_363_407		similar to UP|Q7NJU5_GLOVI (Q7NJU5) Gll1737 protein, partial (13%)
TC7154	tccagacactgactgactgagttaggggtagtatcccaacaaatt	TC7154_363_407	TC22905_202_246		similar to UP|Q7NJU5_GLOVI (Q7NJU5) Gll1737 protein, partial (13%)
TC7154	tccagacactgactgactgagttaggggtagtatcccaacaaatt	TC7154_363_407	TC22905_41_85		similar to UP|Q7NJU5_GLOVI (Q7NJU5) Gll1737 protein, partial (13%)
TC7155	ctataattgataataattgacggtggacagcagtgtcgagtgttggttca	TC7155_473_522	TC29614_473_522	homologue to PIR|B34465|B34465 beta-galactoside alpha-2,6-sialyltransferaseA, renal - rat (fragments), partial (13%)
TC7156	cgatgttgaacgcagtaatttggagaatggagtagtcatagaagccg	TC7156_37_83	TC26422_669_715		PRF|2119294A|1582765|2119294A YFW1 gene. {Saccharomyces cerevisiae} (exp=-1; wgp=-1; cg=-1), partial (4%)
TC7157	gcgcatcattcagtagttcaggcgtggtcatgagtaaggtaccga	TC7157_17_61
TC7158	tggaatcccttccgatcgaaattggcagcaggcatagtcaatggg	TC7158_555_599	TC32283_337_381	similar to SP|P35551|FBRL_SCHPO Fibrillarin. [Fission yeast] {Schizosaccharomyces pombe}, partial (14%)	similar to UP|FBRL_SCHPO (P35551) Fibrillarin, partial (14%)
TC7158	tggaatcccttccgatcgaaattggcagcaggcatagtcaatggg	TC7158_555_599	TC23199_181_225	similar to SP|P35551|FBRL_SCHPO Fibrillarin. [Fission yeast] {Schizosaccharomyces pombe}, partial (14%)	similar to UP|FBRL_CAEEL (Q22053) Fibrillarin, partial (67%)
TC7158	tggaatcccttccgatcgaaattggcagcaggcatagtcaatggg	TC7158_555_599	TC33039_449_493	similar to SP|P35551|FBRL_SCHPO Fibrillarin. [Fission yeast] {Schizosaccharomyces pombe}, partial (14%)	similar to UP|Q7ZTZ4_BRARE (Q7ZTZ4) Fibrillarin, partial (63%)
TC7159	aacagagcttattcatgcatcaaccattggagcctatcttgacga	TC7159_3178_3222	TC22000_229_273	weakly similar to SP|O88761|PSD1_RAT 26S proteasome non-ATPase regulatory subunit 1 (26S proteasome regulatory subunit S1) (26S proteasome subunit p112). [Rat] {Rattus norvegicus}, partial (65%)	similar to UP|Q5C1E5_SCHJA (Q5C1E5) SJCHGC06140 protein (Fragment), partial (55%)
TC7159	aacagagcttattcatgcatcaaccattggagcctatcttgacga	TC7159_3178_3222	TC24194_1602_1646	weakly similar to SP|O88761|PSD1_RAT 26S proteasome non-ATPase regulatory subunit 1 (26S proteasome regulatory subunit S1) (26S proteasome subunit p112). [Rat] {Rattus norvegicus}, partial (65%)	weakly similar to UP|Q4V874_XENLA (Q4V874) LOC446265 protein, partial (38%)
TC7160	gtgggagtcccaaggcgtcaatatatggaccttattcgtctgatg	TC7160_497_541	CD063693_237_281
TC7160	gtgggagtcccaaggcgtcaatatatggaccttattcgtctgatg	TC7160_497_541	TC29222_1343_1387
TC7161	agcgttggacctataccggaccgttgctgtaagctaggcct	TC7161_332_372	TC34354_219_259	similar to PIR|T02995|T02995 unspecific monooxygenase- common tobacco, partial (7%)	homologue to UP|Q6CQF3_KLULA (Q6CQF3) Kluyveromyces lactis strain NRRL Y-1140 chromosome D of strain NRRL Y-1140 of Kluyveromyces lactis (Fragment), partial (21%)
TC7161	agcgttggacctataccggaccgttgctgtaagctaggcct	TC7161_332_372	TC29578_118_158	similar to PIR|T02995|T02995 unspecific monooxygenase- common tobacco, partial (7%)	similar to gb|AF061800.1|AF061800 Squalus acanthias internal transcribed spacer 2; and 28S ribosomal RNA gene, partial sequence, partial (7%)
TC7161	agcgttggacctataccggaccgttgctgtaagctaggcct	TC7161_332_372	TC33023_76_116	similar to PIR|T02995|T02995 unspecific monooxygenase- common tobacco, partial (7%)	weakly similar to UP|Q5D922_SCHJA (Q5D922) SJCHGC08954 protein, partial (11%)
TC7161	agcgttggacctataccggaccgttgctgtaagctaggcct	TC7161_332_372	TC33860_228_268	similar to PIR|T02995|T02995 unspecific monooxygenase- common tobacco, partial (7%)	homologue to gb|U78718.1|GTU78718 Dugesia tigrina 26S ribosomal RNA gene, partial sequence, partial (8%)
TC7161	agcgttggacctataccggaccgttgctgtaagctaggcct	TC7161_332_372	TC31003_417_457	similar to PIR|T02995|T02995 unspecific monooxygenase- common tobacco, partial (7%)	homologue to UP|O04892_TOBAC (O04892) Cytochrome P450 like_TBP , partial (8%)
TC7162	ctttgccaatgtgagtcacttgtagcgtatgcaaggtattcgttt	TC7162_351_395	TC29708_351_395
TC7163	tggtcttgagtgctgttagaggtggtcttaatgacttgagagcgt	TC7163_42_86	TC29720_42_86		similar to UP|Q3KTD5_SCHJA (Q3KTD5) SJCHGC09844 protein (Fragment), complete
TC7164	gctgcttaactcagtgtgaacttgattcagcacgtgggatggcat	TC7164_81_125	TC30677_81_125		similar to UP|Q4T2P6_TETNG (Q4T2P6) Chromosome undetermined SCAF10214, whole genome shotgun sequence. (Fragment), partial (7%)
TC7165	gtggctcgtcgtcacgcctcagtgttaacaaccgaccggatttg	TC7165_81_124	TC34664_498_541		similar to emb|Z18289.1|PPC16SRNA Palmaria palmata Chloroplast for 16SrRNA gene, partial (6%)
TC7166	aaaggtcaaccctaaaagcgtcacaccttacctcacggatttcc	TC7166_175_218	TC36696_471_514	homologue to GP|22164070|gb|AAM93546.1||AF412214 polyprotein {Schistosoma japonicum}, partial (3%)	UP|Q5C3C1_SCHJA (Q5C3C1) SJCHGC04023 protein (Fragment), partial (7%)
TC7167	aacgcatataatcacacactcacccggttgattactcaactcctc	TC7167_524_568	TC26935_474_518
TC7167	aacgcatataatcacacactcacccggttgattactcaactcctc	TC7167_524_568	TC30897_963_1007		similar to UP|O74674_PNEJI (O74674) Variant region of major surface glycoprotein (Fragment), partial (3%)
TC7167	aacgcatataatcacacactcacccggttgattactcaactcctc	TC7167_524_568	TC26200_364_408		similar to RF|XP_365512.1|39968243|XM_365512 predicted protein {Magnaporthe grisea 70-15} (exp=0; wgp=1; cg=0), partial (17%)
TC7168	agtgaaaactattccattcatgcttgatttgatcaggctgcacagg	TC7168_101_146	TC35393_101_146	similar to GP|19067879|gb|AAK14815.1||AY027869 polyprotein {Schistosoma japonicum}, partial (10%)	similar to UP|Q8T5G5_SCHJA (Q8T5G5) Polyprotein, partial (10%)
TC7169	ttctggactgtcacactagttgtaccattcaacctgaacgaaagag	TC7169_412_457
TC7170	gcatctaccagcatggcttagactaggtgttgactaccaatcaat	TC7170_513_557	TC35863_672_716	similar to GP|22164073|gb|AAM93547.1|AF412216_1|AF412216 polyprotein {Schistosoma japonicum}, partial (61%)	similar to UP|Q8MWP8_SCHJA (Q8MWP8) Polyprotein (Fragment), partial (61%)
TC7171	accgcttcgctcaaatgtgcagtagtgtattggcgccttaacgag	TC7171_633_677	TC33908_91_135		pol polyprotein [Schistosoma mansoni]
TC7172	ggatacagtggacaggcaggatgcagcttgacgatttagacttcg	TC7172_204_248	TC36228_229_273		homologue to UP|Q4QQE8_SCHMA (Q4QQE8) Endonuclease-reverse transcriptase, partial (13%)
TC7172	ggatacagtggacaggcaggatgcagcttgacgatttagacttcg	TC7172_204_248	TC36359_108_152		similar to UP|Q4QQE8_SCHMA (Q4QQE8) Endonuclease-reverse transcriptase, partial (19%)
TC7172	ggatacagtggacaggcaggatgcagcttgacgatttagacttcg	TC7172_204_248	TC35709_223_267		similar to UP|Q4QQE8_SCHMA (Q4QQE8) Endonuclease-reverse transcriptase, partial (18%)
TC7172	ggatacagtggacaggcaggatgcagcttgacgatttagacttcg	TC7172_204_248	TC30096_955_999		homologue to UP|Q4QQE8_SCHMA (Q4QQE8) Endonuclease-reverse transcriptase, partial (35%)
TC7172	ggatacagtggacaggcaggatgcagcttgacgatttagacttcg	TC7172_204_248	TC32033_806_850		homologue to UP|Q4QQE8_SCHMA (Q4QQE8) Endonuclease-reverse transcriptase, partial (54%)
TC7173	tgacttagtcgatgtgcccggtaaccttaaatggtattggtaacg	TC7173_732_776
TC7174	tgaagtgttgctgtataccaggagacttgaatactgtatggttcacgt	TC7174_409_456	TC26015_207_254		similar to UP|Q4QQE8_SCHMA (Q4QQE8) Endonuclease-reverse transcriptase, partial (5%)
TC7175	ggaacagcctgcgcaagatagccatcgattcatcaaaacggcatg	TC7175_257_301	TC33288_257_301	similar to GP|19915496|gb|AAM05032.1||AE010833 predicted protein {Methanosarcina acetivorans str. C2A} [Methanosarcina acetivorans C2A], partial (21%)	similar to emb|X68927.1|CHCKRRNL1 Chloroplast Chlamydomonas komma rrnL gene, exon 1, partial (19%)
TC7176	caagacctaaacatgcaccatgccggacaggttctgcagtagc	TC7176_8_50	TC35038_534_576	weakly similar to SP|Q99460|PSD1_HUMAN 26S proteasome non-ATPase regulatory subunit 1 (26S proteasome regulatory subunit S1) (26S proteasome subunit p112). [Human] {Homo sapiens}, partial (5%)	similar to UP|Q6AX85_XENLA (Q6AX85) LOC446265 protein (Fragment), partial (6%)
TC7176	caagacctaaacatgcaccatgccggacaggttctgcagtagc	TC7176_8_50	TC24194_19_61	weakly similar to SP|Q99460|PSD1_HUMAN 26S proteasome non-ATPase regulatory subunit 1 (26S proteasome regulatory subunit S1) (26S proteasome subunit p112). [Human] {Homo sapiens}, partial (5%)	weakly similar to UP|Q4V874_XENLA (Q4V874) LOC446265 protein, partial (38%)
TC7176	caagacctaaacatgcaccatgccggacaggttctgcagtagc	TC7176_8_50	TC28694_1594_1636	weakly similar to SP|Q99460|PSD1_HUMAN 26S proteasome non-ATPase regulatory subunit 1 (26S proteasome regulatory subunit S1) (26S proteasome subunit p112). [Human] {Homo sapiens}, partial (5%)	weakly similar to UP|Q28F94_XENTR (Q28F94) Proteasome (Prosome, macropain) 26S subunit, non-ATPase, 1 (Fragment), partial (51%)
TC7177	acaagaacacgttattgaaccaatcgtccatcaggccgaaccatt	TC7177_49_93	TC33324_49_93
TC7178	agacagcatacaattcaacctatcgcgtccaagaactcactgctc	TC7178_2119_2163	CD200379_235_279		homologue to GP|7299186|gb| CG16779-PA {Drosophila melanogaster}, partial (0%)
TC7178	agacagcatacaattcaacctatcgcgtccaagaactcactgctc	TC7178_2119_2163	TC23083_408_452		similar to UP|Q5DGW0_SCHJA (Q5DGW0) SJCHGC02518 protein, complete
TC7179	aggagttgagtaatcaaccggatgtgtgatagtcgtccagtgaat	TC7179_127_171	TC32194_127_171		UP|Q2JN05_SYNJB (Q2JN05) FHA domain protein, partial (8%)
TC7179	aggagttgagtaatcaaccggatgtgtgatagtcgtccagtgaat	TC7179_127_171	TC28062_459_503		RF|XP_819545.1|71665144|XM_814452 mucin TcMUCII {Trypanosoma cruzi strain CL Brener} (exp=-1; wgp=0; cg=0), partial (7%)
TC7179	aggagttgagtaatcaaccggatgtgtgatagtcgtccagtgaat	TC7179_127_171	TC22187_675_719		UP|Q2JN05_SYNJB (Q2JN05) FHA domain protein, partial (8%)
TC7179	aggagttgagtaatcaaccggatgtgtgatagtcgtccagtgaat	TC7179_127_171	TC22187_343_387		UP|Q2JN05_SYNJB (Q2JN05) FHA domain protein, partial (8%)
TC7179	aggagttgagtaatcaaccggatgtgtgatagtcgtccagtgaat	TC7179_127_171	TC25179_12_56		homologue to UP|Q5C6F0_SCHJA (Q5C6F0) SJCHGC02973 protein (Fragment), partial (6%)
TC7179	aggagttgagtaatcaaccggatgtgtgatagtcgtccagtgaat	TC7179_127_171	TC31861_664_708
TC7180	tggaaacaccagtatcatgtaaacgtaaacgatcagcttctgagtcaag	TC7180_415_463	TC29789_1758_1806		homologue to UP|Q5BXS1_SCHJA (Q5BXS1) SJCHGC08870 protein (Fragment), complete
TC7181	ttctgggcattgatataacacattggttccggtctacacccagcc	TC7181_560_604	TC36543_259_303		similar to gb|M37430.1|PEACPDKAA Pea Chloroplast 4.5S, 5S, 16S and 23S mRNA, partial (3%)
TC7182	agccgacttctatgacgcaggaggatacactctttatcatccctt	TC7182_217_261
TC7183	agccagtgactcatgacgttggaatgcagttcggaatgcgtgt	TC7183_138_180	TC35045_407_449	similar to GP|19919877|gb|AAM08414.1|AF493056_1|AF493056 MF3 protein {Schistosoma japonicum}, partial (69%)	similar to UP|Q5C388_SCHJA (Q5C388) SJCHGC07871 protein (Fragment), partial (49%)
TC7183	agccagtgactcatgacgttggaatgcagttcggaatgcgtgt	TC7183_138_180	TC29105_303_345	similar to GP|19919877|gb|AAM08414.1|AF493056_1|AF493056 MF3 protein {Schistosoma japonicum}, partial (69%)	similar to UP|Q5C388_SCHJA (Q5C388) SJCHGC07871 protein (Fragment), partial (72%)
TC7183	agccagtgactcatgacgttggaatgcagttcggaatgcgtgt	TC7183_138_180	TC34807_1835_1877	similar to GP|19919877|gb|AAM08414.1|AF493056_1|AF493056 MF3 protein {Schistosoma japonicum}, partial (69%)	similar to UP|Q5C388_SCHJA (Q5C388) SJCHGC07871 protein (Fragment), partial (94%)
TC7183	agccagtgactcatgacgttggaatgcagttcggaatgcgtgt	TC7183_138_180	TC35792_2471_2513	similar to GP|19919877|gb|AAM08414.1|AF493056_1|AF493056 MF3 protein {Schistosoma japonicum}, partial (69%)	similar to UP|Q5C388_SCHJA (Q5C388) SJCHGC07871 protein (Fragment), complete
TC7183	agccagtgactcatgacgttggaatgcagttcggaatgcgtgt	TC7183_138_180	TC35792_1349_1391	similar to GP|19919877|gb|AAM08414.1|AF493056_1|AF493056 MF3 protein {Schistosoma japonicum}, partial (69%)	similar to UP|Q5C388_SCHJA (Q5C388) SJCHGC07871 protein (Fragment), complete
TC7184	aatccgccaattgaagtggacaggctttagatcgtcgagtagttg	TC7184_1020_1064
TC7185	gattggttcatcacgataagcaagcccgaacaccatgtcaaagta	TC7185_428_472
TC7186	actcaaagttggatctggtagtgttcatcatattgcaccaatcactct	TC7186_36_83	TC35125_376_423
TC7187	acaactgtgtccaccatcaacccaatcgaaattcaattccatcattg	TC7187_64_110	TC34474_64_110	weakly similar to GP|2564105|gb|AAC15914.1||AF007904 histone H1 {Chaetopterus variopedatus}, partial (19%)
TC7187	acaactgtgtccaccatcaacccaatcgaaattcaattccatcattg	TC7187_64_110	TC36174_128_173	weakly similar to GP|2564105|gb|AAC15914.1||AF007904 histone H1 {Chaetopterus variopedatus}, partial (19%)	weakly similar to UP|Q6TXI9_RAT (Q6TXI9) LRRGT00010, partial (22%)
TC7187	acaactgtgtccaccatcaacccaatcgaaattcaattccatcattg	TC7187_64_110	TC29823_589_634	weakly similar to GP|2564105|gb|AAC15914.1||AF007904 histone H1 {Chaetopterus variopedatus}, partial (19%)	weakly similar to UP|Q6TXI9_RAT (Q6TXI9) LRRGT00010, partial (22%)
TC7187	acaactgtgtccaccatcaacccaatcgaaattcaattccatcattg	TC7187_64_110	TC29823_1235_1280	weakly similar to GP|2564105|gb|AAC15914.1||AF007904 histone H1 {Chaetopterus variopedatus}, partial (19%)	weakly similar to UP|Q6TXI9_RAT (Q6TXI9) LRRGT00010, partial (22%)
TC7188	gtgtgcttcggtgcgcgttgtggtgaggttactggactct	TC7188_84_123
TC7189	tgatgtatctcttccgaaacccgaactcgatgtctccatggagg	TC7189_120_163	TC32521_524_567	similar to PIR|S20638|S20638 desmoyokin - mouse (fragment), partial (3%)	UP|EGG3_SCHMA (P13396) Eggshell protein precursor (Chorion protein), complete
TC7189	tgatgtatctcttccgaaacccgaactcgatgtctccatggagg	TC7189_120_163	CD128772_63_105	similar to PIR|S20638|S20638 desmoyokin - mouse (fragment), partial (3%)
TC7189	tgatgtatctcttccgaaacccgaactcgatgtctccatggagg	TC7189_120_163	TC35492_135_177	similar to PIR|S20638|S20638 desmoyokin - mouse (fragment), partial (3%)	UP|Q06279_SCHMA (Q06279) A.1.12/9 antigen (Fragment), partial (3%)
TC7189	tgatgtatctcttccgaaacccgaactcgatgtctccatggagg	TC7189_120_163	CD171335_185_227	similar to PIR|S20638|S20638 desmoyokin - mouse (fragment), partial (3%)	weakly similar to GP|17981389|gb|AAL50985.1||AF454372 AHNAK-related protein {Rattus norvegicus}, partial (22%)
TC7189	tgatgtatctcttccgaaacccgaactcgatgtctccatggagg	TC7189_120_163	TC31907_333_375	similar to PIR|S20638|S20638 desmoyokin - mouse (fragment), partial (3%)
TC7190	tggtccaaatcctaaattacttagttcacgtatcattccacatggtccg	TC7190_713_761	TC21883_713_761		similar to UP|Q5DDF7_SCHJA (Q5DDF7) SJCHGC00811 protein, partial (45%)
TC7191	tttgcgtaagaacccttgttgatccgtcctggagatgcatagttt	TC7191_602_646	TC31717_319_363	weakly similar to PIR|A48292|A48292 mucin, tracheobronchial - dog, partial (3%)	homologue to UP|Q4QQE8_SCHMA (Q4QQE8) Endonuclease-reverse transcriptase, partial (7%)
TC7191	tttgcgtaagaacccttgttgatccgtcctggagatgcatagttt	TC7191_602_646	TC32560_758_802	weakly similar to PIR|A48292|A48292 mucin, tracheobronchial - dog, partial (3%)	weakly similar to UP|Q28226_CANFA (Q28226) Mucin, partial (3%)
TC7192	tttaggagttgattagttctaccccgtaacaaggtgcgcttagcg	TC7192_873_917	TC34321_873_917		weakly similar to UP|Q5BSV8_SCHJA (Q5BSV8) SJCHGC03153 protein, partial (55%)
TC7193	gatggcgtttgaagcgtaaggtacatccatctgacgagtcccgcg	TC7193_248_292	CD082224_248_292
TC7194	tccagtttgtgtcaatgggtttcgctgatccagagtactgaaagt	TC7194_193_237	TC35897_193_237		similar to UP|Q4QQE8_SCHMA (Q4QQE8) Endonuclease-reverse transcriptase, partial (7%)
TC7195	cacttttcaagtctctttacgaagacagattagagtcaagctcaacaggg	TC7195_269_318	TC32658_170_219	weakly similar to PIR|T02995|T02995 unspecific monooxygenase- common tobacco, partial (10%)	similar to gb|AF158726.1|AF158726 Oikopleura sp. internal transcribed spacer 1, 5.8S ribosomal RNA gene, internal transcribed spacer 2, and 26S ribosomal RNA gene, complete sequence, partial (9%)
TC7195	cacttttcaagtctctttacgaagacagattagagtcaagctcaacaggg	TC7195_269_318	TC22677_768_817	weakly similar to PIR|T02995|T02995 unspecific monooxygenase- common tobacco, partial (10%)	similar to gb|AF158726.1|AF158726 Oikopleura sp. internal transcribed spacer 1, 5.8S ribosomal RNA gene, internal transcribed spacer 2, and 26S ribosomal RNA gene, complete sequence, partial (15%)
TC7196	atccactatcggtcacactgagtatttaggcttaccgggtggtcc	TC7196_145_189	TC36024_281_325
TC7197	cggcctcgtcgcccttcgattgttcatctacaagctacagagg	TC7197_93_135	TC28222_1114_1156		similar to gb|M75722.1|ALSCP23SA Alnus incana chloroplast 23S ribosomal RNA (23S rRNA) gene, partial (18%)
TC7198	gtgaagtcgcccgaaagtgtgcttgattcgactgcagctt	TC7198_176_215
TC7199	tggtcttacactggtgagcaagacttcgaataacgcaacctatca	TC7199_251_295	TC34957_234_278
TC7199	tggtcttacactggtgagcaagacttcgaataacgcaacctatca	TC7199_251_295	TC36180_251_295
TC7200	actcaccactcatcaccccgtgtagttgtatcgagagatgtg	TC7200_38_79	TC35179_629_670		similar to UP|Q6GP33_XENLA (Q6GP33) MGC80718 protein, partial (43%)
TC7201	gacaatagagacttgagtcattcaacaattcggcaatccgcttacagt	TC7201_124_171	CD127458_182_229
TC7201	gacaatagagacttgagtcattcaacaattcggcaatccgcttacagt	TC7201_124_171	CD143816_258_305
TC7201	gacaatagagacttgagtcattcaacaattcggcaatccgcttacagt	TC7201_124_171	CD180981_101_148
TC7201	gacaatagagacttgagtcattcaacaattcggcaatccgcttacagt	TC7201_124_171	CD111055_300_347
TC7201	gacaatagagacttgagtcattcaacaattcggcaatccgcttacagt	TC7201_124_171	TC26023_254_301		similar to RF|XP_506361.1|51963436|XM_506361 P0409B11.17-1 gene product {Oryza sativa (japonica cultivar-group)} (exp=-1; wgp=0; cg=0), partial (4%)
TC7202	ttaagtcgcacgaaattgagcaataacaggtctgtgatgccctta	TC7202_302_346	BG931981_126_170	similar to GP|16930529|gb|AAL31950.1||AF421549 CDH1-D {Gallus gallus}, partial (7%)
TC7202	ttaagtcgcacgaaattgagcaataacaggtctgtgatgccctta	TC7202_302_346	TC29511_302_346	similar to GP|16930529|gb|AAL31950.1||AF421549 CDH1-D {Gallus gallus}, partial (7%)	emb|X53986.1|SM16SRSS S.mansoni gene for 16S ribosomal RNA small subunit, partial (22%)
TC7202	ttaagtcgcacgaaattgagcaataacaggtctgtgatgccctta	TC7202_302_346	TC27651_729_773	similar to GP|16930529|gb|AAL31950.1||AF421549 CDH1-D {Gallus gallus}, partial (7%)	emb|X53047.1|SMSSSRRNA Schistosoma mansoni small subunit rRNA gene, partial (43%)
TC7202	ttaagtcgcacgaaattgagcaataacaggtctgtgatgccctta	TC7202_302_346	TC35350_136_178	similar to GP|16930529|gb|AAL31950.1||AF421549 CDH1-D {Gallus gallus}, partial (7%)	similar to UP|Q7TMB1_RAT (Q7TMB1) Ac1147 (Aa1262) (Ab2-057) (Aa1011), partial (7%)
TC7203	tgagaaatgcaattacgggagacagtccatgggtgctaacg	TC7203_674_714	TC26398_674_714		similar to emb|Z18289.1|PPC16SRNA Palmaria palmata Chloroplast for 16SrRNA gene, partial (11%)
TC7204	tgacaagattgaaggtcttcatccaattcgcatagcagatggcta	TC7204_358_402	TC30169_358_402	similar to SP|P80316|TCPE_MOUSE T-complex protein 1, epsilon subunit (TCP-1-epsilon) (CCT-epsilon). [Mouse] {Mus musculus}, partial (22%)	homologue to UP|Q5C2G7_SCHJA (Q5C2G7) SJCHGC05482 protein (Fragment), partial (44%)
TC7205	acagaacaactagaaagaattgcccaggacagagttggatgga	TC7205_299_341
TC7206	cgaagacggtggtgctggtttgtactgactagacgggagta	TC7206_33_73	TC35856_674_714	similar to PIR|T06291|T06291 extensin homolog T9E8.80 - Arabidopsis thaliana, partial (3%)	UP|Q4PSF3_ARATH (Q4PSF3) Proline-rich extensin-like family protein, partial (6%)
TC7207	gtacgttcttcagcgagactagctacggtcgttacgtcccacgtg	TC7207_418_462	TC34208_610_654	similar to SP|Q91060|TBA_NOTVI Tubulin alpha chain. [Eastern newt, Triturus viridescens] {Notophthalmus viridescens}, partial (26%)	homologue to UP|Q5DBX7_SCHJA (Q5DBX7) SJCHGC00873 protein, partial (27%)
TC7207	gtacgttcttcagcgagactagctacggtcgttacgtcccacgtg	TC7207_418_462	TC24510_209_253	similar to SP|Q91060|TBA_NOTVI Tubulin alpha chain. [Eastern newt, Triturus viridescens] {Notophthalmus viridescens}, partial (26%)	homologue to UP|Q5DBX7_SCHJA (Q5DBX7) SJCHGC00873 protein, complete
TC7208	gcagagaggtttacgggttgacaccatcgtttgagttaaagcagt	TC7208_1077_1121	TC29497_176_220
TC7209	cgccgaacaccactccgtcgaagacgtatcaccaacccggaaat	TC7209_16_59	TC25786_16_59
TC7209	cgccgaacaccactccgtcgaagacgtatcaccaacccggaaat	TC7209_16_59	TC33097_467_510
TC7209	cgccgaacaccactccgtcgaagacgtatcaccaacccggaaat	TC7209_16_59	TC34386_527_570
TC7209	cgccgaacaccactccgtcgaagacgtatcaccaacccggaaat	TC7209_16_59	CD148646_212_252
TC7210	agtcgatgtcttgcaccggtgacgtggatcgaccaactgtttcgc	TC7210_322_366	CD129705_50_94
TC7210	agtcgatgtcttgcaccggtgacgtggatcgaccaactgtttcgc	TC7210_322_366	CD187910_183_227
TC7210	agtcgatgtcttgcaccggtgacgtggatcgaccaactgtttcgc	TC7210_322_366	TC32215_322_366
TC7210	agtcgatgtcttgcaccggtgacgtggatcgaccaactgtttcgc	TC7210_322_366	TC25193_288_332
TC7210	agtcgatgtcttgcaccggtgacgtggatcgaccaactgtttcgc	TC7210_322_366	TC20522_239_283
TC7211	tctacgataggctgcagtcaatcttcgagaagtgcccaaccaagg	TC7211_926_970	TC29559_1182_1226		homologue to UP|Q4QQE8_SCHMA (Q4QQE8) Endonuclease-reverse transcriptase, partial (38%)
TC7212	tgagtgcaccgtctgtcgaaggagacctttccatgcccgatgtg	TC7212_2058_2101	TC31663_217_260		similar to UP|Q8Y2F4_RALSO (Q8Y2F4) PROBABLE RESPONSE REGULATOR TRANSCRIPTION REGULATOR PROTEIN, partial (7%)
TC7212	tgagtgcaccgtctgtcgaaggagacctttccatgcccgatgtg	TC7212_2058_2101	TC26278_211_254		similar to UP|Q8Y2F4_RALSO (Q8Y2F4) PROBABLE RESPONSE REGULATOR TRANSCRIPTION REGULATOR PROTEIN, partial (7%)
TC7212	tgagtgcaccgtctgtcgaaggagacctttccatgcccgatgtg	TC7212_2058_2101	TC26881_482_525
TC7212	tgagtgcaccgtctgtcgaaggagacctttccatgcccgatgtg	TC7212_2058_2101	TC27659_344_387
TC7212	tgagtgcaccgtctgtcgaaggagacctttccatgcccgatgtg	TC7212_2058_2101	TC21236_47_90
TC7213	ccaatattatggaccttaactgacggactgcgctgtgaccctctt	TC7213_33_77	TC30802_750_794		similar to emb|X68927.1|CHCKRRNL1 Chloroplast Chlamydomonas komma rrnL gene, exon 1, partial (30%)
TC7214	gcgacgttgacggctctggagcgttcacagcttgagttga	TC7214_480_519
TC7215	atgtgagcgagcgacttgtatcactaacaacggagtctactcact	TC7215_1224_1268
TC7216	ctagatcactaggtttcgggtctaaagcaacgaactgaacgccct	TC7216_552_596	TC36423_78_122		similar to emb|X68919.1|CHCZRRNL1 Chloroplast Chlamydomonas zebra rrnL gene, exon 1, partial (13%)
TC7217	gccccttatcaccttaaccaactagtacaccatatagacttgactacctc	TC7217_147_196	TC33419_147_196	similar to GP|12248335|gb|AAG13161.2||AF216698 NADH dehydrogenase subunit 2 {Schistosoma mansoni}, partial (15%)	similar to UP|Q9B8X6_SCHMA (Q9B8X6) NADH dehydrogenase subunit 2, partial (28%)
TC7217	gccccttatcaccttaaccaactagtacaccatatagacttgactacctc	TC7217_147_196	AA999637_8_51	similar to GP|12248335|gb|AAG13161.2||AF216698 NADH dehydrogenase subunit 2 {Schistosoma mansoni}, partial (15%)
TC7218	gagcatttagaggcattcatacgggactgcgaccaacgtacagat	TC7218_304_348	CD153382_291_335	weakly similar to GP|7293971|gb|AAF49330.1||AE003523 CG7564-PA {Drosophila melanogaster}, partial (43%)
TC7219	cagcccttacgtggattgaaccatcgacgcatcaaaggataatag	TC7219_1204_1248	TC34957_93_137
TC7219	cagcccttacgtggattgaaccatcgacgcatcaaaggataatag	TC7219_1204_1248	TC28995_1121_1163		homologue to UP|Q9ZM16_HELPJ (Q9ZM16) PHOSPHATIDYLGLYCEROPHOSPHATE SYNTHASE, partial (9%)
TC7219	cagcccttacgtggattgaaccatcgacgcatcaaaggataatag	TC7219_1204_1248	TC28995_106_148		homologue to UP|Q9ZM16_HELPJ (Q9ZM16) PHOSPHATIDYLGLYCEROPHOSPHATE SYNTHASE, partial (9%)
TC7219	cagcccttacgtggattgaaccatcgacgcatcaaaggataatag	TC7219_1204_1248	TC36180_113_154
TC7219	cagcccttacgtggattgaaccatcgacgcatcaaaggataatag	TC7219_1204_1248	TC24041_1393_1433		weakly similar to UP|Q5CZS5_BRARE (Q5CZS5) Im:6897425 protein (Fragment), partial (4%)
TC7220	caatgatcgttctgaaacaactagtgagagtggattagctgctgct	TC7220_438_483	CD095059_438_483
TC7220	caatgatcgttctgaaacaactagtgagagtggattagctgctgct	TC7220_438_483	TC23767_614_659		homologue to UP|Q5D9T4_SCHJA (Q5D9T4) SJCHGC09420 protein (Fragment), partial (80%)
TC7221	atacacattggcacgcataatgtccaaatcacgtcgttctgcctcca	TC7221_72_118	CD141079_75_118
TC7221	atacacattggcacgcataatgtccaaatcacgtcgttctgcctcca	TC7221_72_118	CD167786_392_435
TC7221	atacacattggcacgcataatgtccaaatcacgtcgttctgcctcca	TC7221_72_118	CD167786_284_327
TC7221	atacacattggcacgcataatgtccaaatcacgtcgttctgcctcca	TC7221_72_118	CD167786_68_111
TC7221	atacacattggcacgcataatgtccaaatcacgtcgttctgcctcca	TC7221_72_118	TC28239_161_204
TC7221	atacacattggcacgcataatgtccaaatcacgtcgttctgcctcca	TC7221_72_118	TC34151_326_369
TC7221	atacacattggcacgcataatgtccaaatcacgtcgttctgcctcca	TC7221_72_118	TC34778_69_112		weakly similar to UP|Q7XUE9_ORYSA (Q7XUE9) OJ991113_30.20 protein, partial (6%)
TC7222	agctttcgtgaagagaccgcctgattatagttacctacacctgaa	TC7222_267_311	TC34807_1112_1156	similar to GP|19919877|gb|AAM08414.1|AF493056_1|AF493056 MF3 protein {Schistosoma japonicum}, partial (41%)	similar to UP|Q5C388_SCHJA (Q5C388) SJCHGC07871 protein (Fragment), partial (94%)
TC7223	actgccgaactttaatcgaaccacctgatacaacgatttagggc	TC7223_530_573
TC7224	ttcataaacgtggtttaagtccttaattgcatgcgaggatagacagga	TC7224_130_177	TC36079_107_154		similar to UP|Q4QQE8_SCHMA (Q4QQE8) Endonuclease-reverse transcriptase, partial (16%)
TC7225	ccttattccatggatatctgtctccggcggtaagatcccaacaag	TC7225_72_116	CD086184_413_457
TC7226	tgatagctgccctcatacttctaacagcaacagactgactgc	TC7226_490_531	CD159269_131_172
TC7227	tcgtggtaatcagtgttcaggtaggatgtttgatagttacataacgcga	TC7227_681_729	TC36197_681_729	similar to GP|19067879|gb|AAK14815.1||AY027869 polyprotein {Schistosoma japonicum}, partial (8%)	similar to UP|Q8T5G5_SCHJA (Q8T5G5) Polyprotein, partial (8%)
TC7228	gggaaggcatagacagctatgaggttggcttacaagcactcaccc	TC7228_120_164	TC36266_120_164
TC7229	cgttgtagctgactgactgactacttcgagacattcggtaacatg	TC7229_808_852	TC36753_336_380	similar to GP|19067879|gb|AAK14815.1||AY027869 polyprotein {Schistosoma japonicum}, partial (12%)
TC7230	gagaagccacgcaggacaatacgaacttctcgcggaccagt	TC7230_316_356	TC35038_181_221		similar to UP|Q6AX85_XENLA (Q6AX85) LOC446265 protein (Fragment), partial (6%)
TC7231	ttatgaatacagtggtcgtgagtgctaaaaccggtatgagggc	TC7231_80_122
TC7232	tacccgaccgagctaaagggactgtgacatatgttcctgtaggtt	TC7232_53_97	TC36233_53_97		weakly similar to UP|Q5BSH2_SCHJA (Q5BSH2) SJCHGC04297 protein (Fragment), partial (88%)
TC7233	ttgtgacgcgattgagtgatttcctcagtatgcgtcctaaccact	TC7233_614_658	TC35197_584_628		similar to UP|Q4QQE8_SCHMA (Q4QQE8) Endonuclease-reverse transcriptase, partial (24%)
TC7234	acgttaaggtagcagcaacggtcggacaatgaaccaatctttaag	TC7234_463_507	TC36139_463_507	similar to SP|Q15436|S23A_HUMAN Protein transport protein Sec23A (SEC23-related protein A). [Human] {Homo sapiens}, partial (6%)	homologue to UP|Q5DCP2_SCHJA (Q5DCP2) SJCHGC01121 protein, partial (27%)
TC7235	cgaccctcctactcgttgccgtcactccatgactagaccaag	TC7235_108_149	TC34655_108_149		similar to UP|Q9X6G6_STRPY (Q9X6G6) Serum opacity factor precursor (Fragment), partial (7%)
TC7236	tcactctatggttcaatcatgcataccaccagtagggactttgtg	TC7236_541_585	TC36403_541_585		similar to UP|Q5BSH2_SCHJA (Q5BSH2) SJCHGC04297 protein (Fragment), partial (74%)
TC7237	acgagtgggtacgccgtacttcacatctcttaggatcactaacca	TC7237_887_931	TC36615_547_591
TC7238	cgttgtatcatcttatgtatctcatgtttatccgggctcgggacc	TC7238_642_686	TC36792_78_122		similar to UP|Q4QQE8_SCHMA (Q4QQE8) Endonuclease-reverse transcriptase, partial (13%)
TC7239	ggaagtcacccaactgcctcacaagccgtcacatggaatcct	TC7239_461_502	CD188469_105_146
TC7240	tcaggaaacagctatgactggccgtcgttttacactcaggaaaca	TC7240_53_97	TC35918_88_132
TC7240	tcaggaaacagctatgactggccgtcgttttacactcaggaaaca	TC7240_53_97	TC35918_53_97
TC7240	tcaggaaacagctatgactggccgtcgttttacactcaggaaaca	TC7240_53_97	TC35918_18_62
TC7240	tcaggaaacagctatgactggccgtcgttttacactcaggaaaca	TC7240_53_97	TC36753_719_761
TC7241	cctctcgattcctgatccgttgccttgagtcccgagattaaatt	TC7241_394_437	TC32591_452_495		homologue to UP|Q30KX0_SCHMA (Q30KX0) Reverse transcriptase SR3-left (Fragment), partial (15%)
TC7242	cgctgcgtgcttcgatatcttggtcatgtcagatgagtcgtgg	TC7242_44_86	BG931999_20_62	similar to GP|6715146|gb|AAF26302.1|AF184617_1|AF184617 proprotein convertase aPC6C isoform {Branchiostoma californiense}, partial (3%)
TC7242	cgctgcgtgcttcgatatcttggtcatgtcagatgagtcgtgg	TC7242_44_86	TC30953_46_88	similar to GP|6715146|gb|AAF26302.1|AF184617_1|AF184617 proprotein convertase aPC6C isoform {Branchiostoma californiense}, partial (3%)	similar to UP|Q5CEG7_CRYHO (Q5CEG7) Senescence-associated protein, partial (58%)
TC7242	cgctgcgtgcttcgatatcttggtcatgtcagatgagtcgtgg	TC7242_44_86	TC26071_199_241	similar to GP|6715146|gb|AAF26302.1|AF184617_1|AF184617 proprotein convertase aPC6C isoform {Branchiostoma californiense}, partial (3%)	homologue to gb|AF061796.1|AF061796 Branchiostoma floridae 5.8S ribosomal RNA gene, partial sequence; internal transcribed spacer 2, complete sequence; and 28S ribosomal RNA gene, partial sequence, partial (5%)
TC7242	cgctgcgtgcttcgatatcttggtcatgtcagatgagtcgtgg	TC7242_44_86	TC26811_241_283	similar to GP|6715146|gb|AAF26302.1|AF184617_1|AF184617 proprotein convertase aPC6C isoform {Branchiostoma californiense}, partial (3%)	homologue to gb|AF061796.1|AF061796 Branchiostoma floridae 5.8S ribosomal RNA gene, partial sequence; internal transcribed spacer 2, complete sequence; and 28S ribosomal RNA gene, partial sequence, partial (7%)
TC7242	cgctgcgtgcttcgatatcttggtcatgtcagatgagtcgtgg	TC7242_44_86	TC35596_273_315	similar to GP|6715146|gb|AAF26302.1|AF184617_1|AF184617 proprotein convertase aPC6C isoform {Branchiostoma californiense}, partial (3%)	similar to gb|AF158724.1|AF158724 Styela plicata internal transcribed spacer 1, 5.8S ribosomal RNA gene, internal transcribed spacer 2, and 26S ribosomal RNA gene, complete sequence, partial (7%)
TC7243	ttagttctacccagtaacaaggtgcattagcagatcacagcatgaaa	TC7243_16_62	TC33298_118_164	similar to PIR|T39903|T39903 serine-rich protein - fission yeast (Schizosaccharomyces pombe), partial (4%)	homologue to UP|Q3QZ76_XYLFA (Q3QZ76) Phage-related protein, partial (6%)
TC7243	ttagttctacccagtaacaaggtgcattagcagatcacagcatgaaa	TC7243_16_62	TC33628_185_231	similar to PIR|T39903|T39903 serine-rich protein - fission yeast (Schizosaccharomyces pombe), partial (4%)	similar to UP|Q4H8I8_9DEIO (Q4H8I8) NUDIX hydrolase, partial (6%)
TC7243	ttagttctacccagtaacaaggtgcattagcagatcacagcatgaaa	TC7243_16_62	TC33097_721_767	similar to PIR|T39903|T39903 serine-rich protein - fission yeast (Schizosaccharomyces pombe), partial (4%)
TC7243	ttagttctacccagtaacaaggtgcattagcagatcacagcatgaaa	TC7243_16_62	TC32963_35_81	similar to PIR|T39903|T39903 serine-rich protein - fission yeast (Schizosaccharomyces pombe), partial (4%)	homologue to UP|Q4QQE8_SCHMA (Q4QQE8) Endonuclease-reverse transcriptase, partial (8%)
TC7243	ttagttctacccagtaacaaggtgcattagcagatcacagcatgaaa	TC7243_16_62	TC33070_362_408	similar to PIR|T39903|T39903 serine-rich protein - fission yeast (Schizosaccharomyces pombe), partial (4%)	UP|Q66H37_RAT (Q66H37) Cyp2s1 protein (Fragment), partial (5%)
TC7243	ttagttctacccagtaacaaggtgcattagcagatcacagcatgaaa	TC7243_16_62	TC33070_909_955	similar to PIR|T39903|T39903 serine-rich protein - fission yeast (Schizosaccharomyces pombe), partial (4%)	UP|Q66H37_RAT (Q66H37) Cyp2s1 protein (Fragment), partial (5%)
TC7244	tgaaaggaacacgtgtacacagaaatacgaggaagtgatgactgtg	TC7244_290_335	TC28800_290_335
TC7245	aggctaatcacgtgatcttgatctgacttgtgtattgaactcctgtaga	TC7245_152_200	TC30366_154_202
TC7246	acatacgtcattggttcaagccgccacaatatatcaacgtaacga	TC7246_57_101	TC35815_753_797		similar to UP|Q3KTD5_SCHJA (Q3KTD5) SJCHGC09844 protein (Fragment), complete
TC7247	ctaggtcataaacgtaatgcagaacactcgtcacgagaagcagac	TC7247_231_275	TC32491_510_554
TC7248	atcagtgatgtgccgtactcttaatcaatcatccaatccttcacgca	TC7248_1021_1067	CD165291_255_301	similar to EGAD|95404|103407 antifreeze glycopeptide polyprotein afgp7/afgp8 precursor {Notothenia coriiceps}, partial (3%)
TC7248	atcagtgatgtgccgtactcttaatcaatcatccaatccttcacgca	TC7248_1021_1067	TC35128_187_233	similar to EGAD|95404|103407 antifreeze glycopeptide polyprotein afgp7/afgp8 precursor {Notothenia coriiceps}, partial (3%)	weakly similar to UP|Q64150_MOUSE (Q64150) Nuclear localization signal binding protein, partial (17%)
TC7248	atcagtgatgtgccgtactcttaatcaatcatccaatccttcacgca	TC7248_1021_1067	TC31277_614_660	similar to EGAD|95404|103407 antifreeze glycopeptide polyprotein afgp7/afgp8 precursor {Notothenia coriiceps}, partial (3%)	weakly similar to RF|XP_725054.1|82541657|XM_719961 metal ion transporter {Plasmodium yoelii yoelii str. 17XNL} (exp=-1; wgp=0; cg=0), partial (4%)
TC7248	atcagtgatgtgccgtactcttaatcaatcatccaatccttcacgca	TC7248_1021_1067	TC29823_885_931	similar to EGAD|95404|103407 antifreeze glycopeptide polyprotein afgp7/afgp8 precursor {Notothenia coriiceps}, partial (3%)	weakly similar to UP|Q6TXI9_RAT (Q6TXI9) LRRGT00010, partial (22%)
TC7249	ccgactcgaattcacgtatactcccggctagtcggtagaccatgc	TC7249_673_717	TC36286_641_685
TC7250	tgttgttcattgtccacaatttcgtgctcaccaaccgataccatc	TC7250_67_111	TC27942_67_111	weakly similar to PIR|T52648|T52648 dehydrodolichyl diphosphate synthase [validated] - Arabidopsis thaliana, partial (11%)	similar to GB|AAP97946.1|33235856|AE017157 HB6 protein {Chlamydophila pneumoniae TW-183} (exp=-1; wgp=0; cg=1), partial (5%)
TC7251	ctcatcaaccaaccactcttgtccactgggcgaatcgacg	TC7251_320_359
TC7252	ggtcctacattgtagctgactgactgactgactgaccctcc	TC7252_629_669	BG931009_280_320	similar to GP|19067879|gb|AAK14815.1||AY027869 polyprotein {Schistosoma japonicum}, partial (10%)
TC7253	gtccatacactttacaaacgtactccctacaaagctaatcattggcaagt	TC7253_209_258	TC30500_209_258		weakly similar to UP|Q3KTD5_SCHJA (Q3KTD5) SJCHGC09844 protein (Fragment), complete
TC7254	gcgactctcatccagacacttgagtatatctggttggcacgtagt	TC7254_2087_2131	TC28717_104_148	similar to PIR|T39903|T39903 serine-rich protein - fission yeast (Schizosaccharomyces pombe), partial (5%)	similar to UP|Q5DD55_SCHJA (Q5DD55) SJCHGC06778 protein, partial (15%)
TC7255	atatggtaccgagggttagtgaggatgaaggtcagtcaatcagtc	TC7255_512_556	TC36644_512_556	similar to GP|19067879|gb|AAK14815.1||AY027869 polyprotein {Schistosoma japonicum}, partial (8%)	weakly similar to UP|Q5BT16_SCHJA (Q5BT16) SJCHGC02985 protein, partial (55%)
TC7256	tacactccaattcatcaatacactcgctctttcacgtcgtgttgga	TC7256_369_414	TC33674_62_107		homologue to UP|Q6IFT8_SCHMA (Q6IFT8) Pol polyprotein, partial (18%)
TC7257	gtagtctgtcgttgatggtagccggacgtctgcatcagatcctcc	TC7257_600_644	TC32270_600_644		weakly similar to UP|Q4QQE8_SCHMA (Q4QQE8) Endonuclease-reverse transcriptase, partial (5%)
TC7258	gtcaccgtaggatatgagtatagcttgaatgcaacttcttactggaagga	TC7258_298_347
TC7259	ctgacaaacttaacaaattcaacatagccctcagcaacaggttcga	TC7259_148_193	TC30993_148_193		similar to UP|Q4QQE8_SCHMA (Q4QQE8) Endonuclease-reverse transcriptase, partial (25%)
TC7259	ctgacaaacttaacaaattcaacatagccctcagcaacaggttcga	TC7259_148_193	TC29480_146_187		homologue to UP|Q4QQE8_SCHMA (Q4QQE8) Endonuclease-reverse transcriptase, partial (6%)
TC7260	acattgacatctcaactctcgcagaatagtggcagtattgttgca	TC7260_438_482	CD179474_438_482
TC7261	atggtgtggatgtatctcttccgaaacccgaactcgatgtctc	TC7261_240_282	CD128772_71_113
TC7261	atggtgtggatgtatctcttccgaaacccgaactcgatgtctc	TC7261_240_282	TC35492_143_185		UP|Q06279_SCHMA (Q06279) A.1.12/9 antigen (Fragment), partial (3%)
TC7261	atggtgtggatgtatctcttccgaaacccgaactcgatgtctc	TC7261_240_282	CD171335_177_219		weakly similar to GP|17981389|gb|AAL50985.1||AF454372 AHNAK-related protein {Rattus norvegicus}, partial (22%)
TC7261	atggtgtggatgtatctcttccgaaacccgaactcgatgtctc	TC7261_240_282	TC31907_325_367
TC7261	atggtgtggatgtatctcttccgaaacccgaactcgatgtctc	TC7261_240_282	TC26881_87_129
TC7262	cggatatgggtacggcctgccacgaaaattatactgcctcgctcg	TC7262_1241_1285	TC31858_497_541	similar to PIR|T02995|T02995 unspecific monooxygenase- common tobacco, partial (25%)
TC7262	cggatatgggtacggcctgccacgaaaattatactgcctcgctcg	TC7262_1241_1285	TC27443_91_135	similar to PIR|T02995|T02995 unspecific monooxygenase- common tobacco, partial (25%)	homologue to gb|AF158725.1|AF158725 Thalia democratica internal transcribed spacer 1, 5.8S ribosomal RNA gene, internal transcribed spacer 2, and 26S ribosomal RNA gene, complete sequence, partial (10%)
TC7262	cggatatgggtacggcctgccacgaaaattatactgcctcgctcg	TC7262_1241_1285	TC35977_545_589	similar to PIR|T02995|T02995 unspecific monooxygenase- common tobacco, partial (25%)	similar to gb|AF158725.1|AF158725 Thalia democratica internal transcribed spacer 1, 5.8S ribosomal RNA gene, internal transcribed spacer 2, and 26S ribosomal RNA gene, complete sequence, partial (12%)
TC7263	tcggaaccctctttcgagcgcatcttaggactgacctgaccatgt	TC7263_1378_1422	TC34992_296_336	similar to PIR|T02995|T02995 unspecific monooxygenase- common tobacco, partial (18%)	homologue to gb|AF061796.1|AF061796 Branchiostoma floridae 5.8S ribosomal RNA gene, partial sequence; internal transcribed spacer 2, complete sequence; and 28S ribosomal RNA gene, partial sequence, partial (17%)
TC7264	tgcttgtcagacccaaatgcgattgatgcaactagggaatataaca	TC7264_783_828	TC29613_984_1029	weakly similar to EGAD|3988|651 adducin, alpha subunit, alt. transcript 2 {Homo sapiens}, partial (13%)	similar to UP|Q5DD72_SCHJA (Q5DD72) SJCHGC02571 protein, partial (89%)
TC7265	agacagctatgggattacgagtttcacgtgaacgattggtgcctt	TC7265_385_429	TC31322_979_1023	weakly similar to GP|510469|emb|CAA84414.1||Z34955 protein phosphatase 2A 65 kDa regulatory subunit, alpha isoform {Sus scrofa}, partial (16%)	weakly similar to UP|Q7PW34_ANOGA (Q7PW34) ENSANGP00000016496 (Fragment), partial (42%)
TC7266	catagactccaccggacacactacgcagaaccgaattgtccatatc	TC7266_9_54	TC35997_9_54		similar to UP|Q4QQE8_SCHMA (Q4QQE8) Endonuclease-reverse transcriptase, partial (24%)
TC7267	aatgtacttacttgcttacttacgccagttactcccaacgaagca	TC7267_269_313	TC36631_652_696		similar to UP|Q4QQE8_SCHMA (Q4QQE8) Endonuclease-reverse transcriptase, partial (22%)
TC7268	cgcggagataatgtgatgcgctctctgtatagggtatgccaga	TC7268_407_449	TC35977_1102_1144	similar to PIR|T02995|T02995 unspecific monooxygenase- common tobacco, partial (5%)	similar to gb|AF158725.1|AF158725 Thalia democratica internal transcribed spacer 1, 5.8S ribosomal RNA gene, internal transcribed spacer 2, and 26S ribosomal RNA gene, complete sequence, partial (12%)
TC7269	acctgaatttaacgtcaagaatcagagtcgtaaactgcgctgcta	TC7269_465_509	CD095361_465_509
TC7270	tcagttgccgctgtcttattactcgctgcacttaacagagtagtt	TC7270_34_78	TC33418_14_58		similar to UP|Q9QNC2_9VIRU (Q9QNC2) Coat protein, partial (8%)
TC7270	tcagttgccgctgtcttattactcgctgcacttaacagagtagtt	TC7270_34_78	TC26675_1222_1266		similar to UP|Q5BXE2_SCHJA (Q5BXE2) SJCHGC04905 protein (Fragment), partial (86%)
TC7271	cttgcgtttataacattggcgacggtgattaaaacggatctacgc	TC7271_1182_1226	TC26404_49_93	weakly similar to GP|10799003|gb|AAG23159.1||AF257083 polyprotein {Heterodera glycines}, partial (30%)	UP|Q4QQF1_SCHMA (Q4QQF1) Gag-pol polyprotein, partial (19%)
TC7271	cttgcgtttataacattggcgacggtgattaaaacggatctacgc	TC7271_1182_1226	TC26980_655_699	weakly similar to GP|10799003|gb|AAG23159.1||AF257083 polyprotein {Heterodera glycines}, partial (30%)	UP|Q4QQF1_SCHMA (Q4QQF1) Gag-pol polyprotein, partial (14%)
TC7272	ttgcagtgtactgactagacgcgagtatagcttttgtgccgac	TC7272_411_453	TC33885_42_84
TC7273	cctactgtatggcgcatagacgtggagaactgagaatgccatca	TC7273_142_185	BG931145_142_185
TC7274	tcccagagtagattgttgctaatagtttccgaaatatcttgcgtggac	TC7274_47_94	TC36748_439_486		similar to UP|Q4QQE8_SCHMA (Q4QQE8) Endonuclease-reverse transcriptase, partial (14%)
TC7275	acgtacgaagttctacattgtaactatctgacgcctgaaaattcagtcga	TC7275_404_453	TC36679_404_453
TC7276	ctttaccgccatcaatgtcccgaccgtagctgctaccaagacgtg	TC7276_271_315	CD185048_271_315	homologue to GP|28812112|dbj|BAC64980.1||AP004461 P0443G08.2 {Oryza sativa (japonica cultivar-group)}, partial (6%)
TC7277	ttcgctcactaaaatcgttggccatggtgacacttgaggaggaaa	TC7277_65_109
TC7278	agaagaggagttgctgtacgtgacgtgacaaacagggtgtagttg	TC7278_449_493	TC36045_197_241
TC7279	gagccttctactgatagcacgactgttagcaaaacgggatggaaa	TC7279_9_53	CD087723_9_53
TC7280	ggaaatgaggagatacaaattggcatacttggaatcagcgaaaccc	TC7280_239_284	TC32331_239_284		similar to UP|Q4QQE8_SCHMA (Q4QQE8) Endonuclease-reverse transcriptase, partial (13%)
TC7281	agtacaatctggccgctgctatggtaatcctgtttagtacgagag	TC7281_303_347	TC36265_1051_1095
TC7282	actgttggatatgttggttcaagcctgtagtcgtgcctggta	TC7282_520_561	TC30956_178_219	weakly similar to SP|Q9KU80|IF2_VIBCH Translation initiation factor IF-2. {Vibrio cholerae}, partial (3%)
TC7283	agtgatcgctcaacatcgacagaggagaagacgaaccactctcg	TC7283_268_311	TC32441_212_255
TC7284	aatccgtgaatagctaaaattacttgtgcacgtaaattttctcggcgttt	TC7284_214_263	TC32152_214_263
TC7285	tgtggtctaatggctaggcacacggtccagcattcaggag	TC7285_232_271
TC7286	tgagttttcccgtgttgggtcgaattaaaccgcaggctccactc	TC7286_444_487	TC27651_424_467	similar to GP|16930529|gb|AAL31950.1||AF421549 CDH1-D {Gallus gallus}, partial (9%)	emb|X53047.1|SMSSSRRNA Schistosoma mansoni small subunit rRNA gene, partial (43%)
TC7287	gttctactgtatagggcggatacgtggagaactacgaaagccatc	TC7287_23_67	TC35104_23_67		homologue to UP|Q4QQE8_SCHMA (Q4QQE8) Endonuclease-reverse transcriptase, partial (12%)
TC7288	ttcattacgataggcaagtcggatctctacttcaaggtagcagca	TC7288_195_239	TC35040_195_239		weakly similar to UP|Q5BSW1_SCHJA (Q5BSW1) SJCHGC03136 protein, partial (82%)
TC7289	cggtccgcgggcaattcgattaattctgccacccacagca	TC7289_27_66
TC7290	caaagggttgtggttgactattgttcagaagttctattgtaggacgagac	TC7290_7_56	TC36404_7_56		similar to UP|Q4QQE8_SCHMA (Q4QQE8) Endonuclease-reverse transcriptase, partial (13%)
TC7291	agacttgttgagtgagttagtgtccaagactagtaagctatgggaatagc	TC7291_638_687	CD059669_205_254
TC7292	catcctgccgtctgtcgctacctgggtatcacagatctgg	TC7292_72_111
TC7293	atcgtagccaatgttgccaccgtggtcatcgtcgtcgacgg	TC7293_164_204	TC27042_665_705	similar to GP|7299427|gb|AAF54617.1||AE003690 CG14701-PA {Drosophila melanogaster}, partial (30%)	UP|Q4PSF3_ARATH (Q4PSF3) Proline-rich extensin-like family protein, partial (8%)
TC7293	atcgtagccaatgttgccaccgtggtcatcgtcgtcgacgg	TC7293_164_204	TC27042_402_442	similar to GP|7299427|gb|AAF54617.1||AE003690 CG14701-PA {Drosophila melanogaster}, partial (30%)	UP|Q4PSF3_ARATH (Q4PSF3) Proline-rich extensin-like family protein, partial (8%)
TC7293	atcgtagccaatgttgccaccgtggtcatcgtcgtcgacgg	TC7293_164_204	TC22785_358_398	similar to GP|7299427|gb|AAF54617.1||AE003690 CG14701-PA {Drosophila melanogaster}, partial (30%)	similar to UP|Q99310_HAEIN (Q99310) Lipopolysaccharide core (lic2) locus. (Fragment), partial (69%)
TC7294	gggcttgcctatcgtggtgacaccaatcgagctattctggct	TC7294_22_63	TC34958_22_63		weakly similar to UP|Q5BSW1_SCHJA (Q5BSW1) SJCHGC03136 protein, partial (85%)
TC7295	agaatttgtggttgctgttggccgtcatagctgtattcgcagtct	TC7295_16_60	TC30676_25_69		UP|Q4STS7_TETNG (Q4STS7) Chromosome undetermined SCAF14118, whole genome shotgun sequence, partial (7%)
TC7296	ataaaatcatcggtgtggaactaagtatgcgacaagtagggcgga	TC7296_333_377	TC36582_333_377		similar to emb|X68887.1|CHCPRRNL1 Chloroplast Chlamydomonas peterfii rrnL gene, exon 1, partial (15%)
TC7297	tgccttgccgctcttgattagtctaatagccatgctaatctcttcaa	TC7297_16_62
TC7298	ccaaacatctgaaactcagtcagtcagtcagttacaacgtaggacc	TC7298_295_340
TC7299	gcccaaatcttgtaattgattccgagctgtccctcacatgtcgag	TC7299_170_214
TC7300	gatcgctttccaaacgtatctctgaacactatccagcttggctcc	TC7300_394_438	TC35245_394_438	GP|20153140|gb|AAM13601.1|AF482758_152|AF482758 V153 {Cowpox virus}, partial (7%)	homologue to UP|Q2VGV8_PETMA (Q2VGV8) Variable lymphocyte receptor diversity region (Fragment), partial (9%)
TC7301	actacccctggtagcaacggcataacaaccgaaatgataaagca	TC7301_178_221	TC25660_76_119	weakly similar to GP|22004017|dbj|BAC06460.1||AB078934 reverse transcriptase {Papilio xuthus}, partial (4%)
TC7302	cttcatactagcagttgagttgcggtcagcgtcgacttcccgaag	TC7302_305_349	TC36117_363_407		similar to UP|Q7NIE0_GLOVI (Q7NIE0) Gll2243 protein, partial (8%)
TC7303	tggagaatggtaagtttaatagcagcaactcaaggtctgagggca	TC7303_44_88	TC36630_600_644		weakly similar to UP|Q5BT21_SCHJA (Q5BT21) SJCHGC02974 protein, partial (92%)
TC7304	acaagcagactacgcagacccgaccgttgctgctaccttg	TC7304_153_192
TC7305	aaacagttgtcccatggactctgcgatcacgcttccgggtcgtt	TC7305_297_340	TC31062_297_340		weakly similar to UP|Q5C3C1_SCHJA (Q5C3C1) SJCHGC04023 protein (Fragment), partial (21%)
TC7306	tccctccttcattggaacctacactcaccattacgactcatgttt	TC7306_131_175	TC35557_131_175
TC7307	ctcgtagctattggtcgtcaaacatgttaaatgtgaggcagttgg	TC7307_229_273	TC35808_229_273		similar to UP|Q4QQE8_SCHMA (Q4QQE8) Endonuclease-reverse transcriptase, partial (3%)
TC7308	gtgtgaggaaccgggaaatgataatcgacttcataccactgactg	TC7308_459_503	TC36681_5_49		similar to UP|Q5BSW1_SCHJA (Q5BSW1) SJCHGC03136 protein, partial (87%)
TC7309	cacatatgagcagatagactactggagcgaacatcctatggcgat	TC7309_21_65	CD084837_21_65	similar to PIR|T02995|T02995 unspecific monooxygenase- common tobacco, partial (7%)
TC7310	tgatccttccgggttttggtatagttaggcatatctgtatgagtctaagg	TC7310_1016_1065	TC21144_1023_1072	homologue to GP|12248331|gb|AAG13157.2||AF216698 cytochrome c oxidase subunit 1 {Schistosoma mansoni}, complete	homologue to UP|Q9B8X8_SCHMA (Q9B8X8) Cytochrome c oxidase subunit 1, complete
TC7311	actcactgaagacaattggtgaacggttgctcaacttcgtggatca	TC7311_208_253	TC20560_208_253		homologue to UP|P72819_SYNY3 (P72819) Sll1652 protein, partial (9%)
TC7312	ccagctcagtggtctatcggttaagagctctggctcgagact	TC7312_464_505	TC21467_259_300
TC7313	gtcgccacgaggtctcaagatcttgatttcaattctagctgaggt	TC7313_197_241	TC24087_197_241
TC7314	agttgtgggtggctaagcaatcttaggtaatcatagtaaataggtggct	TC7314_553_601	AI964717_12_60	homologue to GP|12248331|gb|AAG13157.2||AF216698 cytochrome c oxidase subunit 1 {Schistosoma mansoni}, partial (28%)
TC7314	agttgtgggtggctaagcaatcttaggtaatcatagtaaataggtggct	TC7314_553_601	AW061409_12_60	homologue to GP|12248331|gb|AAG13157.2||AF216698 cytochrome c oxidase subunit 1 {Schistosoma mansoni}, partial (28%)
TC7314	agttgtgggtggctaagcaatcttaggtaatcatagtaaataggtggct	TC7314_553_601	BF936985_202_250	homologue to GP|12248331|gb|AAG13157.2||AF216698 cytochrome c oxidase subunit 1 {Schistosoma mansoni}, partial (28%)	cytochrome c oxidase subunit 1 {Schistosoma mansoni}
TC7314	agttgtgggtggctaagcaatcttaggtaatcatagtaaataggtggct	TC7314_553_601	AI975996_81_129	homologue to GP|12248331|gb|AAG13157.2||AF216698 cytochrome c oxidase subunit 1 {Schistosoma mansoni}, partial (28%)	cytochrome c oxidase subunit 1
TC7314	agttgtgggtggctaagcaatcttaggtaatcatagtaaataggtggct	TC7314_553_601	AI976259_295_343	homologue to GP|12248331|gb|AAG13157.2||AF216698 cytochrome c oxidase subunit 1 {Schistosoma mansoni}, partial (28%)	homologue to GP|12248331|gb|AAG13157.2||AF216698 cytochrome c oxidase subunit 1 {Schistosoma mansoni}, partial (19%)
TC7315	cgagtatttggtcagacaaatcggtcgcccactgaatgcagagaa	TC7315_365_409	CD152235_218_262
TC7315	cgagtatttggtcagacaaatcggtcgcccactgaatgcagagaa	TC7315_365_409	TC24897_365_409
TC7316	ggataccggctcaatagtctagaggttaagcgatcgcacg	TC7316_703_742
TC7317	tcagtgagctgatatctctacaacagacttgaaagaactccactggc	TC7317_738_784	TC35950_501_547
TC7318	gcatgcgtaacctgtctggtaaatatgcgtactgagatctggaag	TC7318_337_381	TC24767_337_381		similar to UP|Q2C6E5_9GAMM (Q2C6E5) 2-dehydro-3-deoxyphosphooctonate aldolase , partial (6%)
TC7320	acatagctccatgttgtgtgttcgagtatggttgataagcttaatcgatg	TC7320_206_255	TC23897_206_255
TC7321	gcccgtccagtgcttccagtattttcatggtgttctagcttcaat	TC7321_77_121	TC29447_77_121
TC7322	acttgtatccatgcaatcagtcagtcagtcacaacgtagaactcc	TC7322_281_325	TC28659_281_325
TC7323	gaagctagaccaccatttttgaagtaatagacccatccttaggcattca	TC7323_51_99	TC24787_51_99		similar to UP|Q5DF04_SCHJA (Q5DF04) SJCHGC06588 protein, partial (11%)
TC7324	atcttggattcgcactgctgaaaattcccacaataagacgaaacg	TC7324_313_357	TC27113_313_357
TC7325	atgaacttagaagccaagggaattcagtcgcctacatttctgact	TC7325_1029_1073	TC24946_73_117
TC7326	atggtgttaacgtctaactttcactaatccacaatgtctaacaaccggt	TC7326_468_516	TC36581_98_146
TC7327	atcggtgttgctcgcgagagcttaacctgtagatcactgagccgg	TC7327_641_685	TC35611_388_432
TC7328	atgcttgatgctaattacgattctcggcaaacgaacgaaggtcat	TC7328_245_289	TC36465_245_289		similar to UP|Q5BRE4_SCHJA (Q5BRE4) SJCHGC08508 protein, partial (31%)
TC7329	gtggtctatcagttaagtgctctatcacgagactggtaggtcctg	TC7329_157_201	CD114364_157_201
TC7330	cctaccgtttcatatctacttacttccgtctgccaatcgcttgaa	TC7330_1083_1127	TC26052_144_188	GP|1477478|gb|AAC47760.1||U39883 Y-box binding protein {Schistosoma mansoni}, complete	UP|Q27277_SCHMA (Q27277) Y-box binding protein, partial (12%)
TC7330	cctaccgtttcatatctacttacttccgtctgccaatcgcttgaa	TC7330_1083_1127	TC25355_1070_1114	GP|1477478|gb|AAC47760.1||U39883 Y-box binding protein {Schistosoma mansoni}, complete	UP|Q27277_SCHMA (Q27277) Y-box binding protein, complete
TC7331	ttcatagtcaaggcgaaacactacaaccatgtccgaatacttgga	TC7331_782_826	TC31058_783_827	weakly similar to GP|11875612|gb|AAG40729.1||AF282902 type IV collagen alpha 1 chain precursor {Hydra vulgaris}, partial (5%)	homologue to UP|Q5C3P1_SCHJA (Q5C3P1) SJCHGC06113 protein (Fragment), partial (53%)
TC7332	tctaaatatgctacagtcactacaacggttgccgccgcacc	TC7332_845_885	TC28740_826_866	weakly similar to SP|P05388|RLA0_HUMAN 60S acidic ribosomal protein P0 (L10E). [Human] {Homo sapiens}, partial (65%)	similar to UP|Q86EN9_SCHJA (Q86EN9) Clone ZZD1580 mRNA sequence, partial (54%)
TC7332	tctaaatatgctacagtcactacaacggttgccgccgcacc	TC7332_845_885	TC34211_1641_1681	weakly similar to SP|P05388|RLA0_HUMAN 60S acidic ribosomal protein P0 (L10E). [Human] {Homo sapiens}, partial (65%)	similar to UP|Q86EN9_SCHJA (Q86EN9) Clone ZZD1580 mRNA sequence, partial (93%)
TC7333	tcctcgataaaatgcttacgaccttcattccactcgtccactcat	TC7333_1075_1119	AI395066_268_312	similar to GP|3309068|gb|AAC26004.1||AF072935 small GTP-binding protein rab5 {Rattus norvegicus}, partial (73%)
TC7333	tcctcgataaaatgcttacgaccttcattccactcgtccactcat	TC7333_1075_1119	AI820464_218_262	similar to GP|3309068|gb|AAC26004.1||AF072935 small GTP-binding protein rab5 {Rattus norvegicus}, partial (73%)
TC7333	tcctcgataaaatgcttacgaccttcattccactcgtccactcat	TC7333_1075_1119	AW017172_215_259	similar to GP|3309068|gb|AAC26004.1||AF072935 small GTP-binding protein rab5 {Rattus norvegicus}, partial (73%)
TC7333	tcctcgataaaatgcttacgaccttcattccactcgtccactcat	TC7333_1075_1119	TC22653_446_490	similar to GP|3309068|gb|AAC26004.1||AF072935 small GTP-binding protein rab5 {Rattus norvegicus}, partial (73%)
TC7333	tcctcgataaaatgcttacgaccttcattccactcgtccactcat	TC7333_1075_1119	TC20403_526_570	similar to GP|3309068|gb|AAC26004.1||AF072935 small GTP-binding protein rab5 {Rattus norvegicus}, partial (73%)	similar to RF|NP_510111.1|17569347|NM_077710 R09A8.5 {Caenorhabditis elegans} (exp=-1; wgp=0; cg=0), partial (13%)
TC7334	caaatgggccatgatactactgaggacgaaacgagtgccgcatat	TC7334_637_681	CD157204_114_158	weakly similar to GP|18253041|gb|AAL62465.1||AY072284 60S acidic ribosomal protein P0 {Spodoptera frugiperda}, partial (41%)
TC7335	gatcttcggaagctagccgtaaatatggtaccattcccgcgtctg	TC7335_119_163	CD148364_119_163	EGAD|31790|32860 tubulin, beta-3 {Homo sapiens}, partial (6%)
TC7335	gatcttcggaagctagccgtaaatatggtaccattcccgcgtctg	TC7335_119_163	TC19890_136_180	EGAD|31790|32860 tubulin, beta-3 {Homo sapiens}, partial (6%)	homologue to UP|Q86ET5_SCHJA (Q86ET5) Clone ZZD1436 mRNA sequence, partial (64%)
TC7335	gatcttcggaagctagccgtaaatatggtaccattcccgcgtctg	TC7335_119_163	TC28813_746_790	EGAD|31790|32860 tubulin, beta-3 {Homo sapiens}, partial (6%)	UP|Q7Z1I4_SCHJA (Q7Z1I4) Beta-tubulin, partial (91%)
TC7335	gatcttcggaagctagccgtaaatatggtaccattcccgcgtctg	TC7335_119_163	TC24300_783_827	EGAD|31790|32860 tubulin, beta-3 {Homo sapiens}, partial (6%)	UP|Q7Z1I4_SCHJA (Q7Z1I4) Beta-tubulin, partial (97%)
TC7336	tgatactgttgtcgagccttacaatgcaactttgtcggtccacca	TC7336_657_701	CD166225_300_344	homologue to SP|P05217|TBB2_HUMAN Tubulin beta-2 chain. [Mouse] {Mus musculus}, complete	SP|P05217|TBB2_HUMAN Tubulin beta-2 chain. [Mouse] {Mus musculus}, partial (27%)
TC7336	tgatactgttgtcgagccttacaatgcaactttgtcggtccacca	TC7336_657_701	TC28813_529_573	homologue to SP|P05217|TBB2_HUMAN Tubulin beta-2 chain. [Mouse] {Mus musculus}, complete	UP|Q7Z1I4_SCHJA (Q7Z1I4) Beta-tubulin, partial (91%)
TC7336	tgatactgttgtcgagccttacaatgcaactttgtcggtccacca	TC7336_657_701	TC24300_566_610	homologue to SP|P05217|TBB2_HUMAN Tubulin beta-2 chain. [Mouse] {Mus musculus}, complete	UP|Q7Z1I4_SCHJA (Q7Z1I4) Beta-tubulin, partial (97%)
TC7337	gagattatgagcgggctgaacaacattgtatgcaattatggcacc	TC7337_141_185	TC25341_79_123	similar to GP|13775066|gb|AAK39123.1|AF363030_1|AF363030 UDP-N-acetylglucosaminyltransferase {Mus musculus}, partial (33%)	similar to UP|Q6PG10_MOUSE (Q6PG10) O-linked N-acetylglucosamine transferase, partial (21%)
TC7337	gagattatgagcgggctgaacaacattgtatgcaattatggcacc	TC7337_141_185	TC24702_90_134	similar to GP|13775066|gb|AAK39123.1|AF363030_1|AF363030 UDP-N-acetylglucosaminyltransferase {Mus musculus}, partial (33%)	similar to UP|Q6PG10_MOUSE (Q6PG10) O-linked N-acetylglucosamine transferase, partial (22%)
TC7337	gagattatgagcgggctgaacaacattgtatgcaattatggcacc	TC7337_141_185	TC31327_141_185	similar to GP|13775066|gb|AAK39123.1|AF363030_1|AF363030 UDP-N-acetylglucosaminyltransferase {Mus musculus}, partial (33%)	similar to UP|Q6PG10_MOUSE (Q6PG10) O-linked N-acetylglucosamine transferase, partial (25%)
TC7337	gagattatgagcgggctgaacaacattgtatgcaattatggcacc	TC7337_141_185	TC20970_106_150	similar to GP|13775066|gb|AAK39123.1|AF363030_1|AF363030 UDP-N-acetylglucosaminyltransferase {Mus musculus}, partial (33%)	similar to UP|Q9Y148_DROME (Q9Y148) BcDNA.GH04245 (Fragment), partial (69%)
TC7338	agcacttggacgattggatgaggcgaaatcatgctatctgaaagc	TC7338_422_466	TC24702_490_534	similar to GP|13775066|gb|AAK39123.1|AF363030_1|AF363030 UDP-N-acetylglucosaminyltransferase {Mus musculus}, partial (18%)	similar to UP|Q6PG10_MOUSE (Q6PG10) O-linked N-acetylglucosamine transferase, partial (22%)
TC7338	agcacttggacgattggatgaggcgaaatcatgctatctgaaagc	TC7338_422_466	TC24883_425_469	similar to GP|13775066|gb|AAK39123.1|AF363030_1|AF363030 UDP-N-acetylglucosaminyltransferase {Mus musculus}, partial (18%)	similar to UP|Q641I4_XENLA (Q641I4) Ogt-prov protein, partial (24%)
TC7338	agcacttggacgattggatgaggcgaaatcatgctatctgaaagc	TC7338_422_466	TC31327_541_585	similar to GP|13775066|gb|AAK39123.1|AF363030_1|AF363030 UDP-N-acetylglucosaminyltransferase {Mus musculus}, partial (18%)	similar to UP|Q6PG10_MOUSE (Q6PG10) O-linked N-acetylglucosamine transferase, partial (25%)
TC7339	tgggctggttgtcctgtagttacccttccactcgaaacattagcg	TC7339_3138_3182	TC26455_785_829	similar to GP|6942068|gb|AAF32311.1|AF217788_1|AF217788 O-glycosyltransferase {Drosophila melanogaster}, partial (81%)	homologue to UP|Q5C219_SCHJA (Q5C219) SJCHGC00985 protein (Fragment), complete
TC7340	gagctatggaggtcagcgcgccgcagactcgacattctgac	TC7340_667_707	TC21280_667_707	This is the longest open reading frame of the sequence that starts with Met	homologue to UP|Q26608_SCHMA (Q26608) (Liberia) tandem repeat, complete
TC7340	gagctatggaggtcagcgcgccgcagactcgacattctgac	TC7340_667_707	TC30297_1183_1223	This is the longest open reading frame of the sequence that starts with Met	homologue to UP|Q26608_SCHMA (Q26608) (Liberia) tandem repeat, partial (54%)
TC7341	gccgtgtaaagtcgcagttcacactataggagggcatatgttaga	TC7341_1023_1067	CD090607_150_194	SP|P72983|Y20L_SYNY3 Ycf20-like protein. [strain PCC 6803] {Synechocystis sp.}, partial (10%)
TC7341	gccgtgtaaagtcgcagttcacactataggagggcatatgttaga	TC7341_1023_1067	TC24845_892_936	SP|P72983|Y20L_SYNY3 Ycf20-like protein. [strain PCC 6803] {Synechocystis sp.}, partial (10%)	UP|Q4QQD3_SCHMA (Q4QQD3) Gag-pol polyprotein, partial (56%)
TC7342	acactaagcctgatatgtttaacgcccagtataaaggcatcatgga	TC7342_411_456	CD086248_411_456
TC7342	acactaagcctgatatgtttaacgcccagtataaaggcatcatgga	TC7342_411_456	TC21280_1086_1131		homologue to UP|Q26608_SCHMA (Q26608) (Liberia) tandem repeat, complete
TC7343	gaccttcgcccactcgatcacctaccttgactgcaatggaacgaa	TC7343_193_237	TC25654_193_237	weakly similar to PIR|B87519|B87519 propionyl-CoA carboxylase, alpha subunit [imported] - Caulobacter crescentus, partial (6%)	similar to UP|Q5BSC4_SCHJA (Q5BSC4) SJCHGC05113 protein, partial (74%)
TC7344	agctttgatatatgggataatgggcgcataacgatgtagtattgtgtgtg	TC7344_123_172	TC21046_123_172		similar to UP|Q26608_SCHMA (Q26608) (Liberia) tandem repeat, partial (28%)
TC7345	gtacactaacccgatcgataaatccactgctctctaatcggcggt	TC7345_369_413	TC23338_369_413		similar to UP|Q26608_SCHMA (Q26608) (Liberia) tandem repeat, partial (28%)
TC7346	ttatttgccggtggtccttataataagacgtggccacagca	TC7346_25_65	TC30230_25_65		weakly similar to UP|Q5D9T2_SCHJA (Q5D9T2) SJCHGC06920 protein, partial (26%)
TC7347	gtttgccgggcggctaaactcaatagttccgttagtttgagggtg	TC7347_721_765	TC22962_721_765		UP|RL22_HELHP (Q7VGD9) 50S ribosomal protein L22, partial (5%)
TC7348	attatgtactcaccactagcgatcgattttagcaggcgtttcccg	TC7348_401_445	TC22304_401_445		similar to UP|Q26608_SCHMA (Q26608) (Liberia) tandem repeat, partial (27%)
TC7349	gttggtcccacgtaggtcgacggagctatggaggtcagcg	TC7349_1776_1815
TC7350	tcccactgcgtcctcgctaactaccatactattaacattggtaatacc	TC7350_352_399	TC30297_338_385		homologue to UP|Q26608_SCHMA (Q26608) (Liberia) tandem repeat, partial (54%)
TC7351	acaccacagtattcgatcatgaacgtcttctaagggttcctcgta	TC7351_322_366	TC22056_322_366		similar to UP|Q26608_SCHMA (Q26608) (Liberia) tandem repeat, partial (27%)
TC7352	gtcctacattgtagctgactgaatggctgtcattagtcctcacac	TC7352_233_277	TC26610_233_277		homologue to UP|RL22_HELHP (Q7VGD9) 50S ribosomal protein L22, partial (6%)
TC7353	taggacaaatcgggttgaagaatggtgttcggcggcctatg	TC7353_600_640	TC34699_61_101		similar to UP|Q4QQE8_SCHMA (Q4QQE8) Endonuclease-reverse transcriptase, partial (5%)
TC7353	taggacaaatcgggttgaagaatggtgttcggcggcctatg	TC7353_600_640	TC33932_1208_1248		reverse transcriptase [Schistosoma mansoni]
TC7354	acagtttggtgattacctcaatgtgtatcttatccacttccatcgctt	TC7354_269_316	TC34699_238_285		similar to UP|Q4QQE8_SCHMA (Q4QQE8) Endonuclease-reverse transcriptase, partial (5%)
TC7355	aattgcgtctgagagaaccgtcgccactgcctccatcctc	TC7355_1379_1418
TC7356	cttttccctagtcagtcgcacatcgttcgagaatgttcgtagcaa	TC7356_55_99
TC7357	ctgcattatagaagatgcctatggaacaaatggttgccaggagagt	TC7357_508_553	TC20262_499_544
TC7358	tttacctgtcaatcaatgtgcaggactaagttgggagttgtacgc	TC7358_2919_2963	TC21161_62_106	similar to SP|O00505|IMA3_HUMAN Importin alpha-3 subunit (Karyopherin alpha-3 subunit) (SRP1-gamma). [Human] {Homo sapiens}, partial (85%)
TC7359	gttcttgtacgtgacattaaaggtatgaccggtgtcccattcgga	TC7359_1095_1139	TC25549_228_272	unknown	similar to UP|Q8T0G0_DROME (Q8T0G0) LD05405p, partial (3%)
TC7360	agcactaccttcgctaatagatctctggcgccgcaagtcagcaca	TC7360_993_1037	CD138184_124_168	similar to GP|9930140|gb|AAG02041.1||AF270979 E23 {Drosophila melanogaster}, partial (4%)
TC7360	agcactaccttcgctaatagatctctggcgccgcaagtcagcaca	TC7360_993_1037	TC27442_124_168	similar to GP|9930140|gb|AAG02041.1||AF270979 E23 {Drosophila melanogaster}, partial (4%)	similar to UP|Q5BSM9_SCHJA (Q5BSM9) SJCHGC03754 protein (Fragment), partial (88%)
TC7360	agcactaccttcgctaatagatctctggcgccgcaagtcagcaca	TC7360_993_1037	TC26713_260_304	similar to GP|9930140|gb|AAG02041.1||AF270979 E23 {Drosophila melanogaster}, partial (4%)	similar to UP|Q5BSM9_SCHJA (Q5BSM9) SJCHGC03754 protein (Fragment), partial (88%)
TC7361	tgtgcttggccgtgctaacacagtaatgcatttcgtcactaacac	TC7361_491_535	TC28311_491_535	similar to PIR|T39903|T39903 serine-rich protein - fission yeast (Schizosaccharomyces pombe), partial (7%)	similar to UP|Q5BSM9_SCHJA (Q5BSM9) SJCHGC03754 protein (Fragment), partial (32%)
TC7361	tgtgcttggccgtgctaacacagtaatgcatttcgtcactaacac	TC7361_491_535	TC27442_723_767	similar to PIR|T39903|T39903 serine-rich protein - fission yeast (Schizosaccharomyces pombe), partial (7%)	similar to UP|Q5BSM9_SCHJA (Q5BSM9) SJCHGC03754 protein (Fragment), partial (88%)
TC7361	tgtgcttggccgtgctaacacagtaatgcatttcgtcactaacac	TC7361_491_535	TC24399_212_256	similar to PIR|T39903|T39903 serine-rich protein - fission yeast (Schizosaccharomyces pombe), partial (7%)	similar to UP|Q5C4D9_SCHJA (Q5C4D9) SJCHGC05026 protein (Fragment), partial (76%)
TC7361	tgtgcttggccgtgctaacacagtaatgcatttcgtcactaacac	TC7361_491_535	TC26713_859_903	similar to PIR|T39903|T39903 serine-rich protein - fission yeast (Schizosaccharomyces pombe), partial (7%)	similar to UP|Q5BSM9_SCHJA (Q5BSM9) SJCHGC03754 protein (Fragment), partial (88%)
TC7362	gaagctcgcctgctaaacaatcaacaccttcatgcacatgtcttg	TC7362_886_930	TC30544_871_915	GP|19071249|gb|AAL84173.1|AF422164_1|AF422164 receptor for activated PKC {Schistosoma mansoni}, complete	UP|Q8T6T3_SCHMA (Q8T6T3) Receptor for activated PKC, complete
TC7363	agtgactgtagtttgcgcacaacacattacggacatactgggtatc	TC7363_542_587	TC29269_543_588	GP|19071249|gb|AAL84173.1|AF422164_1|AF422164 receptor for activated PKC {Schistosoma mansoni}, partial (60%)	UP|Q8T6T3_SCHMA (Q8T6T3) Receptor for activated PKC, partial (60%)
TC7363	agtgactgtagtttgcgcacaacacattacggacatactgggtatc	TC7363_542_587	TC30544_579_619	GP|19071249|gb|AAL84173.1|AF422164_1|AF422164 receptor for activated PKC {Schistosoma mansoni}, partial (60%)	UP|Q8T6T3_SCHMA (Q8T6T3) Receptor for activated PKC, complete
TC7364	tgctatggatgcaaccgccaatgatgtcccttcgccttatcaagt	TC7364_1307_1351	TC27096_220_264	similar to GP|3892185|gb|AAC78302.1||AF064591 protein disulfide isomerase {Schistosoma japonicum}, complete	homologue to UP|ERP60_SCHMA (P38658) Probable protein disulfide-isomerase ER-60 precursor (ERP60) , partial (30%)
TC7364	tgctatggatgcaaccgccaatgatgtcccttcgccttatcaagt	TC7364_1307_1351	TC20283_1277_1321	similar to GP|3892185|gb|AAC78302.1||AF064591 protein disulfide isomerase {Schistosoma japonicum}, complete	UP|ERP60_SCHMA (P38658) Probable protein disulfide-isomerase ER-60 precursor (ERP60) , complete
TC7365	gctaatccaaatatcggtgtcgctactaaccaaggtggcgctgtt	TC7365_2639_2683	TC30923_1822_1866	PIR|I51382|I51382 achaete-scute homolog - chicken, partial (7%)
TC7366	aaagtatctgctcggagttcggagttagtggctaccctactc	TC7366_344_385	TC22795_307_348	similar to GP|3892185|gb|AAC78302.1||AF064591 protein disulfide isomerase {Schistosoma japonicum}, partial (29%)	UP|ERP60_SCHMA (P38658) Probable protein disulfide-isomerase ER-60 precursor (ERP60) , partial (32%)
TC7366	aaagtatctgctcggagttcggagttagtggctaccctactc	TC7366_344_385	TC22128_344_385	similar to GP|3892185|gb|AAC78302.1||AF064591 protein disulfide isomerase {Schistosoma japonicum}, partial (29%)	UP|ERP60_SCHMA (P38658) Probable protein disulfide-isomerase ER-60 precursor (ERP60) , partial (33%)
TC7366	aaagtatctgctcggagttcggagttagtggctaccctactc	TC7366_344_385	TC20283_277_318	similar to GP|3892185|gb|AAC78302.1||AF064591 protein disulfide isomerase {Schistosoma japonicum}, partial (29%)	UP|ERP60_SCHMA (P38658) Probable protein disulfide-isomerase ER-60 precursor (ERP60) , complete
TC7367	agctgtagcctctagtctatcggtagaagcaacatacctgaacaa	TC7367_185_229	TC25734_185_229
TC7368	aacctttcgtcaccgattctcgtatcaagcatttactcaaaggaga	TC7368_1355_1400	TC24030_1337_1382	weakly similar to GP|10440990|gb|AAG16892.1|AF173680_1|AF173680 myosin regulatory light chain {Riftia pachyptila}, partial (80%)	homologue to UP|Q5DGV3_SCHJA (Q5DGV3) SJCHGC05265 protein, partial (87%)
TC7369	attcattccgtgctgcgctttagttgttgtgaccttcacaatcta	TC7369_1000_1044
TC7370	aagattccagtcgccggtagtatcacaacaagatcaattctcctg	TC7370_1160_1204	TC32769_1160_1204	weakly similar to GP|24659630|gb|AAH39185.1||BC039185 Tcerg1 protein {Mus musculus}, partial (10%)	homologue to UP|Q5D9W6_SCHJA (Q5D9W6) SJCHGC06245 protein, partial (88%)
TC7371	tttatgatcggctatttgcaaccaatcacgcgttacattctgca	TC7371_897_940	TC24576_897_940		homologue to UP|Q5D9W6_SCHJA (Q5D9W6) SJCHGC06245 protein, partial (11%)
TC7372	cgggtttaaacctccggatttcaagggtgacgattatttcaatcca	TC7372_503_548	TC36184_148_193		homologue to UP|Q5D9W6_SCHJA (Q5D9W6) SJCHGC06245 protein, partial (11%)
TC7373	tagtagtcgaccggtatctagcacggctgttcatggggctcca	TC7373_352_394
TC7374	aaggtacgtactctgtcattcggaatcttttcaaaacgaggatcggtac	TC7374_344_392	CD096867_344_391	weakly similar to GP|16183129|gb|AAL13636.1||AY058407 GH18144p {Drosophila melanogaster}, partial (11%)
TC7375	tatctcaccggaagtatgcagtatgtaggaaatgcgatggttggg	TC7375_875_919	TC23315_875_919
TC7376	gaaactaatggtcctgcaagtgaagtagaagcacctacagctgtt	TC7376_1501_1545	CD158090_254_298	weakly similar to GP|24659630|gb|AAH39185.1||BC039185 Tcerg1 protein {Mus musculus}, partial (22%)	weakly similar to GP|24659630|gb|AAH39185.1||BC039185 Tcerg1 protein {Mus musculus}, partial (4%)
TC7376	gaaactaatggtcctgcaagtgaagtagaagcacctacagctgtt	TC7376_1501_1545	TC24486_311_355	weakly similar to GP|24659630|gb|AAH39185.1||BC039185 Tcerg1 protein {Mus musculus}, partial (22%)	similar to UP|Q7PMV0_ANOGA (Q7PMV0) ENSANGP00000003488 (Fragment), partial (33%)
TC7377	gatcgcagccgaggatacggagtaaaggacaatggtggttattac	TC7377_561_605	TC24101_530_574	similar to GP|1477478|gb|AAC47760.1||U39883 Y-box binding protein {Schistosoma mansoni}, partial (47%)	homologue to UP|Q5DE71_SCHJA (Q5DE71) SJCHGC05173 protein, complete
TC7378	gtgacgctgttcacctactgtctaacatttgaacgtgcgtcaacc	TC7378_60_104	TC27464_60_104	GP|21217531|gb|AAM43941.1|AF510339_1|AF510339 elastase 2a {Schistosoma mansoni}, complete	UP|Q8MUV8_SCHMA (Q8MUV8) Elastase 2a, complete
TC7379	cagattctggtaatcatgtggtcatatcacgcgttcgcattttcc	TC7379_454_498	TC31721_79_123		similar to UP|Q5DCP4_SCHJA (Q5DCP4) SJCHGC00398 protein, partial (45%)
TC7379	cagattctggtaatcatgtggtcatatcacgcgttcgcattttcc	TC7379_454_498	TC33363_445_489		similar to UP|Q5DCP4_SCHJA (Q5DCP4) SJCHGC00398 protein, partial (69%)
TC7379	cagattctggtaatcatgtggtcatatcacgcgttcgcattttcc	TC7379_454_498	BE519457_200_242
TC7380	gatagctggattgttaagtcgcgggtcgtgcccttgttcgc	TC7380_213_253	TC28257_213_253		similar to UP|Q5DCP4_SCHJA (Q5DCP4) SJCHGC00398 protein, partial (33%)
TC7381	aacgagaatggtgctcaattagttgaacaacggtcgggaatcgat	TC7381_473_517	TC31161_473_517	weakly similar to GP|23093307|gb|AAF49431.2||AE003526 CG4032-PA {Drosophila melanogaster}, partial (3%)	UP|Q5BXT3_SCHJA (Q5BXT3) SJCHGC03955 protein (Fragment), partial (28%)
TC7381	aacgagaatggtgctcaattagttgaacaacggtcgggaatcgat	TC7381_473_517	TC21293_953_997	weakly similar to GP|23093307|gb|AAF49431.2||AE003526 CG4032-PA {Drosophila melanogaster}, partial (3%)	homologue to UP|Q5BXT3_SCHJA (Q5BXT3) SJCHGC03955 protein (Fragment), partial (92%)
TC7382	cccagagttgatctccactccgggactccgagacttactaatagt	TC7382_55_99	CD088271_55_99	similar to GP|15291615|gb|AAK93076.1||AY051652 LD03534p {Drosophila melanogaster}, partial (10%)
TC7383	aggaatccgaatctatcgacgcactaacaccgctgtagtaattcag	TC7383_28_73	AA999326_405_450	SP|P13566|CABP_SCHMA Calcium-binding protein (CABP). [Blood fluke] {Schistosoma mansoni}, complete
TC7383	aggaatccgaatctatcgacgcactaacaccgctgtagtaattcag	TC7383_28_73	TC31752_560_605	SP|P13566|CABP_SCHMA Calcium-binding protein (CABP). [Blood fluke] {Schistosoma mansoni}, complete	similar to UP|Q5D9P3_SCHJA (Q5D9P3) SJCHGC06212 protein, complete
TC7384	actgaaccttgttataatacgctatttggaccgagaggatatggtgca	TC7384_205_252	TC28639_205_252	weakly similar to GP|14334082|gb|AAK60524.1|AF367970_1|AF367970 thymus LIM protein TLP-A {Mus musculus}, partial (30%)	weakly similar to UP|Q5BS49_SCHJA (Q5BS49) SJCHGC06247 protein, partial (91%)
TC7384	actgaaccttgttataatacgctatttggaccgagaggatatggtgca	TC7384_205_252	TC35730_436_483	weakly similar to GP|14334082|gb|AAK60524.1|AF367970_1|AF367970 thymus LIM protein TLP-A {Mus musculus}, partial (30%)	weakly similar to UP|CRIP2_MOUSE (Q9DCT8) Cysteine-rich protein 2 (CRP2) (Heart LIM protein), partial (22%)
TC7385	tactacagcggtgttagtgcgtcgatagattcggattcctatttcg	TC7385_578_623	AA999326_411_456	weakly similar to GP|20152215|dbj|BAB89357.1||AB081565 calcyphosine {Halichondria okadai}, partial (75%)
TC7385	tactacagcggtgttagtgcgtcgatagattcggattcctatttcg	TC7385_578_623	TC31752_566_611	weakly similar to GP|20152215|dbj|BAB89357.1||AB081565 calcyphosine {Halichondria okadai}, partial (75%)	similar to UP|Q5D9P3_SCHJA (Q5D9P3) SJCHGC06212 protein, complete
TC7386	agctccacgtgaagtatcaccactcatacgaacagcacgtt	TC7386_182_222	TC31312_72_112	SP|P13566|CABP_SCHMA Calcium-binding protein (CABP). [Blood fluke] {Schistosoma mansoni}, partial (48%)	similar to UP|Q5BQW6_SCHJA (Q5BQW6) SJCHGC09783 protein, partial (92%)
TC7387	aggctgcaatcaattatagagaagtgctcacgaaaggacctca	TC7387_576_618	TC31921_345_387		similar to UP|Q4QQE8_SCHMA (Q4QQE8) Endonuclease-reverse transcriptase, partial (28%)
TC7387	aggctgcaatcaattatagagaagtgctcacgaaaggacctca	TC7387_576_618	TC25973_823_865		similar to UP|Q4QQE8_SCHMA (Q4QQE8) Endonuclease-reverse transcriptase, partial (16%)
TC7387	aggctgcaatcaattatagagaagtgctcacgaaaggacctca	TC7387_576_618	TC33326_887_929		similar to UP|Q4QQE8_SCHMA (Q4QQE8) Endonuclease-reverse transcriptase, partial (60%)
TC7388	tagctattgctgatactggcacttcgatgatcgccggtccaacag	TC7388_1343_1387	AI110903_208_252	GP|1778026|gb|AAB63442.1||U60995 aspartic proteinase {Schistosoma mansoni}, complete
TC7388	tagctattgctgatactggcacttcgatgatcgccggtccaacag	TC7388_1343_1387	TC20141_825_869	GP|1778026|gb|AAB63442.1||U60995 aspartic proteinase {Schistosoma mansoni}, complete	UP|P91802_SCHMA (P91802) Aspartic proteinase (Fragment), complete
TC7389	actaatttggtcggaatcgagtctggttcattcatcccaacgatg	TC7389_229_273	TC26229_230_274
TC7390	gcctagacacctcacaagttgagagtcgcttttgtagacgaatc	TC7390_824_867	TC36401_329_372
TC7391	tactttgcactgttgacccgtcgtaccttagttatatgtccctca	TC7391_943_987	TC23038_943_987		similar to UP|Q4L235_HUMAN (Q4L235) 2-aminoadipic 6-semialdehyde dehydrogenase, partial (3%)
TC7392	aactctgtcctgcgcaatcctttccagatctgttctgttctgaat	TC7392_237_281	TC28447_108_152		similar to UP|Q4QQE8_SCHMA (Q4QQE8) Endonuclease-reverse transcriptase, partial (6%)
TC7393	tcgtctaatctttgggtgccgtcaaaatactgtagctaccttgac	TC7393_395_439	TC30418_395_439	GP|1778026|gb|AAB63442.1||U60995 aspartic proteinase {Schistosoma mansoni}, partial (25%)	UP|P91802_SCHMA (P91802) Aspartic proteinase (Fragment), partial (25%)
TC7394	ccaaattgtccgaacgttccatgtacctatagagtgttgctctgg	TC7394_383_427	CD088058_111_155
TC7395	tcgacatgagtacaggagtaacgcttcaatgtaacgtcacacaga	TC7395_309_353	CD163146_87_131
TC7396	ttccagcttacaagtcacgtgcaatttcggcagcggctttataac	TC7396_1738_1782	TC25414_21_65	similar to SP|P50538|MAD_MOUSE MAD protein (MAX dimerizer). [Mouse] {Mus musculus}, partial (11%)
TC7396	ttccagcttacaagtcacgtgcaatttcggcagcggctttataac	TC7396_1738_1782	TC25867_579_623	similar to SP|P50538|MAD_MOUSE MAD protein (MAX dimerizer). [Mouse] {Mus musculus}, partial (11%)
TC7397	accgacaggtgaactgcttatagtgccaatgggtgaactgagact	TC7397_27_71	TC30635_486_530		homologue to UP|Q5DHQ4_SCHJA (Q5DHQ4) SJCHGC02466 protein, partial (60%)
TC7397	accgacaggtgaactgcttatagtgccaatgggtgaactgagact	TC7397_27_71	TC19869_760_804		homologue to UP|Q5DHQ4_SCHJA (Q5DHQ4) SJCHGC02466 protein, complete
TC7399	acaggttattgttcagagttatgcggtgtgggtcatgcttatatgc	TC7399_568_613	TC24936_519_564	homologue to GP|12248332|gb|AAG13158.2||AF216698 cytochrome c oxidase subunit 2 {Schistosoma mansoni}, complete	homologue to UP|Q9MD49_SCHMA (Q9MD49) Cytochrome c oxidase subunit 2, complete
TC7401	ggttatgtcggctttgatctgtggcaagtcgattcagggtcaatc	TC7401_954_998	TC36005_301_345	SP|Q06814|CRTC_SCHMA Calreticulin precursor (SM4 protein). [Blood fluke] {Schistosoma mansoni}, complete	GB|AAA19024.1|499349|SCMCALRET calreticulin {Schistosoma mansoni} (exp=-1; wgp=0; cg=0), partial (33%)
TC7401	ggttatgtcggctttgatctgtggcaagtcgattcagggtcaatc	TC7401_954_998	NP191241_868_912	SP|Q06814|CRTC_SCHMA Calreticulin precursor (SM4 protein). [Blood fluke] {Schistosoma mansoni}, complete	GB|L24159.1|AAA19024.1 calreticulin
TC7401	ggttatgtcggctttgatctgtggcaagtcgattcagggtcaatc	TC7401_954_998	TC19983_954_998	SP|Q06814|CRTC_SCHMA Calreticulin precursor (SM4 protein). [Blood fluke] {Schistosoma mansoni}, complete	UP|CRTC_SCHMA (Q06814) Calreticulin precursor (SM4 protein), complete
TC7402	aagtggaagaaggatcgttggaagatgattgggatatgcttcca	TC7402_392_435	TC31353_392_435	homologue to SP|Q06814|CRTC_SCHMA Calreticulin precursor (SM4 protein). [Blood fluke] {Schistosoma mansoni}, partial (48%)	homologue to UP|CRTC_SCHMA (Q06814) Calreticulin precursor (SM4 protein), partial (48%)
TC7402	aagtggaagaaggatcgttggaagatgattgggatatgcttcca	TC7402_392_435	TC19983_589_632	homologue to SP|Q06814|CRTC_SCHMA Calreticulin precursor (SM4 protein). [Blood fluke] {Schistosoma mansoni}, partial (48%)	UP|CRTC_SCHMA (Q06814) Calreticulin precursor (SM4 protein), complete
TC7403	caggtgactccgacatcatccgttctgcgccacacgaggc	TC7403_341_380
TC7404	agaagcaaaccaacataccttaacggcggagcattgttggc	TC7404_236_276	TC27013_149_189	similar to SP|P58374|RL30_BRABE 60S ribosomal protein L30. [Amphoxius] {Branchiostoma belcheri}, partial (86%)	similar to UP|Q7PS97_ANOGA (Q7PS97) ENSANGP00000018909 (Fragment), partial (86%)
TC7405	ataatcactgtacatgagcgtccgaaagttccgtgagccgtc	TC7405_405_446
TC7407	cggctcacggaacttgggaagagattgaacataactgtcgagtta	TC7407_3_47
TC7408	ctacatgacggatcctaacaaccgcttccgaaactcaatggtggc	TC7408_1522_1566	TC32768_888_932	weakly similar to SP|P14866|ROL_HUMAN Heterogeneous nuclear ribonucleoprotein L (hnRNP L). [Human] {Homo sapiens}, partial (12%)	homologue to UP|Q5DCY5_SCHJA (Q5DCY5) SJCHGC09002 protein, partial (80%)
TC7409	attggctgcataaggcgcctcttcctctacaattaaagagtactc	TC7409_5108_5152	TC24628_871_915	similar to SP|Q00610|CLH1_HUMAN Clathrin heavy chain 1 (CLH-17). [Human] {Homo sapiens}, partial (95%)	homologue to UP|Q5DBC9_SCHJA (Q5DBC9) SJCHGC02697 protein, partial (46%)
TC7410	gcccgtttgatgtcgaaaagatcagtatagtgctccaaagcccgc	TC7410_126_170	TC29343_126_170	similar to SP|Q00610|CLH1_HUMAN Clathrin heavy chain 1 (CLH-17). [Human] {Homo sapiens}, partial (3%)	homologue to UP|Q5BY36_SCHJA (Q5BY36) SJCHGC05711 protein (Fragment), partial (15%)
TC7411	tctaggttcatcattattggaattatgtatggcagccggtggtgc	TC7411_253_297	TC28260_253_297	weakly similar to SP|Q9DA39|ZPRO_MOUSE Z-protein (0610007H07Rik). [Mouse] {Mus musculus}, partial (46%)	homologue to UP|Q5DBA7_SCHJA (Q5DBA7) SJCHGC05519 protein, partial (63%)
TC7412	agaaaccgccaaaagagcctagaccggacataggaccagcatttg	TC7412_375_419	TC26467_375_419
TC7412	agaaaccgccaaaagagcctagaccggacataggaccagcatttg	TC7412_375_419	TC35833_760_804		weakly similar to UP|Q54RR9_DICDI (Q54RR9) Protein kinase, TKL group, partial (5%)
TC7413	tgccgaagtatctatcgctcgtcgtgatgcagaacgcaaactaga	TC7413_273_317	TC29207_274_318	weakly similar to PIR|S40731|S40731 ATP-dependent RNA helicase homolog T26G10.1 - Caenorhabditis elegans, partial (9%)	homologue to UP|Q5D9C4_SCHJA (Q5D9C4) SJCHGC09528 protein, partial (30%)
TC7413	tgccgaagtatctatcgctcgtcgtgatgcagaacgcaaactaga	TC7413_273_317	TC30056_57_101	weakly similar to PIR|S40731|S40731 ATP-dependent RNA helicase homolog T26G10.1 - Caenorhabditis elegans, partial (9%)	UP|Q26570_SCHMA (Q26570) Eggshell protein precursor, partial (51%)
TC7414	tgtccttcactatattgtccacttccagtaccagcaagttgatcaaattt	TC7414_337_386	TC28459_284_333	PIR|S38867|S38867 eggshell protein - fluke (Schistosoma mansoni), complete	homologue to UP|Q26570_SCHMA (Q26570) Eggshell protein precursor, partial (58%)
TC7414	tgtccttcactatattgtccacttccagtaccagcaagttgatcaaattt	TC7414_337_386	TC20368_467_516	PIR|S38867|S38867 eggshell protein - fluke (Schistosoma mansoni), complete	UP|Q26570_SCHMA (Q26570) Eggshell protein precursor, complete
TC7415	tcgttcctgtcaattcgtctgttagtccttcagctacacataaatgc	TC7415_1888_1934	TC31681_131_177	weakly similar to PIR|A53920|A53920 scavenger receptor SR-BI - Chinese hamster, partial (12%)	UP|Q304T1_SCHMA (Q304T1) CD36-like class B scavenger receptor, partial (7%)
TC7415	tcgttcctgtcaattcgtctgttagtccttcagctacacataaatgc	TC7415_1888_1934	TC21198_1872_1918	weakly similar to PIR|A53920|A53920 scavenger receptor SR-BI - Chinese hamster, partial (12%)	UP|Q304T1_SCHMA (Q304T1) CD36-like class B scavenger receptor, complete
TC7415	tcgttcctgtcaattcgtctgttagtccttcagctacacataaatgc	TC7415_1888_1934	AA801595_61_104	weakly similar to PIR|A53920|A53920 scavenger receptor SR-BI - Chinese hamster, partial (12%)
TC7416	tgcgaattcaataccagttacacttaatggagggatgtgcatgcc	TC7416_246_290	TC19826_240_284	GP|2246652|gb|AAC62254.1||AF006678 lysophospholipase homolog {Schistosoma mansoni}, complete	UP|O18501_SCHMA (O18501) Lysophospholipase homolog, complete
TC7417	acttgccaactagccagtatctcacaacgttcaaatccgctacta	TC7417_1630_1674	TC32854_506_550	weakly similar to GP|5114446|gb|AAD40318.1|AF158370_1|AF158370 DEAD-box RNA helicase {Gallus gallus}, partial (55%)	similar to UP|Q5DEI3_SCHJA (Q5DEI3) SJCHGC09342 protein, partial (87%)
TC7418	acaattggcgaattcttcagatacgagacaggatgtacgtgaact	TC7418_473_517	TC22893_462_506	GP|2246652|gb|AAC62254.1||AF006678 lysophospholipase homolog {Schistosoma mansoni}, partial (15%)
TC7419	agcgtgctagactttcggagataattggacattccagccag	TC7419_172_212	CD061541_135_175	weakly similar to GP|5114446|gb|AAD40318.1|AF158370_1|AF158370 DEAD-box RNA helicase {Gallus gallus}, partial (13%)
TC7419	agcgtgctagactttcggagataattggacattccagccag	TC7419_172_212	CD129302_71_111	weakly similar to GP|5114446|gb|AAD40318.1|AF158370_1|AF158370 DEAD-box RNA helicase {Gallus gallus}, partial (13%)	weakly similar to GP|23175945|gb|AAG22213.2||AE003601 CG10279-PA {Drosophila melanogaster}, partial (13%)
TC7419	agcgtgctagactttcggagataattggacattccagccag	TC7419_172_212	CD147657_172_212	weakly similar to GP|5114446|gb|AAD40318.1|AF158370_1|AF158370 DEAD-box RNA helicase {Gallus gallus}, partial (13%)
TC7419	agcgtgctagactttcggagataattggacattccagccag	TC7419_172_212	TC26341_360_400	weakly similar to GP|5114446|gb|AAD40318.1|AF158370_1|AF158370 DEAD-box RNA helicase {Gallus gallus}, partial (13%)	similar to UP|Q5DEI3_SCHJA (Q5DEI3) SJCHGC09342 protein, partial (74%)
TC7419	agcgtgctagactttcggagataattggacattccagccag	TC7419_172_212	TC32854_295_335	weakly similar to GP|5114446|gb|AAD40318.1|AF158370_1|AF158370 DEAD-box RNA helicase {Gallus gallus}, partial (13%)	similar to UP|Q5DEI3_SCHJA (Q5DEI3) SJCHGC09342 protein, partial (87%)
TC7420	cgggttcaatatgcctaaccagtcatgtccagatctagactaggt	TC7420_1056_1100	TC21057_1092_1136	similar to GP|21309890|gb|AAM46087.1|AF370036_1|AF370036 Cs1 protein {Schistosoma japonicum}, partial (97%)	similar to UP|Q5BYM9_SCHJA (Q5BYM9) SJCHGC09192 protein (Fragment), partial (98%)
TC7421	aaaggaacctgtcccggacctagctatgggtgacgattcgatagaag	TC7421_100_146	TC21772_100_146	similar to GP|21309890|gb|AAM46087.1|AF370036_1|AF370036 Cs1 protein {Schistosoma japonicum}, partial (82%)	similar to UP|Q5BYM9_SCHJA (Q5BYM9) SJCHGC09192 protein (Fragment), partial (79%)
TC7421	aaaggaacctgtcccggacctagctatgggtgacgattcgatagaag	TC7421_100_146	TC20297_230_276	similar to GP|21309890|gb|AAM46087.1|AF370036_1|AF370036 Cs1 protein {Schistosoma japonicum}, partial (82%)	similar to UP|Q5BYM9_SCHJA (Q5BYM9) SJCHGC09192 protein (Fragment), partial (94%)
TC7421	aaaggaacctgtcccggacctagctatgggtgacgattcgatagaag	TC7421_100_146	TC21057_294_340	similar to GP|21309890|gb|AAM46087.1|AF370036_1|AF370036 Cs1 protein {Schistosoma japonicum}, partial (82%)	similar to UP|Q5BYM9_SCHJA (Q5BYM9) SJCHGC09192 protein (Fragment), partial (98%)
TC7421	aaaggaacctgtcccggacctagctatgggtgacgattcgatagaag	TC7421_100_146	CD161255_258_303	similar to GP|21309890|gb|AAM46087.1|AF370036_1|AF370036 Cs1 protein {Schistosoma japonicum}, partial (82%)
TC7422	atgtcttcacgcaaacgttcattggtttcattatctgctgaagtca	TC7422_371_416	TC35008_371_416	similar to GP|21309890|gb|AAM46087.1|AF370036_1|AF370036 Cs1 protein {Schistosoma japonicum}, partial (29%)	similar to UP|Q8MX84_SCHJA (Q8MX84) Cs1 protein, partial (29%)
TC7423	ttggctagcatgccgaaatacgatcgtcaagccaatgggtacaaa	TC7423_40_84	TC27420_40_84	weakly similar to PIR|T52628|T52628 splicing factor RSZp21 [imported] - Arabidopsis thaliana, partial (31%)	homologue to UP|Q5BTG2_SCHJA (Q5BTG2) SJCHGC01414 protein (Fragment), partial (97%)
TC7423	ttggctagcatgccgaaatacgatcgtcaagccaatgggtacaaa	TC7423_40_84	TC23896_43_85	weakly similar to PIR|T52628|T52628 splicing factor RSZp21 [imported] - Arabidopsis thaliana, partial (31%)	homologue to UP|Q5BTG2_SCHJA (Q5BTG2) SJCHGC01414 protein (Fragment), partial (96%)
TC7424	tcctggtgatcttggtgcacgtaatcataattcccgttctgtgtc	TC7424_784_828	TC28752_713_757	similar to GP|7294506|gb|AAF49848.1||AE003539 CG11274-PA {Drosophila melanogaster}, partial (6%)	homologue to UP|Q5BTG2_SCHJA (Q5BTG2) SJCHGC01414 protein (Fragment), partial (87%)
TC7425	actgatactttaatcaatctacgcactggctaacaatgagcaggct	TC7425_262_307	TC32131_262_307		homologue to UP|Q5BTG2_SCHJA (Q5BTG2) SJCHGC01414 protein (Fragment), partial (22%)
TC7426	tccagcagacctaagcgttctcgtaagagatgtcggtccataagc	TC7426_909_953	TC33818_196_240	weakly similar to PIR|B47328|B47328 natural killer cell tumor-recognition protein - mouse, partial (5%)	homologue to UP|Q5DHM6_SCHJA (Q5DHM6) SJCHGC00893 protein, partial (58%)
TC7426	tccagcagacctaagcgttctcgtaagagatgtcggtccataagc	TC7426_909_953	TC23059_910_954	weakly similar to PIR|B47328|B47328 natural killer cell tumor-recognition protein - mouse, partial (5%)	similar to UP|Q5DHM6_SCHJA (Q5DHM6) SJCHGC00893 protein, partial (80%)
TC7427	ttcgagtgacaggcgttgtgttagatctcccgaagatatacgtca	TC7427_734_778	TC27855_280_324
TC7427	ttcgagtgacaggcgttgtgttagatctcccgaagatatacgtca	TC7427_734_778	TC25925_732_776
TC7428	gacactaaggcccatcgcccggtaaaatcgattgtgattgaatct	TC7428_490_534	TC27953_490_534	weakly similar to SP|Q27450|CYP1_BRUMA Peptidylprolyl isomerase CYP-1(Peptidylprolyl cis-trans isomerase) (Cyclophilin) (PPIase). {Brugia malayi}, partial (19%)	homologue to UP|Q5C1X2_SCHJA (Q5C1X2) SJCHGC09108 protein (Fragment), partial (98%)
TC7428	gacactaaggcccatcgcccggtaaaatcgattgtgattgaatct	TC7428_490_534	TC35562_29_70	weakly similar to SP|Q27450|CYP1_BRUMA Peptidylprolyl isomerase CYP-1(Peptidylprolyl cis-trans isomerase) (Cyclophilin) (PPIase). {Brugia malayi}, partial (19%)	homologue to UP|Q5C1X2_SCHJA (Q5C1X2) SJCHGC09108 protein (Fragment), partial (18%)
TC7429	agttgtgaatctgatagctctaggtcttgttctcgttcatactccca	TC7429_850_896	TC28405_850_896	similar to GP|21928131|gb|AAM78093.1||AY125501 At2g29210/F16P2.41 {Arabidopsis thaliana}, partial (4%)	similar to UP|Q5C086_SCHJA (Q5C086) SJCHGC08161 protein (Fragment), partial (70%)
TC7430	tgccaacgcctgtacacttactgtgtcaaatcttccctatacagc	TC7430_604_648	TC20853_484_528		homologue to UP|Q5C5G6_SCHJA (Q5C5G6) SJCHGC02950 protein (Fragment), partial (50%)
TC7430	tgccaacgcctgtacacttactgtgtcaaatcttccctatacagc	TC7430_604_648	TC29386_437_481		homologue to UP|Q5BX31_SCHJA (Q5BX31) SJCHGC08177 protein (Fragment), partial (94%)
TC7430	tgccaacgcctgtacacttactgtgtcaaatcttccctatacagc	TC7430_604_648	TC21018_583_627		homologue to UP|Q5BX31_SCHJA (Q5BX31) SJCHGC08177 protein (Fragment), partial (94%)
TC7431	catcttgcaattcaacaatgctcgtgactgtcaacaagcctacga	TC7431_191_235	TC20853_157_201		homologue to UP|Q5C5G6_SCHJA (Q5C5G6) SJCHGC02950 protein (Fragment), partial (50%)
TC7431	catcttgcaattcaacaatgctcgtgactgtcaacaagcctacga	TC7431_191_235	TC29386_191_235		homologue to UP|Q5BX31_SCHJA (Q5BX31) SJCHGC08177 protein (Fragment), partial (94%)
TC7431	catcttgcaattcaacaatgctcgtgactgtcaacaagcctacga	TC7431_191_235	TC21018_337_381		homologue to UP|Q5BX31_SCHJA (Q5BX31) SJCHGC08177 protein (Fragment), partial (94%)
TC7432	agcacagccaaccgagttataataatcaacgctcttataaccgtga	TC7432_799_844	TC23596_188_233		similar to UP|Q5BX31_SCHJA (Q5BX31) SJCHGC08177 protein (Fragment), partial (94%)
TC7432	agcacagccaaccgagttataataatcaacgctcttataaccgtga	TC7432_799_844	TC29386_718_763		homologue to UP|Q5BX31_SCHJA (Q5BX31) SJCHGC08177 protein (Fragment), partial (94%)
TC7432	agcacagccaaccgagttataataatcaacgctcttataaccgtga	TC7432_799_844	TC21018_822_867		homologue to UP|Q5BX31_SCHJA (Q5BX31) SJCHGC08177 protein (Fragment), partial (94%)
TC7433	gcagaggcgaaagagacgtaaaccgcttccaaggtgcaccagctaa	TC7433_524_569	TC23596_501_546		similar to UP|Q5BX31_SCHJA (Q5BX31) SJCHGC08177 protein (Fragment), partial (94%)
TC7433	gcagaggcgaaagagacgtaaaccgcttccaaggtgcaccagctaa	TC7433_524_569	TC29386_1030_1075		homologue to UP|Q5BX31_SCHJA (Q5BX31) SJCHGC08177 protein (Fragment), partial (94%)
TC7433	gcagaggcgaaagagacgtaaaccgcttccaaggtgcaccagctaa	TC7433_524_569	TC21018_1053_1098		homologue to UP|Q5BX31_SCHJA (Q5BX31) SJCHGC08177 protein (Fragment), partial (94%)
TC7433	gcagaggcgaaagagacgtaaaccgcttccaaggtgcaccagctaa	TC7433_524_569	CD080976_123_164
TC7434	tgatgtggctaagttgaagtcggaagatgtacactcagtggaact	TC7434_1044_1088	TC25959_568_612	weakly similar to SP|Q92598|H105_HUMAN Heat-shock protein 105 kDa (Heat shock 110 kDa protein) (Antigen NY-CO-25). [Human] {Homo sapiens}, partial (17%)	similar to UP|Q5C1F3_SCHJA (Q5C1F3) SJCHGC04997 protein (Fragment), partial (46%)
TC7434	tgatgtggctaagttgaagtcggaagatgtacactcagtggaact	TC7434_1044_1088	TC23044_1030_1074	weakly similar to SP|Q92598|H105_HUMAN Heat-shock protein 105 kDa (Heat shock 110 kDa protein) (Antigen NY-CO-25). [Human] {Homo sapiens}, partial (17%)	similar to UP|Q5BYY5_SCHJA (Q5BYY5) SJCHGC06130 protein (Fragment), partial (91%)
TC7435	cgagcgaatgaacatcttaatcgtcctttagccgttgacaacttc	TC7435_14_58	CD111941_14_58
TC7435	cgagcgaatgaacatcttaatcgtcctttagccgttgacaacttc	TC7435_14_58	TC23044_2138_2182		similar to UP|Q5BYY5_SCHJA (Q5BYY5) SJCHGC06130 protein (Fragment), partial (91%)
TC7436	accgagcgaatgaacatcttaatcgtcctttagccgttgacaact	TC7436_1674_1718	CD111941_12_56	weakly similar to GP|1649012|gb|AAB17669.1||U72874 egg receptor for sperm {Strongylocentrotus purpuratus}, partial (16%)
TC7436	accgagcgaatgaacatcttaatcgtcctttagccgttgacaact	TC7436_1674_1718	TC23044_2136_2180	weakly similar to GP|1649012|gb|AAB17669.1||U72874 egg receptor for sperm {Strongylocentrotus purpuratus}, partial (16%)	similar to UP|Q5BYY5_SCHJA (Q5BYY5) SJCHGC06130 protein (Fragment), partial (91%)
TC7437	tcggcgaggacatgagcgattggcagtcaataagtgtgttaacaa	TC7437_356_400	TC23721_356_400	weakly similar to GP|6899846|dbj|BAA90542.1||AB034205 cisplatin resistance-associated overexpressed protein {Homo sapiens}, partial (20%)	homologue to UP|Q5D9X1_SCHJA (Q5D9X1) SJCHGC00937 protein, partial (61%)
TC7437	tcggcgaggacatgagcgattggcagtcaataagtgtgttaacaa	TC7437_356_400	TC25015_60_104	weakly similar to GP|6899846|dbj|BAA90542.1||AB034205 cisplatin resistance-associated overexpressed protein {Homo sapiens}, partial (20%)	homologue to UP|Q5D9X1_SCHJA (Q5D9X1) SJCHGC00937 protein, partial (65%)
TC7438	atatccggtctatcttcgcgcagccgttacgattgtcaccgttac	TC7438_673_717
TC7439	tcgggatgaaaggcggcgatttggtagatctagatccagttcacg	TC7439_453_497	AA528888_16_60
TC7439	tcgggatgaaaggcggcgatttggtagatctagatccagttcacg	TC7439_453_497	TC25090_75_119		homologue to UP|Q5D9X1_SCHJA (Q5D9X1) SJCHGC00937 protein, partial (31%)
TC7439	tcgggatgaaaggcggcgatttggtagatctagatccagttcacg	TC7439_453_497	CD198659_358_402
TC7439	tcgggatgaaaggcggcgatttggtagatctagatccagttcacg	TC7439_453_497	TC24257_453_497		homologue to UP|Q5D9X1_SCHJA (Q5D9X1) SJCHGC00937 protein, partial (12%)
TC7439	tcgggatgaaaggcggcgatttggtagatctagatccagttcacg	TC7439_453_497	TC28353_920_964		homologue to UP|Q5D9X1_SCHJA (Q5D9X1) SJCHGC00937 protein, partial (82%)
TC7440	aactcgagggtgatgcgcgtcccggaatgactcagactaagga	TC7440_64_106	TC20336_64_106	weakly similar to GP|6899846|dbj|BAA90542.1||AB034205 cisplatin resistance-associated overexpressed protein {Homo sapiens}, partial (11%)	homologue to UP|Q5D9X1_SCHJA (Q5D9X1) SJCHGC00937 protein, partial (42%)
TC7440	aactcgagggtgatgcgcgtcccggaatgactcagactaagga	TC7440_64_106	TC25015_269_311	weakly similar to GP|6899846|dbj|BAA90542.1||AB034205 cisplatin resistance-associated overexpressed protein {Homo sapiens}, partial (11%)	homologue to UP|Q5D9X1_SCHJA (Q5D9X1) SJCHGC00937 protein, partial (65%)
TC7440	aactcgagggtgatgcgcgtcccggaatgactcagactaagga	TC7440_64_106	TC28353_411_453	weakly similar to GP|6899846|dbj|BAA90542.1||AB034205 cisplatin resistance-associated overexpressed protein {Homo sapiens}, partial (11%)	homologue to UP|Q5D9X1_SCHJA (Q5D9X1) SJCHGC00937 protein, partial (82%)
TC7441	tctagatccagttcacgttcgcgaaaactttacgatcgtcaccgt	TC7441_386_430	TC25090_47_91	similar to GP|25992620|gb|AAN77182.1||AF536541 SR-related CTD associated factor 6 {Mus musculus}, partial (3%)	homologue to UP|Q5D9X1_SCHJA (Q5D9X1) SJCHGC00937 protein, partial (31%)
TC7441	tctagatccagttcacgttcgcgaaaactttacgatcgtcaccgt	TC7441_386_430	CD198659_386_430	similar to GP|25992620|gb|AAN77182.1||AF536541 SR-related CTD associated factor 6 {Mus musculus}, partial (3%)
TC7441	tctagatccagttcacgttcgcgaaaactttacgatcgtcaccgt	TC7441_386_430	TC24257_481_525	similar to GP|25992620|gb|AAN77182.1||AF536541 SR-related CTD associated factor 6 {Mus musculus}, partial (3%)	homologue to UP|Q5D9X1_SCHJA (Q5D9X1) SJCHGC00937 protein, partial (12%)
TC7441	tctagatccagttcacgttcgcgaaaactttacgatcgtcaccgt	TC7441_386_430	TC28353_948_992	similar to GP|25992620|gb|AAN77182.1||AF536541 SR-related CTD associated factor 6 {Mus musculus}, partial (3%)	homologue to UP|Q5D9X1_SCHJA (Q5D9X1) SJCHGC00937 protein, partial (82%)
TC7442	tgctgaagcagcgtgcgcacagattaagaacacttcaaatga	TC7442_272_313	TC20058_217_258	similar to GP|13183614|gb|AAK15271.1|AF308144_1|AF308144 Sj-Ts4 protein {Schistosoma japonicum}, complete	similar to UP|Q5DHS7_SCHJA (Q5DHS7) SJCHGC01322 protein, partial (94%)
TC7442	tgctgaagcagcgtgcgcacagattaagaacacttcaaatga	TC7442_272_313	TC21719_211_252	similar to GP|13183614|gb|AAK15271.1|AF308144_1|AF308144 Sj-Ts4 protein {Schistosoma japonicum}, complete	similar to UP|Q5DHS7_SCHJA (Q5DHS7) SJCHGC01322 protein, partial (96%)
TC7442	tgctgaagcagcgtgcgcacagattaagaacacttcaaatga	TC7442_272_313	TC21342_272_313	similar to GP|13183614|gb|AAK15271.1|AF308144_1|AF308144 Sj-Ts4 protein {Schistosoma japonicum}, complete	similar to UP|Q5DHS7_SCHJA (Q5DHS7) SJCHGC01322 protein, partial (95%)
TC7443	tcattcgacagttgatcgtgctaattcacttctatccactcttgctacat	TC7443_76_125	TC20058_430_479	similar to GP|13183614|gb|AAK15271.1|AF308144_1|AF308144 Sj-Ts4 protein {Schistosoma japonicum}, partial (70%)	similar to UP|Q5DHS7_SCHJA (Q5DHS7) SJCHGC01322 protein, partial (94%)
TC7443	tcattcgacagttgatcgtgctaattcacttctatccactcttgctacat	TC7443_76_125	TC21719_424_473	similar to GP|13183614|gb|AAK15271.1|AF308144_1|AF308144 Sj-Ts4 protein {Schistosoma japonicum}, partial (70%)	similar to UP|Q5DHS7_SCHJA (Q5DHS7) SJCHGC01322 protein, partial (96%)
TC7443	tcattcgacagttgatcgtgctaattcacttctatccactcttgctacat	TC7443_76_125	TC21342_485_534	similar to GP|13183614|gb|AAK15271.1|AF308144_1|AF308144 Sj-Ts4 protein {Schistosoma japonicum}, partial (70%)	similar to UP|Q5DHS7_SCHJA (Q5DHS7) SJCHGC01322 protein, partial (95%)
TC7444	atgtggctattctgtagttggggatacgtacaagacagcattaaatgttt	TC7444_16_65	AI976460_16_58
TC7444	atgtggctattctgtagttggggatacgtacaagacagcattaaatgttt	TC7444_16_65	TC20058_25_67		similar to UP|Q5DHS7_SCHJA (Q5DHS7) SJCHGC01322 protein, partial (94%)
TC7444	atgtggctattctgtagttggggatacgtacaagacagcattaaatgttt	TC7444_16_65	TC21342_80_122		similar to UP|Q5DHS7_SCHJA (Q5DHS7) SJCHGC01322 protein, partial (95%)
TC7445	atctgtacctatcggagggttgtgttactacatgacgcctccaga	TC7445_705_749	TC21879_398_442	similar to GP|17298103|dbj|BAB78518.1||AB062670 DSec61alpha {Drosophila melanogaster}, partial (76%)	similar to UP|Q7PVU5_ANOGA (Q7PVU5) ENSANGP00000016786 (Fragment), partial (51%)
TC7445	atctgtacctatcggagggttgtgttactacatgacgcctccaga	TC7445_705_749	TC28329_708_752	similar to GP|17298103|dbj|BAB78518.1||AB062670 DSec61alpha {Drosophila melanogaster}, partial (76%)	similar to UP|Q95P60_AEDAE (Q95P60) Probable transport protein Sec61 alpha subunit, partial (55%)
TC7446	tcgtctgaatctgccgaccctctttactggcttcgagtgatttc	TC7446_185_228	TC29761_117_160	similar to GP|13936273|gb|AAK40295.1||AY029527 Sec61 alpha form A {Danio rerio}, partial (36%)	similar to RF|NP_502793.1|17543770|NM_070392 Y57G11C.15 {Caenorhabditis elegans} (exp=-1; wgp=0; cg=0), partial (34%)
TC7447	taaatatccttcgaacagttggcatcatgcgtgcaagtggcgagc	TC7447_17_61	TC21807_12_56	similar to SP|Q02543|RL1X_HUMAN 60S ribosomal protein L18a. [Human] {Homo sapiens}, partial (94%)	homologue to UP|Q5DH26_SCHJA (Q5DH26) SJCHGC06172 protein, complete
TC7448	ctggattcatggaacgtgcgagtcgagtctgtattggctcatata	TC7448_449_493	TC26871_327_371	weakly similar to GP|24266948|gb|AAN52374.1||AF548319 ribosomal protein L18a {Branchiostoma belcheri}, partial (28%)	similar to UP|Q5DEE9_SCHJA (Q5DEE9) SJCHGC09458 protein, partial (91%)
TC7449	agcggtattcctcctatggttgttatgtacagtcaatatgaacgagtga	TC7449_836_884	CD183395_240_288	weakly similar to GP|2541910|dbj|BAA22850.1||AB008003 troponin T {Mizuhopecten yessoensis}, partial (43%)
TC7449	agcggtattcctcctatggttgttatgtacagtcaatatgaacgagtga	TC7449_836_884	TC21191_829_877	weakly similar to GP|2541910|dbj|BAA22850.1||AB008003 troponin T {Mizuhopecten yessoensis}, partial (43%)	homologue to UP|Q5DGA9_SCHJA (Q5DGA9) SJCHGC00665 protein, partial (93%)
TC7450	cttacaaaatgtcagacgatgaacagagcccacaaccatctccagca	TC7450_78_124	TC28151_391_437	GP|12025445|gb|AAG45928.1|AF313910_1|AF313910 tegumental antigen {Schistosoma mansoni}, complete	tegumental antigen
TC7450	cttacaaaatgtcagacgatgaacagagcccacaaccatctccagca	TC7450_78_124	CD131395_25_71	GP|12025445|gb|AAG45928.1|AF313910_1|AF313910 tegumental antigen {Schistosoma mansoni}, complete
TC7450	cttacaaaatgtcagacgatgaacagagcccacaaccatctccagca	TC7450_78_124	TC25728_87_133	GP|12025445|gb|AAG45928.1|AF313910_1|AF313910 tegumental antigen {Schistosoma mansoni}, complete	UP|Q5DGA9_SCHJA (Q5DGA9) SJCHGC00665 protein, partial (52%)
TC7451	ccaccactacattggagtccgacaagactattgttgaaccctctg	TC7451_980_1024	TC19787_970_1014	GP|2623826|gb|AAB86561.1||AF030960 S5a 26s proteasome {Schistosoma mansoni}, complete	GB|AAB86561.1|2623826|AF030960 S5a 26s proteasome {Schistosoma mansoni} (exp=-1; wgp=0; cg=0), complete
TC7452	ttaagctaacaacgtatgtgtctagttgactaggcttgccaagcg	TC7452_104_148	TC32493_104_148	homologue to GP|2623826|gb|AAB86561.1||AF030960 S5a 26s proteasome {Schistosoma mansoni}, partial (33%)	homologue to GB|AAB86561.1|2623826|AF030960 S5a 26s proteasome {Schistosoma mansoni} (exp=-1; wgp=0; cg=0), partial (33%)
TC7453	aatgggatgattatcgtttgcgccggaataactggcacaatcacc	TC7453_2169_2213	TC24898_2167_2211	similar to GP|20976876|gb|AAM27513.1||AY102684 LD24134p {Drosophila melanogaster}, partial (6%)	homologue to UP|Q5BSR8_SCHJA (Q5BSR8) SJCHGC03461 protein (Fragment), partial (75%)
TC7454	ccgttcatgccaactgatctcacgtcatagacctcgttgcccgat	TC7454_1376_1420	TC22485_646_690	similar to GP|21392234|gb|AAM48471.1||AY118442 SD06874p {Drosophila melanogaster}, partial (78%)	homologue to UP|Q5DAM7_SCHJA (Q5DAM7) SJCHGC06305 protein, partial (59%)
TC7455	cagtaccgtcggtctaagtcaagcttgggaccagttagatcagct	TC7455_1191_1235	TC28539_908_952	weakly similar to SP|P13395|SPCA_DROME Spectrin alpha chain. [Fruit fly] {Drosophila melanogaster}, partial (21%)	alpha-spectrin
TC7456	tacctcgctaatggatcgttgggaacgtctacgtcgtgaatctgc	TC7456_235_279	CD111692_235_279	weakly similar to GP|1334744|emb|CAA32663.1||X14519 spectrin alpha chain {Gallus gallus}, partial (6%)
TC7456	tacctcgctaatggatcgttgggaacgtctacgtcgtgaatctgc	TC7456_235_279	TC28539_245_289	weakly similar to GP|1334744|emb|CAA32663.1||X14519 spectrin alpha chain {Gallus gallus}, partial (6%)	alpha-spectrin
TC7456	tacctcgctaatggatcgttgggaacgtctacgtcgtgaatctgc	TC7456_235_279	TC24189_2602_2646	weakly similar to GP|1334744|emb|CAA32663.1||X14519 spectrin alpha chain {Gallus gallus}, partial (6%)	weakly similar to UP|Q7Q515_ANOGA (Q7Q515) ENSANGP00000002653, partial (24%)
TC7457	ccaaagcgcctatgttacagccattgtaaatcatcttcgcactca	TC7457_95_139	TC29851_95_139
TC7457	ccaaagcgcctatgttacagccattgtaaatcatcttcgcactca	TC7457_95_139	CD133321_210_254
TC7457	ccaaagcgcctatgttacagccattgtaaatcatcttcgcactca	TC7457_95_139	TC34641_914_958		similar to UP|Q3KZA0_SCHJA (Q3KZA0) SJCHGC03739 protein (Fragment), complete
TC7458	tgcgaccagtaacgtagctttgaccgggataacgacagttaccat	TC7458_1565_1609	TC34641_1565_1609	weakly similar to GP|2104431|emb|CAB08743.1||Z95395 vacuolar sorting protein {Schizosaccharomyces pombe}, partial (5%)	similar to UP|Q3KZA0_SCHJA (Q3KZA0) SJCHGC03739 protein (Fragment), complete
TC7459	tgcaattattcatcagcctatggtcttccgtcagaagctatctgc	TC7459_1381_1425	CD129622_205_249	similar to GP|21068659|emb|CAD21558.1||AJ428513 HEL protein {Chironomus tentans}, partial (96%)
TC7460	gctaaagcaggcgaagacatgtgtgactcctgtcgaggtagagaa	TC7460_676_720	TC36663_140_184		weakly similar to UP|Q2S6C3_SALRD (Q2S6C3) CAAX amino terminal protease family, partial (7%)
TC7461	ctcagcgttcgaccttggagcatggcagatagtcgcttggatgtg	TC7461_421_465	TC25572_947_991	similar to GP|2739119|gb|AAB94615.1||AF029061 BAT1 {Homo sapiens}, partial (69%)	UP|Q86E04_SCHJA (Q86E04) Clone ZZZ368 mRNA sequence, partial (88%)
TC7462	tagcgagagaggactaggacagttgtattggcttctccttcggga	TC7462_7_51	TC29466_7_51	homologue to GP|19773876|gb|AAL98920.1||AF387339 Bat1 {Rattus norvegicus}, partial (18%)	homologue to UP|Q86E04_SCHJA (Q86E04) Clone ZZZ368 mRNA sequence, partial (21%)
TC7463	gtaagtgccgagtaggcgctaatgagaaaccacggacgttatacg	TC7463_348_392	TC29772_348_392	similar to GP|19773876|gb|AAL98920.1||AF387339 Bat1 {Rattus norvegicus}, partial (17%)	UP|Q86E04_SCHJA (Q86E04) Clone ZZZ368 mRNA sequence, partial (17%)
TC7463	gtaagtgccgagtaggcgctaatgagaaaccacggacgttatacg	TC7463_348_392	TC25572_1088_1131	similar to GP|19773876|gb|AAL98920.1||AF387339 Bat1 {Rattus norvegicus}, partial (17%)	UP|Q86E04_SCHJA (Q86E04) Clone ZZZ368 mRNA sequence, partial (88%)
TC7464	gcatccgctatgggcaaacgtattcgagtcatgttgtatccttca	TC7464_369_413	TC27642_369_413	similar to GP|15213788|gb|AAK92169.1|AF400197_1|AF400197 ribosomal protein L35A {Spodoptera frugiperda}, partial (65%)	homologue to UP|Q86E43_SCHJA (Q86E43) Clone ZZZ247 mRNA sequence, complete
TC7465	tacacccgtagaattagcacagttggcggctatatcaagtgcatc	TC7465_1466_1510	TC26936_380_424		weakly similar to UP|Q3XPM4_9PROT (Q3XPM4) Response regulator receiver, partial (6%)
TC7466	catggatattacgattagtgggttttccgccgaagcaatcatgcg	TC7466_579_623	TC30392_501_545	weakly similar to SP|O35777|IAG2_RAT Implantation-associated protein. [Rat] {Rattus norvegicus}, partial (19%)	similar to UP|Q5DHP2_SCHJA (Q5DHP2) SJCHGC02763 protein, partial (46%)
TC7466	catggatattacgattagtgggttttccgccgaagcaatcatgcg	TC7466_579_623	TC26991_548_592	weakly similar to SP|O35777|IAG2_RAT Implantation-associated protein. [Rat] {Rattus norvegicus}, partial (19%)	similar to UP|Q5DHP2_SCHJA (Q5DHP2) SJCHGC02763 protein, partial (96%)
TC7467	tccgccgaagcaatcatgcgatggataacgggaattacgcaaatc	TC7467_573_617	TC33968_404_448	weakly similar to SP|Q13454|N33_HUMAN N33 protein. [Human] {Homo sapiens}, partial (11%)	similar to UP|Q5DHP2_SCHJA (Q5DHP2) SJCHGC02763 protein, partial (94%)
TC7467	tccgccgaagcaatcatgcgatggataacgggaattacgcaaatc	TC7467_573_617	TC26991_573_617	weakly similar to SP|Q13454|N33_HUMAN N33 protein. [Human] {Homo sapiens}, partial (11%)	similar to UP|Q5DHP2_SCHJA (Q5DHP2) SJCHGC02763 protein, partial (96%)
TC7468	ccatccaacaccgctcttgtcacatctttaggtgttactattcct	TC7468_1334_1378	TC23502_721_765	weakly similar to GP|16974629|gb|AAL31217.1||AY060592 At1g72730/F28P22_8 {Arabidopsis thaliana}, partial (78%)	similar to UP|Q5DCD8_SCHJA (Q5DCD8) SJCHGC06278 protein, partial (48%)
TC7469	ccgtaatggagccactcgtgaatcatttgatgactcttctaagca	TC7469_439_483	TC24172_430_474	similar to GP|7292101|gb|AAF47513.1||AE003472 CG7879-PA {Drosophila melanogaster}, partial (6%)	homologue to UP|Q5C3N1_SCHJA (Q5C3N1) SJCHGC00921 protein (Fragment), partial (18%)
TC7469	ccgtaatggagccactcgtgaatcatttgatgactcttctaagca	TC7469_439_483	TC23622_405_449	similar to GP|7292101|gb|AAF47513.1||AE003472 CG7879-PA {Drosophila melanogaster}, partial (6%)	similar to UP|Q5C3N1_SCHJA (Q5C3N1) SJCHGC00921 protein (Fragment), partial (33%)
TC7470	ctaccgatcgctaaggctgaataagcactgacttgcaactttgat	TC7470_85_129	TC26661_924_968		similar to UP|Q5C3N1_SCHJA (Q5C3N1) SJCHGC00921 protein (Fragment), partial (39%)
TC7471	gtccaagggattcttatgccgatcactatcctgcactacacgttt	TC7471_806_850	TC23622_807_851	similar to GP|7292101|gb|AAF47513.1||AE003472 CG7879-PA {Drosophila melanogaster}, partial (5%)	similar to UP|Q5C3N1_SCHJA (Q5C3N1) SJCHGC00921 protein (Fragment), partial (33%)
TC7472	agcagttggatctagaatcaagcgtatcatttcggttttacggtct	TC7472_1168_1213	CD062010_254_299	weakly similar to GP|3891849|pdb|1QCR|B Chain B, Crystal Structure Of Bovine Mitochondrial Cytochrome Bc1 Complex, Alpha Carbon Atoms Only, partial (6%)
TC7472	agcagttggatctagaatcaagcgtatcatttcggttttacggtct	TC7472_1168_1213	TC28068_73_118	weakly similar to GP|3891849|pdb|1QCR|B Chain B, Crystal Structure Of Bovine Mitochondrial Cytochrome Bc1 Complex, Alpha Carbon Atoms Only, partial (6%)	similar to UP|Q5D9E0_SCHJA (Q5D9E0) SJCHGC01621 protein, partial (24%)
TC7472	agcagttggatctagaatcaagcgtatcatttcggttttacggtct	TC7472_1168_1213	TC20971_240_285	weakly similar to GP|3891849|pdb|1QCR|B Chain B, Crystal Structure Of Bovine Mitochondrial Cytochrome Bc1 Complex, Alpha Carbon Atoms Only, partial (6%)	similar to UP|Q5D9E0_SCHJA (Q5D9E0) SJCHGC01621 protein, partial (39%)
TC7472	agcagttggatctagaatcaagcgtatcatttcggttttacggtct	TC7472_1168_1213	TC23157_1168_1213	weakly similar to GP|3891849|pdb|1QCR|B Chain B, Crystal Structure Of Bovine Mitochondrial Cytochrome Bc1 Complex, Alpha Carbon Atoms Only, partial (6%)	similar to UP|Q5D9E0_SCHJA (Q5D9E0) SJCHGC01621 protein, partial (77%)
TC7473	ttggtgcaacatctactgtgtaaatcatatgttcacgagtcgtagcgc	TC7473_400_447	CD147116_149_196	weakly similar to SP|Q9DB77|UCR2_MOUSE Ubiquinol-cytochrome C reductase complex core protein 2, mitochondrial precursor(Complex III subunit II). [Mouse] {Mus musculus}, partial (5%)
TC7473	ttggtgcaacatctactgtgtaaatcatatgttcacgagtcgtagcgc	TC7473_400_447	TC21965_149_196	weakly similar to SP|Q9DB77|UCR2_MOUSE Ubiquinol-cytochrome C reductase complex core protein 2, mitochondrial precursor(Complex III subunit II). [Mouse] {Mus musculus}, partial (5%)	similar to UP|Q5D9E0_SCHJA (Q5D9E0) SJCHGC01621 protein, partial (25%)
TC7473	ttggtgcaacatctactgtgtaaatcatatgttcacgagtcgtagcgc	TC7473_400_447	TC20865_398_445	weakly similar to SP|Q9DB77|UCR2_MOUSE Ubiquinol-cytochrome C reductase complex core protein 2, mitochondrial precursor(Complex III subunit II). [Mouse] {Mus musculus}, partial (5%)	similar to UP|Q5D9E0_SCHJA (Q5D9E0) SJCHGC01621 protein, partial (35%)
TC7473	ttggtgcaacatctactgtgtaaatcatatgttcacgagtcgtagcgc	TC7473_400_447	TC23157_432_479	weakly similar to SP|Q9DB77|UCR2_MOUSE Ubiquinol-cytochrome C reductase complex core protein 2, mitochondrial precursor(Complex III subunit II). [Mouse] {Mus musculus}, partial (5%)	similar to UP|Q5D9E0_SCHJA (Q5D9E0) SJCHGC01621 protein, partial (77%)
TC7474	aactgcagtttcgattgacaattgcatgtgacaagttagagcggt	TC7474_1241_1285	TC23690_1241_1285	similar to SP|P10113|RAPA_HUMAN Ras-related protein RAP-1A (C21KG) (KREV-1 protein) (GTP-binding protein SMG-P21A) (G-22K). [Bovine] {Bos taurus}, partial (95%)	similar to UP|Q5BY04_SCHJA (Q5BY04) SJCHGC06295 protein (Fragment), complete
TC7475	taaaccatctacaattcgacgtgatgcatctcatggtcgcaaagt	TC7475_688_732	BG931204_76_120	similar to SP|P25120|RL8_HUMAN 60S ribosomal protein L8. [Rat] {Rattus norvegicus}, partial (98%)
TC7475	taaaccatctacaattcgacgtgatgcatctcatggtcgcaaagt	TC7475_688_732	TC22661_670_714	similar to SP|P25120|RL8_HUMAN 60S ribosomal protein L8. [Rat] {Rattus norvegicus}, partial (98%)	homologue to UP|Q5DF88_SCHJA (Q5DF88) SJCHGC01239 protein, complete
TC7476	aggaagaatcatgatagcgaacgccaaacgtcatgcagatgcttg	TC7476_254_298	CD188169_275_319
TC7476	aggaagaatcatgatagcgaacgccaaacgtcatgcagatgcttg	TC7476_254_298	BF936670_275_319
TC7476	aggaagaatcatgatagcgaacgccaaacgtcatgcagatgcttg	TC7476_254_298	TC23624_341_385		similar to UP|Q5BS66_SCHJA (Q5BS66) SJCHGC05868 protein (Fragment), complete
TC7477	aaggaagaatcatgatagcgaacgccaaacgtcatgcagatgctt	TC7477_340_384	CD188169_274_318
TC7477	aaggaagaatcatgatagcgaacgccaaacgtcatgcagatgctt	TC7477_340_384	BF936670_274_318
TC7477	aaggaagaatcatgatagcgaacgccaaacgtcatgcagatgctt	TC7477_340_384	TC23624_340_384		similar to UP|Q5BS66_SCHJA (Q5BS66) SJCHGC05868 protein (Fragment), complete
TC7478	aggaaaagttcgggataaactagctaatatggtgttgttcgataacgcaa	TC7478_180_229	TC28877_176_225	similar to GP|24266991|gb|AAN52391.1||AF548336 ribosomal protein S25 {Branchiostoma belcheri}, partial (72%)	homologue to UP|Q3KTL2_SCHJA (Q3KTL2) SJCHGC01998 protein, partial (98%)
TC7479	ccatttgcacgctgaatgttagacaagtcgttgtgaccacttttct	TC7479_636_681	TC35396_589_634		similar to UP|Q9NYC5_HUMAN (Q9NYC5) Arresten (Fragment), partial (6%)
TC7480	tcgtcgcagtcgggtagccagccaactaacatcccatctaattat	TC7480_545_589	TC27611_700_744
TC7481	acggatatttcgtcttacagattccaccgggtgcatcatgactgg	TC7481_385_429	TC36570_182_226	weakly similar to SP|Q9QUM9|PSA6_MOUSE Proteasome subunit alpha type 6(Proteasome iota chain) (Macropain iota chain) (Multicatalytic endopeptidase complex iota chain). [Mouse] {Mus musculus}, partial (58%)	homologue to UP|Q5DES2_SCHJA (Q5DES2) SJCHGC05022 protein, partial (37%)
TC7481	acggatatttcgtcttacagattccaccgggtgcatcatgactgg	TC7481_385_429	TC20680_376_420	weakly similar to SP|Q9QUM9|PSA6_MOUSE Proteasome subunit alpha type 6(Proteasome iota chain) (Macropain iota chain) (Multicatalytic endopeptidase complex iota chain). [Mouse] {Mus musculus}, partial (58%)	homologue to UP|Q5DES2_SCHJA (Q5DES2) SJCHGC05022 protein, complete
TC7482	tctggcgaagaagatatcgttcaagtttctaaaggctccggcgat	TC7482_1623_1667	CD178277_360_404	PIR|A46637|A46637 calnexin homolog SmIrV1 - fluke (Schistosoma mansoni), complete
TC7482	tctggcgaagaagatatcgttcaagtttctaaaggctccggcgat	TC7482_1623_1667	TC28084_1623_1667	PIR|A46637|A46637 calnexin homolog SmIrV1 - fluke (Schistosoma mansoni), complete	UP|Q04702_SCHMA (Q04702) SmIrV1 protein, complete
TC7483	taaacgtcgtatcgctcaggctactgatatttcgcgtcaagaatc	TC7483_1746_1790	TC23852_1746_1790	weakly similar to GP|20161358|dbj|BAB90282.1||AP003436 P0470A12.7 {Oryza sativa (japonica cultivar-group)}, partial (6%)	similar to UP|Q5DDJ6_SCHJA (Q5DDJ6) SJCHGC06773 protein, partial (98%)
TC7484	tcagtagcaagttcgatgttcgacgtctgtgtcaagcaactggcg	TC7484_1022_1066	TC30703_1021_1065	weakly similar to SP|P50990|TCPQ_HUMAN T-complex protein 1, theta subunit (TCP-1-theta) (CCT-theta). [Human] {Homo sapiens}, partial (55%)	weakly similar to RF|NP_001004389.1|52138673|NM_001004389 chaperonin containing TCP1, subunit 8 (theta) {Gallus gallus} (exp=-1; wgp=0; cg=0), partial (81%)
TC7485	agatccggaatcgcgtaggcatgagtagagttctaggaattggtg	TC7485_377_421	CD162910_281_325	similar to GP|161038|gb|AAA29903.1||M15509 major egg antigen {Schistosoma mansoni}, partial (65%)
TC7485	agatccggaatcgcgtaggcatgagtagagttctaggaattggtg	TC7485_377_421	TC33882_377_421	similar to GP|161038|gb|AAA29903.1||M15509 major egg antigen {Schistosoma mansoni}, partial (65%)	similar to UP|Q5DFS8_SCHJA (Q5DFS8) SJCHGC09367 protein, complete
TC7486	ggcacttgttgtgaaaggttggtaaatcgactgactaacgttgga	TC7486_644_688	TC26429_165_209	similar to GP|161038|gb|AAA29903.1||M15509 major egg antigen {Schistosoma mansoni}, partial (49%)	similar to UP|Q5DFS8_SCHJA (Q5DFS8) SJCHGC09367 protein, partial (35%)
TC7488	gtgctgccgattatgtaccgactaaagttattcctattgttgtcggc	TC7488_695_741	TC34241_328_374		similar to UP|Q86E98_SCHJA (Q86E98) Clone ZZD656 mRNA sequence. (Fragment), partial (13%)
TC7488	gtgctgccgattatgtaccgactaaagttattcctattgttgtcggc	TC7488_695_741	TC20153_677_723		similar to UP|Q86E98_SCHJA (Q86E98) Clone ZZD656 mRNA sequence. (Fragment), partial (13%)
TC7488	gtgctgccgattatgtaccgactaaagttattcctattgttgtcggc	TC7488_695_741	TC23626_677_723		similar to UP|Q86E98_SCHJA (Q86E98) Clone ZZD656 mRNA sequence. (Fragment), partial (13%)
TC7489	atcctacgattcgtgctctaggtcaatcagccctcgacgataaga	TC7489_682_726	TC20415_647_691	similar to SP|Q07955|SFR1_HUMAN Splicing factor, arginine/serine-rich 1 (pre-mRNA splicing factor SF2, P33 subunit) (Alternative splicing factor ASF-1). [Human] {Homo sapiens}, partial (69%)	homologue to UP|Q5D9F5_SCHJA (Q5D9F5) SJCHGC05822 protein, complete
TC7489	atcctacgattcgtgctctaggtcaatcagccctcgacgataaga	TC7489_682_726	TC30480_302_346	similar to SP|Q07955|SFR1_HUMAN Splicing factor, arginine/serine-rich 1 (pre-mRNA splicing factor SF2, P33 subunit) (Alternative splicing factor ASF-1). [Human] {Homo sapiens}, partial (69%)	homologue to UP|Q5D9F5_SCHJA (Q5D9F5) SJCHGC05822 protein, partial (49%)
TC7490	gaaagggagtaggtgtgcattgtggatcctaagtctgagtcgaaa	TC7490_561_605	TC30480_561_605	similar to SP|Q13242|SFR9_HUMAN Splicing factor, arginine/serine-rich 9 (Pre-mRNA splicing factor SRp30C). [Human] {Homo sapiens}, partial (36%)	homologue to UP|Q5D9F5_SCHJA (Q5D9F5) SJCHGC05822 protein, partial (49%)
TC7491	agaagattctcccggaatcaaagttggacctgtaccagtactagt	TC7491_221_265	TC29062_225_269	similar to SP|P38391|S61B_HUMAN Protein transport protein SEC61 beta subunit. [Dog] {Canis familiaris}, partial (41%)	homologue to UP|Q5BSB6_SCHJA (Q5BSB6) SJCHGC05179 protein, complete
TC7492	cgatagacgtccatgaaatcgaaggctatcgtccagcactcattg	TC7492_197_241	TC30480_886_930		homologue to UP|Q5D9F5_SCHJA (Q5D9F5) SJCHGC05822 protein, partial (49%)
TC7493	tgatcatcactactcacgcagtcctagccgtagctgttcatatag	TC7493_719_763	TC24131_720_764		similar to UP|Q5C1G3_SCHJA (Q5C1G3) SJCHGC02900 protein (Fragment), partial (84%)
TC7494	attcttgtgtccactgttcaataacacctaacctcggggaatgtg	TC7494_619_663	TC32721_569_613		similar to UP|Q5C1G3_SCHJA (Q5C1G3) SJCHGC02900 protein (Fragment), partial (44%)
TC7495	tggcatctactgaacgaaggagcttggtgaattaccctcctataa	TC7495_739_783	TC33275_498_542	weakly similar to GP|2696611|dbj|BAA23885.1||D78303 RNA splicing-related protein {Rattus norvegicus}, partial (16%)	similar to UP|Q5BT36_SCHJA (Q5BT36) SJCHGC02899 protein (Fragment), partial (82%)
TC7496	ttccatgccttgatgttatttcacgcctcaaaataagcatgttcgatg	TC7496_56_103	TC27297_56_103		homologue to UP|Q5C473_SCHJA (Q5C473) SJCHGC06921 protein (Fragment), partial (21%)
TC7497	ggagggtcacgaacgtacactgcgagcagtcgtcatcacaaa	TC7497_418_459	TC24131_1389_1430		similar to UP|Q5C1G3_SCHJA (Q5C1G3) SJCHGC02900 protein (Fragment), partial (84%)
TC7498	tggaatttgaccactctgacctgtctgaatcaaacaaccaacatttg	TC7498_3023_3069	TC20848_3023_3069	PIR|T30270|T30270 major tegumental antigen SM15 - fluke (Schistosoma mansoni), complete	UP|Q05645_SCHMA (Q05645) Major tegumental antigen SM15, complete
TC7499	ccgattatggaaacgtttgctaattgttagctacccgtgctgctg	TC7499_2456_2500	TC28525_2347_2391		similar to UP|Q5BY39_SCHJA (Q5BY39) SJCHGC09111 protein (Fragment), partial (89%)
TC7500	aaacactctccacgtgatagctatactaaaccaacatcgcgtgaa	TC7500_285_329	TC24543_285_329	weakly similar to GP|4731916|gb|AAD28550.1|AF111943_1|AF111943 development protein DG1124 {Dictyostelium discoideum}, partial (5%)	similar to UP|Q5C2P8_SCHJA (Q5C2P8) SJCHGC06158 protein (Fragment), partial (84%)
TC7500	aaacactctccacgtgatagctatactaaaccaacatcgcgtgaa	TC7500_285_329	TC21726_73_117	weakly similar to GP|4731916|gb|AAD28550.1|AF111943_1|AF111943 development protein DG1124 {Dictyostelium discoideum}, partial (5%)	similar to UP|Q5C2P8_SCHJA (Q5C2P8) SJCHGC06158 protein (Fragment), partial (62%)
TC7500	aaacactctccacgtgatagctatactaaaccaacatcgcgtgaa	TC7500_285_329	CD178194_1_42	weakly similar to GP|4731916|gb|AAD28550.1|AF111943_1|AF111943 development protein DG1124 {Dictyostelium discoideum}, partial (5%)
TC7501	gtcgcttgcatcttcagtcgtgtaattgctcagttcctgatacaa	TC7501_542_586	TC34387_542_586
TC7502	tccacccgaagttttgtgaacgaatgacagatatggttgataagct	TC7502_1230_1275	TC29756_403_448	SP|Q26609|HXK_SCHMA Hexokinase. [Blood fluke] {Schistosoma mansoni}, complete	homologue to UP|HXK_SCHMA (Q26609) Hexokinase , partial (28%)
TC7502	tccacccgaagttttgtgaacgaatgacagatatggttgataagct	TC7502_1230_1275	TC20784_1230_1275	SP|Q26609|HXK_SCHMA Hexokinase. [Blood fluke] {Schistosoma mansoni}, complete	UP|HXK_SCHMA (Q26609) Hexokinase , complete
TC7503	gtagtgcatgtgagcgcgtttatttgtgatcggctaattgaacat	TC7503_633_677	CD077053_150_194	homologue to PIR|H72173|H72173 D5L protein - variola minor virus (strain Garcia-1966), partial (18%)
TC7503	gtagtgcatgtgagcgcgtttatttgtgatcggctaattgaacat	TC7503_633_677	TC30367_619_660	homologue to PIR|H72173|H72173 D5L protein - variola minor virus (strain Garcia-1966), partial (18%)
TC7504	acaaattactaaccgcgattttgggatgcttcacaaagtttgggcg	TC7504_3_48	TC29576_3_48	similar to SP|Q98MB8|RRF_RHILO Ribosome recycling factor (Ribosome releasing factor) (RRF). [Mesorhizobium loti] {Rhizobium loti}, partial (8%)	similar to UP|Q5DF94_SCHJA (Q5DF94) SJCHGC09489 protein (Fragment), partial (96%)
TC7505	attggacaaattagtagagtctgtcgattatgctgaggagctacgtgaat	TC7505_268_317	CD170571_237_286	weakly similar to GP|24345367|gb|AAN53101.1|AE015453_3|AE015453 glycyl-tRNA synthetase, beta subunit {Shewanella oneidensis MR-1}, partial (3%)	similar to GP|24345367|gb|AAN53101.1|AE015453_3|AE015453 glycyl-tRNA synthetase, beta subunit {Shewanella oneidensis MR-1}, partial (3%)
TC7505	attggacaaattagtagagtctgtcgattatgctgaggagctacgtgaat	TC7505_268_317	TC28825_266_315	weakly similar to GP|24345367|gb|AAN53101.1|AE015453_3|AE015453 glycyl-tRNA synthetase, beta subunit {Shewanella oneidensis MR-1}, partial (3%)	similar to UP|Q5DF94_SCHJA (Q5DF94) SJCHGC09489 protein (Fragment), partial (52%)
TC7505	attggacaaattagtagagtctgtcgattatgctgaggagctacgtgaat	TC7505_268_317	TC28978_268_317	weakly similar to GP|24345367|gb|AAN53101.1|AE015453_3|AE015453 glycyl-tRNA synthetase, beta subunit {Shewanella oneidensis MR-1}, partial (3%)	homologue to UP|Q5DF94_SCHJA (Q5DF94) SJCHGC09489 protein (Fragment), partial (22%)
TC7505	attggacaaattagtagagtctgtcgattatgctgaggagctacgtgaat	TC7505_268_317	TC29576_516_565	weakly similar to GP|24345367|gb|AAN53101.1|AE015453_3|AE015453 glycyl-tRNA synthetase, beta subunit {Shewanella oneidensis MR-1}, partial (3%)	similar to UP|Q5DF94_SCHJA (Q5DF94) SJCHGC09489 protein (Fragment), partial (96%)
TC7506	ctccagtatatcttccacactagcattaactgatagggttgcgatagcg	TC7506_312_360	TC28267_11_59		similar to UP|Q5DF94_SCHJA (Q5DF94) SJCHGC09489 protein (Fragment), partial (69%)
TC7506	ctccagtatatcttccacactagcattaactgatagggttgcgatagcg	TC7506_312_360	TC29576_84_132		similar to UP|Q5DF94_SCHJA (Q5DF94) SJCHGC09489 protein (Fragment), partial (96%)
TC7507	acttggcgtccatctgaccaatgataaccgcgaaggattactgag	TC7507_374_418	TC29576_624_668	weakly similar to GP|16184418|gb|AAL13796.1||AY058567 LD25575p {Drosophila melanogaster}, partial (18%)	similar to UP|Q5DF94_SCHJA (Q5DF94) SJCHGC09489 protein (Fragment), partial (96%)
TC7508	atggaatgtctagggcacaatccgagttgtcgagcgctactacag	TC7508_605_649	TC32884_385_429	weakly similar to SP|P35434|ATPD_RAT ATP synthase delta chain, mitochondrial precursor. [Rat] {Rattus norvegicus}, partial (64%)	similar to UP|Q3KTI0_SCHJA (Q3KTI0) SJCHGC07036 protein (Fragment), partial (98%)
TC7509	gttgcgaatgtagacggtggtgtgatttcgcgacagtatcaaaat	TC7509_65_109	TC20917_65_109
TC7510	acgtggaacctttcgatacggaatgattaaccctggtaacgaaga	TC7510_1316_1360
TC7511	cccagtttctactgctcgtacccatttagatgtctccctaagtgg	TC7511_2646_2690	TC33553_1584_1628		weakly similar to GB|AAH01460.2|38014963|BC001460 la related protein {Homo sapiens} (exp=-1; wgp=0; cg=0), partial (11%)
TC7512	tgcactcgtcagtgtgttattatcatgctagagagttattcgtcgtgt	TC7512_900_947	TC20559_778_825	GP|26245436|gb|AAN77580.1||AY158214 Rho2 GTPase {Schistosoma mansoni}, complete	UP|Q8I8A1_SCHMA (Q8I8A1) Rho2 GTPase (Fragment), complete
TC7513	tgcgtcatacaatggcggtgatcaacatattcgtccacgttccat	TC7513_1217_1261	TC24825_129_173	similar to SP|P15548|NU1M_STRPU NADH-ubiquinone oxidoreductase chain 1. [Purple sea urchin] {Strongylocentrotus purpuratus}, partial (5%)	similar to UP|Q5C6N3_SCHJA (Q5C6N3) SJCHGC06327 protein (Fragment), partial (12%)
TC7513	tgcgtcatacaatggcggtgatcaacatattcgtccacgttccat	TC7513_1217_1261	TC22918_1209_1253	similar to SP|P15548|NU1M_STRPU NADH-ubiquinone oxidoreductase chain 1. [Purple sea urchin] {Strongylocentrotus purpuratus}, partial (5%)	similar to UP|Q5BWW6_SCHJA (Q5BWW6) SJCHGC01697 protein (Fragment), partial (63%)
TC7514	gaaacttctcgtattaatccgccaagtgagcatcgtgtatcacgt	TC7514_139_183	TC28790_310_354		similar to UP|Q5C6N3_SCHJA (Q5C6N3) SJCHGC06327 protein (Fragment), partial (22%)
TC7515	agtttggtcatgagtttatccaggttatctctgttggcatgctgc	TC7515_128_172	TC33364_85_129		similar to UP|Q5C7A9_SCHJA (Q5C7A9) SJCHGC01113 protein (Fragment), partial (9%)
TC7515	agtttggtcatgagtttatccaggttatctctgttggcatgctgc	TC7515_128_172	CD127753_302_346
TC7515	agtttggtcatgagtttatccaggttatctctgttggcatgctgc	TC7515_128_172	TC25181_115_159		weakly similar to UP|Q5C7A9_SCHJA (Q5C7A9) SJCHGC01113 protein (Fragment), partial (76%)
TC7515	agtttggtcatgagtttatccaggttatctctgttggcatgctgc	TC7515_128_172	TC21047_92_136		weakly similar to UP|Q5C7A9_SCHJA (Q5C7A9) SJCHGC01113 protein (Fragment), partial (81%)
TC7516	gtgagaaaattcctacttcgacggttaccgcctggatcatgg	TC7516_3045_3086	TC26040_998_1039	GP|15824396|gb|AAL09322.1|AF303222_1|AF303222 SNaK1 {Schistosoma mansoni}, complete	homologue to UP|Q95WT4_SCHMA (Q95WT4) SNaK1, partial (10%)
TC7516	gtgagaaaattcctacttcgacggttaccgcctggatcatgg	TC7516_3045_3086	TC21417_3040_3081	GP|15824396|gb|AAL09322.1|AF303222_1|AF303222 SNaK1 {Schistosoma mansoni}, complete	UP|Q95WT4_SCHMA (Q95WT4) SNaK1, complete
TC7517	gcgcacactactacgatgtcctcttggaaatattagcatcttctgt	TC7517_182_227	TC26040_760_805		homologue to UP|Q95WT4_SCHMA (Q95WT4) SNaK1, partial (10%)
TC7518	tagtggaaggttgtcaacgtcaaggcgcaattgttgctgtaactg	TC7518_311_355	TC25875_311_355	similar to GP|15824396|gb|AAL09322.1|AF303222_1|AF303222 SNaK1 {Schistosoma mansoni}, partial (41%)	similar to UP|Q95WT4_SCHMA (Q95WT4) SNaK1, partial (41%)
TC7519	tattcatcctatcccacgttcgatggcgcaccgatcaacatct	TC7519_1323_1365	TC28935_2130_2172	similar to SP|O08755|HNF6_MOUSE Hepatocyte nuclear factor 6 (HNF-6) (One cut domain family member 1). [Mouse] {Mus musculus}, partial (31%)	homologue to UP|Q5BY20_SCHJA (Q5BY20) SJCHGC07952 protein (Fragment), partial (93%)
TC7520	tgctggtgccgaggccacaattgtcttccgcaatctgacg	TC7520_509_548
TC7521	ctggtgcaactgaactaactgactattccaatgttgctacaacgg	TC7521_1458_1502	TC19797_1387_1431	GP|15149312|gb|AAK85233.1|AF395822_1|AF395822 thioredoxin glutathione reductase {Schistosoma mansoni}, complete	GB|AAK85233.1|15149312|AF395822 thioredoxin glutathione reductase {Schistosoma mansoni} (exp=-1; wgp=0; cg=0), complete
TC7522	ataaaacgttttggaactgttcactactgctacagcaacgccgat	TC7522_1086_1130	TC34260_184_228	homologue to SP|P05323|P2AA_HUMAN Serine/threonine protein phosphatase 2A, catalytic subunit, alpha isoform(PP2A-alpha) (Replication protein C) (RP-C). [Bovine] {Bos taurus}, partial (98%)	UP|Q5BXP7_SCHJA (Q5BXP7) SJCHGC01338 protein (Fragment), partial (5%)
TC7522	ataaaacgttttggaactgttcactactgctacagcaacgccgat	TC7522_1086_1130	TC21287_1068_1112	homologue to SP|P05323|P2AA_HUMAN Serine/threonine protein phosphatase 2A, catalytic subunit, alpha isoform(PP2A-alpha) (Replication protein C) (RP-C). [Bovine] {Bos taurus}, partial (98%)	UP|Q5BXP7_SCHJA (Q5BXP7) SJCHGC01338 protein (Fragment), complete
TC7523	atttgctaatggttgacggtggtcgatctatcatgtgtccacgtt	TC7523_1677_1721	TC26762_299_343	weakly similar to GP|20151659|gb|AAM11189.1||AY094836 LD44221p {Drosophila melanogaster}, partial (67%)	homologue to UP|Q5DB51_SCHJA (Q5DB51) SJCHGC06279 protein, partial (42%)
TC7524	gtagtctaggtgaaagacccctggatgttgcttcaattgtttcct	TC7524_127_171	TC32911_127_171	weakly similar to PIR|AD2827|AD2827 short chain dehydrogenase Atu2042 [imported] - Agrobacterium tumefaciens (strain C58, Dupont), partial (10%)	similar to UP|Q86EH9_SCHJA (Q86EH9) Clone ZZD371 mRNA sequence, partial (55%)
TC7524	gtagtctaggtgaaagacccctggatgttgcttcaattgtttcct	TC7524_127_171	TC22728_235_279	weakly similar to PIR|AD2827|AD2827 short chain dehydrogenase Atu2042 [imported] - Agrobacterium tumefaciens (strain C58, Dupont), partial (10%)	similar to UP|Q86EH9_SCHJA (Q86EH9) Clone ZZD371 mRNA sequence, partial (92%)
TC7524	gtagtctaggtgaaagacccctggatgttgcttcaattgtttcct	TC7524_127_171	TC21513_160_204	weakly similar to PIR|AD2827|AD2827 short chain dehydrogenase Atu2042 [imported] - Agrobacterium tumefaciens (strain C58, Dupont), partial (10%)	similar to UP|Q5DB51_SCHJA (Q5DB51) SJCHGC06279 protein, complete
TC7525	agcttaagttgtcttggtcggtccgtcgtggcagcgacatcgatg	TC7525_468_512	CD134955_158_202
TC7526	gactatgtgttgtcagtcgcacggagtgacgagccttgtgaaggg	TC7526_192_236	TC35241_100_144		weakly similar to UP|Q6CKS0_KLULA (Q6CKS0) Kluyveromyces lactis strain NRRL Y-1140 chromosome F of strain NRRL Y-1140 of Kluyveromyces lactis, partial (5%)
TC7527	tttgcggatattgccctcatggtgctctagcctgcgaccaaaact	TC7527_289_333	TC31816_285_329	homologue to PIR|B85356|B85356 glycine-rich protein [imported] - Arabidopsis thaliana, partial (19%)	weakly similar to UP|Q5DG70_SCHJA (Q5DG70) SJCHGC02366 protein, partial (94%)
TC7528	acctatttctcggtctggcgaaggagtaatggatcagactaaacc	TC7528_1424_1468	TC27839_977_1021	similar to GP|19698568|gb|AAL93211.1|AF487782_1|AF487782 Baf57 {Xenopus laevis}, partial (6%)	similar to UP|Q6FW57_CANGA (Q6FW57) Candida glabrata strain CBS138 chromosome D complete sequence, partial (5%)
TC7529	agggcatcgaaccaagtactacaactagtgtacgttcgtccttgg	TC7529_1987_2031	TC23007_1289_1333
TC7530	ttccatcaatgtatcttgtgctaaagtccgcagttgatttgcacc	TC7530_13_57	TC29076_13_57
TC7531	gacaggttaaagttcgaatgggtgacgaggagtaccgtttcgccc	TC7531_353_397	TC27195_353_397	similar to SP|P54659|MVPB_DICDI Major vault protein beta (MVP-beta). [Slime mold] {Dictyostelium discoideum}, partial (15%)	similar to UP|Q5C1V0_SCHJA (Q5C1V0) SJCHGC07757 protein (Fragment), complete
TC7532	gcaatggcaacagccgaatcagataatagtctgcgcatgttgaac	TC7532_1803_1847	AI974973_376_420	similar to GP|23134872|gb|AAG00866.2|AF255664_1|AF255664 major vault protein {Ictalurus punctatus}, partial (54%)	major vault protein alpha
TC7532	gcaatggcaacagccgaatcagataatagtctgcgcatgttgaac	TC7532_1803_1847	TC23644_773_817	similar to GP|23134872|gb|AAG00866.2|AF255664_1|AF255664 major vault protein {Ictalurus punctatus}, partial (54%)	similar to UP|MVP_DISOM (Q90405) Major vault protein (MVP100) (P100), partial (26%)
TC7533	gagtgcctacttgatatcgcgatgggcaatacgtaaactgatcga	TC7533_456_500	TC24745_117_161	weakly similar to SP|Q9R0B9|PLO2_MOUSE Procollagen-lysine,2-oxoglutarate 5-dioxygenase 2 precursor(Lysyl hydroxylase 2) (LH2). [Mouse] {Mus musculus}, partial (34%)	weakly similar to UP|Q38JF6_PIG (Q38JF6) Procollagen-lysine 2-oxoglutarate 5-dioxygenase 2 (Fragment), partial (14%)
TC7533	gagtgcctacttgatatcgcgatgggcaatacgtaaactgatcga	TC7533_456_500	TC27914_1318_1362	weakly similar to SP|Q9R0B9|PLO2_MOUSE Procollagen-lysine,2-oxoglutarate 5-dioxygenase 2 precursor(Lysyl hydroxylase 2) (LH2). [Mouse] {Mus musculus}, partial (34%)	similar to UP|Q5BSI0_SCHJA (Q5BSI0) SJCHGC04226 protein (Fragment), partial (93%)
TC7534	acagcattgctcaactagacaatccagacactctgagtcatttggt	TC7534_1107_1152	TC27448_238_283	similar to SP|O60568|PLO3_HUMAN Procollagen-lysine,2-oxoglutarate 5-dioxygenase 3 precursor(Lysyl hydroxylase 3) (LH3). [Human] {Homo sapiens}, partial (12%)	weakly similar to UP|Q38JF6_PIG (Q38JF6) Procollagen-lysine 2-oxoglutarate 5-dioxygenase 2 (Fragment), partial (10%)
TC7534	acagcattgctcaactagacaatccagacactctgagtcatttggt	TC7534_1107_1152	CD118436_354_399	similar to SP|O60568|PLO3_HUMAN Procollagen-lysine,2-oxoglutarate 5-dioxygenase 3 precursor(Lysyl hydroxylase 3) (LH3). [Human] {Homo sapiens}, partial (12%)
TC7534	acagcattgctcaactagacaatccagacactctgagtcatttggt	TC7534_1107_1152	TC27914_1107_1152	similar to SP|O60568|PLO3_HUMAN Procollagen-lysine,2-oxoglutarate 5-dioxygenase 3 precursor(Lysyl hydroxylase 3) (LH3). [Human] {Homo sapiens}, partial (12%)	similar to UP|Q5BSI0_SCHJA (Q5BSI0) SJCHGC04226 protein (Fragment), partial (93%)
TC7535	tcgtcctactggcccaacgtctagagactatggattgcttcgcga	TC7535_1439_1483	CD125636_195_239	similar to GP|3986285|dbj|BAA34993.1||AB017002 DjVLGA {Dugesia japonica}, partial (56%)	similar to SP|O00571|DDX3_HUMAN DEAD-box protein 3 (Helicase-like protein 2) (HLP2) (DEAD-box, X isoform). [Human] {Homo sapiens}, partial (7%)
TC7535	tcgtcctactggcccaacgtctagagactatggattgcttcgcga	TC7535_1439_1483	TC21842_1439_1483	similar to GP|3986285|dbj|BAA34993.1||AB017002 DjVLGA {Dugesia japonica}, partial (56%)	similar to UP|O97031_DUGJA (O97031) DjVLGA, partial (56%)
TC7536	ttctttacggtggtgccgatatgagaacgcagttgatggagt	TC7536_592_633	TC21468_592_633	weakly similar to GP|3986285|dbj|BAA34993.1||AB017002 DjVLGA {Dugesia japonica}, partial (22%)	weakly similar to UP|O97031_DUGJA (O97031) DjVLGA, partial (22%)
TC7537	tgtcgatgtcgttgttccggcattaggaggtaaggtccatggatc	TC7537_241_285	TC32342_241_285	similar to GP|7300667|gb|AAF55815.1||AE003732 CG15697-PA {Drosophila melanogaster}, partial (44%)	similar to UP|Q56FJ2_9HYME (Q56FJ2) Ribosomal protein S30, partial (53%)
TC7537	tgtcgatgtcgttgttccggcattaggaggtaaggtccatggatc	TC7537_241_285	CD148092_203_245	similar to GP|7300667|gb|AAF55815.1||AE003732 CG15697-PA {Drosophila melanogaster}, partial (44%)	homologue to GP|7300667|gb|AAF55815.1||AE003732 CG15697-PA {Drosophila melanogaster}, partial (16%)
TC7538	accaagacaacatctagcttcagcgagcaaccaagtcaagtttagt	TC7538_705_750	TC28855_705_750	similar to SP|Q90828|DYJ1_CHICK Dynein light intermediate chain 1, cytosolic (LIC57/59) (Dynein light chain A) (DLC-A). [Chicken] {Gallus gallus}, partial (7%)	similar to UP|Q5C4J8_SCHJA (Q5C4J8) SJCHGC09084 protein (Fragment), partial (93%)
TC7538	accaagacaacatctagcttcagcgagcaaccaagtcaagtttagt	TC7538_705_750	TC35399_825_869	similar to SP|Q90828|DYJ1_CHICK Dynein light intermediate chain 1, cytosolic (LIC57/59) (Dynein light chain A) (DLC-A). [Chicken] {Gallus gallus}, partial (7%)	similar to UP|Q5C4J8_SCHJA (Q5C4J8) SJCHGC09084 protein (Fragment), partial (69%)
TC7539	tctagaacctgatgtactggcgaacactgctcatgttgcacccat	TC7539_529_573	TC23612_213_257	weakly similar to GP|16182605|gb|AAL13531.1||AY058302 GH06357p {Drosophila melanogaster}, partial (40%)	similar to UP|Q5BSJ4_SCHJA (Q5BSJ4) SJCHGC04029 protein (Fragment), partial (33%)
TC7539	tctagaacctgatgtactggcgaacactgctcatgttgcacccat	TC7539_529_573	TC31386_127_171	weakly similar to GP|16182605|gb|AAL13531.1||AY058302 GH06357p {Drosophila melanogaster}, partial (40%)	weakly similar to RF|NP_001025744.1|71895537|NM_001030573 dynein, cytoplasmic, light intermediate polypeptide 2 {Gallus gallus} (exp=-1; wgp=0; cg=0), partial (24%)
TC7540	cctactactaaccgttcgcaaggctatggcttcgtaacgtacgtc	TC7540_764_808	TC30118_764_808	similar to SP|Q14498|RNP2_HUMAN RNA-binding region containing protein 2 (Hepatocellular carcinoma protein 1) (Splicing factor HCC1). [Human] {Homo sapiens}, partial (57%)	similar to UP|Q566M5_XENTR (Q566M5) RNA-binding region (RNP1, RRM) containing 2, partial (42%)
TC7541	tacttcacggaactatggcggcgttcacgtcgtcctcggtc	TC7541_128_168	TC24015_128_168	similar to PIR|JC5314|JC5314 CDC28/cdc2-like kinase associating arginine-serine cyclophilin - human, partial (3%)	similar to UP|Q5DAG6_SCHJA (Q5DAG6) SJCHGC09470 protein, partial (71%)
TC7542	ctagaccacgagttttggcttataccattgatcgacactcaacct	TC7542_80_124	TC34117_80_124	similar to SP|Q14498|RNP2_HUMAN RNA-binding region containing protein 2 (Hepatocellular carcinoma protein 1) (Splicing factor HCC1). [Human] {Homo sapiens}, partial (6%)	weakly similar to UP|Q5DAG6_SCHJA (Q5DAG6) SJCHGC09470 protein, partial (47%)
TC7542	ctagaccacgagttttggcttataccattgatcgacactcaacct	TC7542_80_124	TC24015_438_482	similar to SP|Q14498|RNP2_HUMAN RNA-binding region containing protein 2 (Hepatocellular carcinoma protein 1) (Splicing factor HCC1). [Human] {Homo sapiens}, partial (6%)	similar to UP|Q5DAG6_SCHJA (Q5DAG6) SJCHGC09470 protein, partial (71%)
TC7543	cgtcccgtgaagtcaaacgcgaagcaacctcgaatcacgtaggca	TC7543_888_932	CD136030_33_77	weakly similar to GP|15022507|gb|AAK77961.1|AF315632_1|AF315632 coactivator activator {Homo sapiens}, partial (5%)
TC7543	cgtcccgtgaagtcaaacgcgaagcaacctcgaatcacgtaggca	TC7543_888_932	TC32177_768_812	weakly similar to GP|15022507|gb|AAK77961.1|AF315632_1|AF315632 coactivator activator {Homo sapiens}, partial (5%)	similar to UP|Q86EX1_SCHJA (Q86EX1) Clone ZZD1343 mRNA sequence, partial (81%)
TC7543	cgtcccgtgaagtcaaacgcgaagcaacctcgaatcacgtaggca	TC7543_888_932	CD075422_213_256	weakly similar to GP|15022507|gb|AAK77961.1|AF315632_1|AF315632 coactivator activator {Homo sapiens}, partial (5%)
TC7544	agtaatacttctggtaacgcgtttcgtgactttcgacgtgatgac	TC7544_1975_2019	CD197895_198_242	similar to GP|28806046|dbj|BAC59322.1||AP005076 TolA protein {Vibrio parahaemolyticus}, partial (9%)
TC7544	agtaatacttctggtaacgcgtttcgtgactttcgacgtgatgac	TC7544_1975_2019	TC28023_1976_2020	similar to GP|28806046|dbj|BAC59322.1||AP005076 TolA protein {Vibrio parahaemolyticus}, partial (9%)	homologue to UP|Q5BZK7_SCHJA (Q5BZK7) SJCHGC03505 protein (Fragment), complete
TC7545	cagcccaccgacctggataattgtggcggttgttgcagttgc	TC7545_3_44	CD157525_3_44	weakly similar to GP|687602|gb|AAA85685.1||U17331 ribosomal protein L9, mutant {Mus musculus}, partial (72%)
TC7546	accaaacactattatcttgccgatgaagcgacagtagcagcagca	TC7546_697_741	TC20497_698_742	homologue to GP|16904828|gb|AAL30898.1||AF438343 phosphoglycerate mutase {Schistosoma japonicum}, complete	homologue to UP|Q8WT66_SCHJA (Q8WT66) Phosphoglycerate mutase, complete
TC7547	tgcgcatacccgagttattatatacacaaagagttctctctcacgca	TC7547_1362_1408	AW017177_236_282	similar to SP|P52565|GDIR_HUMAN Rho GDP-dissociation inhibitor 1 (Rho GDI 1) (Rho-GDI alpha). [Human] {Homo sapiens}, partial (15%)
TC7547	tgcgcatacccgagttattatatacacaaagagttctctctcacgca	TC7547_1362_1408	TC21510_1362_1408	similar to SP|P52565|GDIR_HUMAN Rho GDP-dissociation inhibitor 1 (Rho GDI 1) (Rho-GDI alpha). [Human] {Homo sapiens}, partial (15%)	weakly similar to UP|Q5DA15_SCHJA (Q5DA15) SJCHGC06764 protein, partial (91%)
TC7548	tttccagatagtctcgcttactgctcttgacactcttatagaacacgac	TC7548_48_96	CD195597_48_96	weakly similar to SP|P52565|GDIR_HUMAN Rho GDP-dissociation inhibitor 1 (Rho GDI 1) (Rho-GDI alpha). [Human] {Homo sapiens}, partial (15%)
TC7548	tttccagatagtctcgcttactgctcttgacactcttatagaacacgac	TC7548_48_96	TC21510_23_64	weakly similar to SP|P52565|GDIR_HUMAN Rho GDP-dissociation inhibitor 1 (Rho GDI 1) (Rho-GDI alpha). [Human] {Homo sapiens}, partial (15%)	weakly similar to UP|Q5DA15_SCHJA (Q5DA15) SJCHGC06764 protein, partial (91%)
TC7549	cccagaagccgtgttggccgtgagcggtcattcctaacagattt	TC7549_409_452	TC27503_409_452	weakly similar to GP|16769840|gb|AAL29139.1||AY061591 SD04273p {Drosophila melanogaster}, partial (3%)	similar to UP|Q5BVT6_SCHJA (Q5BVT6) SJCHGC05037 protein (Fragment), partial (47%)
TC7550	gtcaaagtatccatgtgacttgtctggtgtatgctcctacgttgct	TC7550_214_259	TC29651_392_437		similar to UP|Q6GM02_XENLA (Q6GM02) MGC84082 protein, partial (5%)
TC7550	gtcaaagtatccatgtgacttgtctggtgtatgctcctacgttgct	TC7550_214_259	TC33243_753_798		similar to UP|Q6GM02_XENLA (Q6GM02) MGC84082 protein, partial (5%)
TC7551	tgttggaacttcaatacaagtgaacatgccaaagagcgacca	TC7551_594_635
TC7552	ctgcccgaacttgtgcacatttggcggatatgcatcctaacaaac	TC7552_1318_1362	TC24502_265_309	weakly similar to GP|6759903|gb|AAF28099.1||AF137273 alpha 1 (V) collagen {Gallus gallus}, partial (20%)	similar to UP|Q5C2Y9_SCHJA (Q5C2Y9) SJCHGC09378 protein (Fragment), partial (48%)
TC7553	gatcaggaccaattgggccagtaggtctgccgggagcaagtg	TC7553_52_93	TC30283_52_93	weakly similar to SP|P53420|CA44_HUMAN Collagen alpha 4(IV) chain precursor. [Human] {Homo sapiens}, partial (12%)	homologue to UP|Q5C2Y9_SCHJA (Q5C2Y9) SJCHGC09378 protein (Fragment), partial (61%)
TC7554	cctggcacaagtgtagagtatggtatgcgttgtatgcccacag	TC7554_1288_1330	TC25671_1288_1330	similar to GP|21901963|dbj|BAC05520.1||AB078412 casein kinase I {Ciona savignyi}, partial (78%)	similar to UP|Q8MY62_CIOSA (Q8MY62) Casein kinase I, partial (78%)
TC7555	ttttatcgatgctaggttgatacccaatgttgcggaagtggacga	TC7555_1462_1506	TC21263_1462_1506	similar to SP|P47825|T2D3_DROME Transcription initiation factor TFIID 110 kDa subunit (P110) (TAFII-110) (110 kDa TBP-associated factor). [Fruit fly] {Drosophila melanogaster}, partial (4%)	similar to GB|AAL39952.1|17862950|AY069807 SD04735p {Drosophila melanogaster} (exp=-1; wgp=0; cg=0), partial (5%)
TC7556	agctggtgcaatgggtggtaaagttatacctcccgaagaagg	TC7556_515_556	TC23086_522_563	similar to SP|Q24400|MLP2_DROME Muscle LIM protein MLP84B. [Fruit fly] {Drosophila melanogaster}, partial (28%)	homologue to UP|Q5D907_SCHJA (Q5D907) SJCHGC02224 protein, partial (95%)
TC7557	ggctctgctaaagtgcacttagttgggatcgatatattcactggt	TC7557_223_267	CD180928_199_243	similar to SP|P10159|IF5A_HUMAN Eukaryotic translation initiation factor 5A (eIF-5A) (eIF-4D) (Rev- binding factor). [Mouse] {Mus musculus}, partial (65%)
TC7557	ggctctgctaaagtgcacttagttgggatcgatatattcactggt	TC7557_223_267	TC24947_223_267	similar to SP|P10159|IF5A_HUMAN Eukaryotic translation initiation factor 5A (eIF-5A) (eIF-4D) (Rev- binding factor). [Mouse] {Mus musculus}, partial (65%)	eukaryotic translation initiation factor 5A
TC7558	tcataggtgccttcgaagcattgctcgtatatcctgggaccaccg	TC7558_3_47	TC34689_360_400	similar to GP|19067879|gb|AAK14815.1||AY027869 polyprotein {Schistosoma japonicum}, partial (12%)	similar to UP|Q8T5G5_SCHJA (Q8T5G5) Polyprotein, partial (16%)
TC7559	actgaagactatatatccaaccaccgacgtgcaatgctttatggt	TC7559_157_201	TC36066_776_820	similar to GP|19067879|gb|AAK14815.1||AY027869 polyprotein {Schistosoma japonicum}, partial (7%)	similar to UP|Q8T5G5_SCHJA (Q8T5G5) Polyprotein, partial (7%)
TC7560	tggcagtgagtgcaagcaactcccgtgggttcaacatttaa	TC7560_1093_1133	TC29749_362_402	similar to GP|19067879|gb|AAK14815.1||AY027869 polyprotein {Schistosoma japonicum}, partial (10%)	similar to UP|Q41051_PEA (Q41051) Proline- and leucine-rich protein, partial (30%)
TC7561	gccatgtcattcaaggtctctaaccaacgattgctattatctcgcga	TC7561_188_234	TC32375_188_234	similar to GP|22164073|gb|AAM93547.1|AF412216_1|AF412216 polyprotein {Schistosoma japonicum}, partial (39%)	similar to UP|Q5BSA3_SCHJA (Q5BSA3) SJCHGC05284 protein, partial (43%)
TC7562	agcattcgtcatgtgacttagactcctctaatagttctaactttggtgca	TC7562_418_467	TC30997_418_467
TC7563	attgcacgtcggggcagtcggtaattgggcatacgtaacacgtgt	TC7563_116_160
TC7564	ggcaatatttcacgctggtacagacatattgattcctttggtgcg	TC7564_187_231	TC24615_187_231	weakly similar to GP|5902663|gb|AAC13264.2||AF029844 elongation factor 1-beta homolog {Mus musculus}, partial (67%)	similar to UP|Q86EU5_SCHJA (Q86EU5) Clone ZZD1417 mRNA sequence, partial (94%)
TC7564	ggcaatatttcacgctggtacagacatattgattcctttggtgcg	TC7564_187_231	TC28850_1149_1193	weakly similar to GP|5902663|gb|AAC13264.2||AF029844 elongation factor 1-beta homolog {Mus musculus}, partial (67%)	similar to UP|Q86EU5_SCHJA (Q86EU5) Clone ZZD1417 mRNA sequence, partial (72%)
TC7565	gcccgccaatcagtgtatatgttccgtggagccattatttga	TC7565_1223_1264	TC20780_343_384		homologue to UP|Q86EJ2_SCHJA (Q86EJ2) Clone ZZD307 mRNA sequence. (Fragment), partial (18%)
TC7565	gcccgccaatcagtgtatatgttccgtggagccattatttga	TC7565_1223_1264	TC25567_62_103
TC7566	caagttgctgatctttatatgactgtcagacagattgctgaacggcta	TC7566_678_725	TC23410_915_962	similar to SP|P49789|FHIT_HUMAN Bis(5'-adenosyl)-triphosphatase(Diadenosine 5',5'''- P1,P3-triphosphate hydrolase) (Dinucleosidetriphosphatase) (AP3A hydrolase) (AP3AASE) (Fragile histidine triad protein). [Human] {Homo sapiens}, partial (19%)	similar to UP|Q5C264_SCHJA (Q5C264) SJCHGC06886 protein (Fragment), partial (43%)
TC7566	caagttgctgatctttatatgactgtcagacagattgctgaacggcta	TC7566_678_725	TC26602_1223_1270	similar to SP|P49789|FHIT_HUMAN Bis(5'-adenosyl)-triphosphatase(Diadenosine 5',5'''- P1,P3-triphosphate hydrolase) (Dinucleosidetriphosphatase) (AP3A hydrolase) (AP3AASE) (Fragile histidine triad protein). [Human] {Homo sapiens}, partial (19%)	similar to UP|Q5C342_SCHJA (Q5C342) SJCHGC04680 protein (Fragment), partial (93%)
TC7567	gccaaactacttcggcagttgtactacaatagcacttcgtaacgt	TC7567_1475_1519	CD178881_26_70	similar to GP|3242978|gb|AAC39901.1||AF069984 nitrilase homolog 1 {Homo sapiens}, partial (19%)
TC7567	gccaaactacttcggcagttgtactacaatagcacttcgtaacgt	TC7567_1475_1519	TC26602_1475_1519	similar to GP|3242978|gb|AAC39901.1||AF069984 nitrilase homolog 1 {Homo sapiens}, partial (19%)	similar to UP|Q5C342_SCHJA (Q5C342) SJCHGC04680 protein (Fragment), partial (93%)
TC7568	aggtccctattacagcgatcttgtccgtttacttggtgagctggc	TC7568_919_963	TC21443_919_963		similar to UP|Q5DFQ9_SCHJA (Q5DFQ9) SJCHGC01937 protein, partial (89%)
TC7569	aaattgggagttcaagttgtggttaaggatcctgcccaactggag	TC7569_801_845	CD115618_278_322	SP|Q94757|TCPA_SCHMA T-complex protein 1, alpha subunit (TCP-1-alpha) (CCT-alpha). [Blood fluke] {Schistosoma mansoni}, complete
TC7569	aaattgggagttcaagttgtggttaaggatcctgcccaactggag	TC7569_801_845	TC20080_764_808	SP|Q94757|TCPA_SCHMA T-complex protein 1, alpha subunit (TCP-1-alpha) (CCT-alpha). [Blood fluke] {Schistosoma mansoni}, complete	UP|TCPA_SCHMA (Q94757) T-complex protein 1 subunit alpha (TCP-1-alpha) (CCT-alpha), complete
TC7570	acatcgcagctactcgtatcgctaataatcttcgaatgattcggg	TC7570_803_847	TC22804_824_868	similar to GP|23394914|gb|AAN31639.1|AF484962_1|AF484962 alpha-actinin {Biomphalaria glabrata}, partial (37%)	similar to UP|Q8ITH0_BIOGL (Q8ITH0) Alpha-actinin (Fragment), partial (40%)
TC7571	tccatatactgtttactcaatgccaacattacgcgttgcatggga	TC7571_1236_1280	TC25927_1236_1280	weakly similar to GP|23394914|gb|AAN31639.1|AF484962_1|AF484962 alpha-actinin {Biomphalaria glabrata}, partial (29%)	homologue to UP|Q5BXR1_SCHJA (Q5BXR1) SJCHGC05267 protein (Fragment), partial (71%)
TC7572	atcacttacgtctctatcgtcgactgtacagtcttgttgaccatcg	TC7572_453_498	TC27977_16_61		weakly similar to UP|Q5C5D1_SCHJA (Q5C5D1) SJCHGC07760 protein (Fragment), partial (44%)
TC7573	tggtcagaatgtcaagtacgcggtctagcaatctgcgcacttatt	TC7573_42_86
TC7574	tatggacgttgtgtacgctttgaaacgccaaggtcgtactttgta	TC7574_316_360	TC33043_301_345	PIR|D40335|HSHU4 histone H4 [validated] - human, complete	UP|Q80WC8_MOUSE (Q80WC8) Hist2h4 protein (Fragment), partial (93%)
TC7575	ctgcctcccatattcacatccatgtttagctgaatcatgtgcaaa	TC7575_507_551	TC25081_956_1000		similar to UP|Q7QKY4_ANOGA (Q7QKY4) ENSANGP00000002056 (Fragment), partial (9%)
TC7576	ttcataattctccacgggatacaacagtgtcattttggcattatagctga	TC7576_330_379	TC23065_330_379
TC7577	tggtcagtctcttattggcgtatgagcatatcatattgcacaagca	TC7577_366_411	TC24768_366_411		similar to UP|Q5BR20_SCHJA (Q5BR20) SJCHGC09721 protein, partial (31%)
TC7578	ggcggtattattagggtatccactcggtcacaagttataacagcc	TC7578_719_763	TC27213_719_763		similar to UP|YGIZ_ECOLI (Q46867) Inner membrane protein ygiZ, partial (12%)
TC7579	gaaaatccgacccgttaactacttgcatcgagatttcaactttcgc	TC7579_45_90
TC7580	tttgtacaatatttagccaaatgtggttgtgaatgtgagaggcagca	TC7580_137_183	TC30223_137_183
TC7581	ggctagacagaaacaggatcgacaagtactctagactgctcacacg	TC7581_186_231	TC31756_186_231
TC7582	tgcacttcaatgtaatcggttcttagtagattctgtaccactcactgaga	TC7582_46_95	TC36688_556_605		UP|UPP_SULAC (Q4JAV0) Probable uracil phosphoribosyltransferase (UMP pyrophosphorylase) (UPRTase) , partial (5%)
TC7583	gaattatcatttggaacggtggcacgcgaaaactgtacaagcagt	TC7583_192_236	TC35612_182_226
TC7584	ggttatgtgcttacgagtctatggctctccttgtaatatcgtatcgaca	TC7584_1133_1181	TC29613_3011_3059		similar to UP|Q5DD72_SCHJA (Q5DD72) SJCHGC02571 protein, partial (89%)
TC7585	ttaaaccgggtgcagtggattggtcattagtggatcaagattttg	TC7585_1455_1499	TC35464_155_199	GP|495668|gb|AAA29882.1||L33405 fimbrin {Schistosoma mansoni}, complete	UP|Q26574_SCHMA (Q26574) Fimbrin, partial (19%)
TC7585	ttaaaccgggtgcagtggattggtcattagtggatcaagattttg	TC7585_1455_1499	TC19776_1439_1483	GP|495668|gb|AAA29882.1||L33405 fimbrin {Schistosoma mansoni}, complete	UP|Q26574_SCHMA (Q26574) Fimbrin, complete
TC7586	tgtttaatggtaatcagcgtcagagggaagcggatgaggtattac	TC7586_169_213	TC19985_635_679		similar to UP|Q5DCV2_SCHJA (Q5DCV2) SJCHGC02216 protein, partial (48%)
TC7586	tgtttaatggtaatcagcgtcagagggaagcggatgaggtattac	TC7586_169_213	TC26264_170_214		similar to UP|Q5DCV2_SCHJA (Q5DCV2) SJCHGC02216 protein, partial (30%)
TC7587	ccaaactgagtgccatacgcaggattactgttacccttactattttgg	TC7587_326_373	TC19985_423_470		similar to UP|Q5DCV2_SCHJA (Q5DCV2) SJCHGC02216 protein, partial (48%)
TC7588	ggaagtatgcctggtacgtcatcactatctacgagttctgcgatt	TC7588_1350_1394	TC19792_5480_5524	weakly similar to GP|22833041|gb|AAF46516.2||AE003448 CG15319-PB {Drosophila melanogaster}, partial (3%)	UP|Q2VJ10_SCHMA (Q2VJ10) CREB-binding protein, complete
TC7589	agcaatcctgattggtccaaccggagtggtgagatggatgaacaa	TC7589_870_914	TC25148_412_456	SP|P83214|HSP1_OCTVU Sperm protamine P1 (Po1) [Contains: Sperm protamine P2 (Po2) (Main protamine)]. [Octopus] {Octopus vulgaris}, partial (43%)	UP|HSP1_OCTVU (P83214) Sperm protamine P1 (Po1) [Contains: Sperm protamine P2 (Po2) (Main protamine)], partial (43%)
TC7590	aaccattaccgaagaagtagatggtcaggtaactaaccggactgt	TC7590_781_825	TC24573_781_825	weakly similar to SP|O35723|DJB3_MOUSE DnaJ homolog subfamily B member 3 (DnaJ protein homolog 3) (Heat shock J3 protein) (HSJ-3) (MSJ-1). [Mouse] {Mus musculus}, partial (50%)	similar to UP|Q86F63_SCHJA (Q86F63) Clone ZZD1076 mRNA sequence, complete
TC7591	ttgttaagttgacgtgccaatgtgttaacttcccttggacgcgta	TC7591_1788_1832	TC29072_1834_1878	SP|P30669|GBAS_SCHMA Guanine nucleotide-binding protein G(S), alpha subunit (Adenylate cyclase-stimulating G alpha protein). [Blood fluke] {Schistosoma mansoni}, complete	UP|GNAS_SCHMA (P30669) Guanine nucleotide-binding protein G(s), alpha subunit (Adenylate cyclase-stimulating G alpha protein), complete
TC7592	catccatgtcgacaggccgatgtaatgcgaaagttaattgaagct	TC7592_1113_1157	TC22968_307_351	similar to GP|9957034|gb|AAG09182.1|AF175224_1|AF175224 preconditioning-inducible gene 1 protein {Rattus norvegicus}, partial (57%)	similar to UP|Q5DHB5_SCHJA (Q5DHB5) SJCHGC06107 protein, partial (41%)
TC7592	catccatgtcgacaggccgatgtaatgcgaaagttaattgaagct	TC7592_1113_1157	TC23249_103_147	similar to GP|9957034|gb|AAG09182.1|AF175224_1|AF175224 preconditioning-inducible gene 1 protein {Rattus norvegicus}, partial (57%)	homologue to UP|Q5DHB5_SCHJA (Q5DHB5) SJCHGC06107 protein, partial (25%)
TC7592	catccatgtcgacaggccgatgtaatgcgaaagttaattgaagct	TC7592_1113_1157	TC25807_801_845	similar to GP|9957034|gb|AAG09182.1|AF175224_1|AF175224 preconditioning-inducible gene 1 protein {Rattus norvegicus}, partial (57%)	similar to UP|Q5DHB5_SCHJA (Q5DHB5) SJCHGC06107 protein, partial (83%)
TC7593	atgtgcatagtattctggtctgcgactacactaactcaaaccctg	TC7593_453_497	TC25051_797_841		homologue to UP|Q5DHB5_SCHJA (Q5DHB5) SJCHGC06107 protein, partial (12%)
TC7594	atgaaaggtggtttccagccattactcaatatttcgcgttcgtatga	TC7594_444_490	CD134397_143_189	similar to GP|20196206|dbj|BAB90843.1||AB079384 Apg3p {Homo sapiens}, partial (11%)
TC7594	atgaaaggtggtttccagccattactcaatatttcgcgttcgtatga	TC7594_444_490	TC23249_596_642	similar to GP|20196206|dbj|BAB90843.1||AB079384 Apg3p {Homo sapiens}, partial (11%)	homologue to UP|Q5DHB5_SCHJA (Q5DHB5) SJCHGC06107 protein, partial (25%)
TC7594	atgaaaggtggtttccagccattactcaatatttcgcgttcgtatga	TC7594_444_490	TC25051_1128_1174	similar to GP|20196206|dbj|BAB90843.1||AB079384 Apg3p {Homo sapiens}, partial (11%)	homologue to UP|Q5DHB5_SCHJA (Q5DHB5) SJCHGC06107 protein, partial (12%)
TC7595	tgtgccaatattgcaggtcgaagcggagtcaacgatcatgctgta	TC7595_2251_2295	TC24420_60_104	similar to GP|2052191|emb|CAB06295.1||Z83869 serine/threonine kinase {Rattus norvegicus}, partial (41%)	weakly similar to UP|O15784_DICDI (O15784) Histidine kinase C, partial (3%)
TC7596	tttgaatgtgggtcgccaaatcctcagtgggctagcgttacatat	TC7596_81_125	TC26290_81_125	similar to GP|21464436|gb|AAM52021.1||AY121694 RE63354p {Drosophila melanogaster}, partial (19%)	similar to UP|Q5BXQ6_SCHJA (Q5BXQ6) SJCHGC00979 protein (Fragment), partial (81%)
TC7597	cagcgtcgtcaagttcgtatgggcaacggtggtcatatacctcat	TC7597_649_693	TC21441_650_694		similar to UP|Q5DGI5_SCHJA (Q5DGI5) SJCHGC06340 protein, complete
TC7598	aaactcaatcaagtcaattaatcggtctagcagatcgcactggga	TC7598_1178_1222	TC21831_1178_1222		similar to UP|Q5C6K7_SCHJA (Q5C6K7) SJCHGC07241 protein (Fragment), partial (88%)
TC7599	tcatgaattgaattactgttcctttatctcttcaccgcacaaatcgctgt	TC7599_2435_2484	TC28435_2432_2475	PIR|A53153|A53153 glucose transport protein SGTP1 - fluke (Schistosoma mansoni), complete	UP|Q26579_SCHMA (Q26579) Glucose transport protein, complete
TC7600	caaataccctgtcactcgactttcgttcatttcgtggcacgtgtc	TC7600_77_121	TC34988_42_86	similar to SP|P25320|FRH2_SCHMA Ferritin-2 heavy chain. [Blood fluke] {Schistosoma mansoni}, partial (98%)	similar to UP|FRIH2_SCHMA (P25320) Ferritin-2 heavy chain , partial (98%)
TC7601	tgcaatcaaacaattcgccgattatttaaccgagacacaacgagt	TC7601_509_553	TC20787_509_553	homologue to SP|P25320|FRH2_SCHMA Ferritin-2 heavy chain. [Blood fluke] {Schistosoma mansoni}, complete	homologue to UP|FRIH2_SCHMA (P25320) Ferritin-2 heavy chain , complete
TC7602	tgcaatcaaacaattcgctgactatgtgacagagacaaatcgagttgga	TC7602_246_294	TC34293_246_294	homologue to SP|P25320|FRH2_SCHMA Ferritin-2 heavy chain. [Blood fluke] {Schistosoma mansoni}, partial (62%)	homologue to UP|FRIH2_SCHMA (P25320) Ferritin-2 heavy chain , partial (62%)
TC7603	agtgatagggtagctttggttcgaaagtcgctgccttacccagaa	TC7603_23_67	TC23324_23_67	similar to GP|13959803|gb|AAK49000.1||AY033403 USC3-1p {Myxococcus xanthus}, partial (16%)	similar to UP|Q5DFK2_SCHJA (Q5DFK2) SJCHGC06026 protein, partial (79%)
TC7603	agtgatagggtagctttggttcgaaagtcgctgccttacccagaa	TC7603_23_67	TC20087_94_138	similar to GP|13959803|gb|AAK49000.1||AY033403 USC3-1p {Myxococcus xanthus}, partial (16%)	similar to UP|Q5DFK2_SCHJA (Q5DFK2) SJCHGC06026 protein, partial (93%)
TC7604	tgtactgccagttgtatctaggtttcgtaatgccttaccaggtgc	TC7604_1112_1156	TC26116_636_680
TC7605	tacagacgatattcctagttgggaccaagagtttcttcgtgtcga	TC7605_285_329	TC27416_270_314	similar to PIR|A57630|A57630 transcription-associated factor OCP-II - guinea pig, complete	UP|Q86F64_SCHJA (Q86F64) Clone ZZD1073 mRNA sequence, complete
TC7606	cacagcctagcgcacctatatatgcttccagtacaccatccgatc	TC7606_997_1041	TC23111_1064_1108	weakly similar to GP|15291889|gb|AAK93213.1||AY051789 LD30575p {Drosophila melanogaster}, partial (13%)	similar to UP|Q5C033_SCHJA (Q5C033) SJCHGC04426 protein (Fragment), partial (97%)
TC7607	ccgatgaacaatctggttatcgtttcggtgttacgtatgtcgggc	TC7607_229_273	CD202129_41_85	weakly similar to GP|17834080|gb|AAL46626.1||AF316401 haymaker protein {Homo sapiens}, partial (20%)
TC7607	ccgatgaacaatctggttatcgtttcggtgttacgtatgtcgggc	TC7607_229_273	TC33165_229_273	weakly similar to GP|17834080|gb|AAL46626.1||AF316401 haymaker protein {Homo sapiens}, partial (20%)	homologue to UP|Q5C261_SCHJA (Q5C261) SJCHGC05929 protein (Fragment), complete
TC7608	cctgagtgagatcatgcttgtcataattcacattagtcagccagtca	TC7608_325_371	TC33165_1141_1187		homologue to UP|Q5C261_SCHJA (Q5C261) SJCHGC05929 protein (Fragment), complete
TC7609	caccgacctctgatcccactactttatctgatgttggtggtccgc	TC7609_1369_1413	CD197072_155_199
TC7609	caccgacctctgatcccactactttatctgatgttggtggtccgc	TC7609_1369_1413	TC22489_1369_1413		weakly similar to UP|Q7QDV2_ANOGA (Q7QDV2) ENSANGP00000010200 (Fragment), partial (4%)
TC7610	aacagctgtcgctcactgtaaactcggatccggaaccatcagag	TC7610_131_174	TC23981_131_174	similar to GP|16566734|gb|AAL26583.1|AF429981_1|AF429981 ribosomal protein S16 {Spodoptera frugiperda}, partial (91%)	homologue to UP|Q5DAT2_SCHJA (Q5DAT2) SJCHGC06252 protein, complete
TC7611	caaaggacgtggttccagtacatctaatggtctgccgttca	TC7611_216_256	TC29415_216_256	weakly similar to GP|16566734|gb|AAL26583.1|AF429981_1|AF429981 ribosomal protein S16 {Spodoptera frugiperda}, partial (57%)	homologue to UP|Q5DAT2_SCHJA (Q5DAT2) SJCHGC06252 protein, partial (58%)
TC7611	caaaggacgtggttccagtacatctaatggtctgccgttca	TC7611_216_256	TC23981_175_215	weakly similar to GP|16566734|gb|AAL26583.1|AF429981_1|AF429981 ribosomal protein S16 {Spodoptera frugiperda}, partial (57%)	homologue to UP|Q5DAT2_SCHJA (Q5DAT2) SJCHGC06252 protein, complete
TC7612	ccaccagctattgggaccatatatacaacagtttcgttcatggct	TC7612_542_586	TC22712_522_566
TC7613	agccatgaacgaaactgttgtatatggtcccaatagctggtgg	TC7613_212_254	TC26087_335_377
TC7614	cctgatcttgctaggcgcgctatggatgcttatgaacgatcttgg	TC7614_161_205	TC22928_476_520	weakly similar to GP|21391996|gb|AAM48352.1||AY118323 LD10526p {Drosophila melanogaster}, partial (3%)	homologue to UP|Q5BRA0_SCHJA (Q5BRA0) SJCHGC08902 protein (Fragment), partial (77%)
TC7615	aacagcaactgtttacctacgctatccttggtttcgctctgagtg	TC7615_337_381	TC22793_318_362	similar to GP|28916485|gb|AAO59411.1||AY226981 ATP synthase lipid-binding protein-like protein {Schistosoma japonicum}, complete	similar to UP|Q86H18_SCHJA (Q86H18) ATP synthase lipid-binding protein-like protein, complete
TC7616	aatttcaggcgtgatgcgttacttggctgcgtttctactctgtca	TC7616_83_127	CD164612_79_123	weakly similar to GP|12963432|gb|AAK11263.1|AF331715_1|AF331715 ribosomal protein P2 {Podospora anserina}, partial (82%)
TC7616	aatttcaggcgtgatgcgttacttggctgcgtttctactctgtca	TC7616_83_127	TC32172_83_127	weakly similar to GP|12963432|gb|AAK11263.1|AF331715_1|AF331715 ribosomal protein P2 {Podospora anserina}, partial (82%)	similar to UP|Q5DBM5_SCHJA (Q5DBM5) SJCHGC01207 protein, partial (98%)
TC7617	ggaatttcgcgaaagctacccgaggtcaacattggtttgatccac	TC7617_704_748	TC22117_528_572	weakly similar to GP|21205868|gb|AAM43838.1|AF385437_1|AF385437 T-cell activation WD repeat protein; TA-WDRP {Homo sapiens}, partial (3%)	similar to UP|Q5BYE5_SCHJA (Q5BYE5) SJCHGC04807 protein (Fragment), partial (52%)
TC7617	ggaatttcgcgaaagctacccgaggtcaacattggtttgatccac	TC7617_704_748	TC24937_663_707	weakly similar to GP|21205868|gb|AAM43838.1|AF385437_1|AF385437 T-cell activation WD repeat protein; TA-WDRP {Homo sapiens}, partial (3%)	similar to UP|Q5BYE5_SCHJA (Q5BYE5) SJCHGC04807 protein (Fragment), partial (73%)
TC7618	aaattcctcttgctcgtaagtctttggttccggttggacaaacgc	TC7618_552_596	TC28021_612_656	weakly similar to GP|10120972|pdb|1C9Q|A Chain A, Average Nmr Solution Structure Of The Bir-2 Domain Of Xiap, partial (21%)	homologue to UP|Q5MAF5_SCHJA (Q5MAF5) Inhibitor of apoptosis protein, partial (97%)
TC7619	ttgatgcttacggagtcgcacgttatcgagaagtcaatccagctc	TC7619_1207_1251	TC27881_1207_1251	weakly similar to SP|Q9Z1G4|VPP1_MOUSE Vacuolar proton translocating ATPase 116 kDa subunit A isoform 1 (Clathrin-coated vesicle/synaptic vesicle proton pump 116 kDa subunit) (Vacuolar proton pump subunit 1) (Vacuolar adenosine triphosphatase subunit Ac116). [Mouse] {Mus musculus}, partial (64%)	weakly similar to UP|Q2I6B3_RAT (Q2I6B3) V-H+ATPase subunit a1-II, partial (64%)
TC7620	atctaagtgcgaataacagctaccaacaaccgtgtataccgttcg	TC7620_620_664	CD155961_271_315
TC7620	atctaagtgcgaataacagctaccaacaaccgtgtataccgttcg	TC7620_620_664	TC21328_764_808		homologue to UP|Q5C3N2_SCHJA (Q5C3N2) SJCHGC09216 protein (Fragment), partial (36%)
TC7621	aattcgaccaactaatcacgatagatcgaaccctctacacctggt	TC7621_767_811	TC24025_497_541	similar to GP|16741554|gb|AAH16585.1||BC016585 UDP-N-acetyl-alpha-D-galactosamine:polypeptide N-acetylgalactosaminyltransferase 9 {Mus musculus}, partial (40%)	weakly similar to UP|Q5BZK1_SCHJA (Q5BZK1) SJCHGC04837 protein (Fragment), partial (90%)
TC7621	aattcgaccaactaatcacgatagatcgaaccctctacacctggt	TC7621_767_811	TC20531_767_811	similar to GP|16741554|gb|AAH16585.1||BC016585 UDP-N-acetyl-alpha-D-galactosamine:polypeptide N-acetylgalactosaminyltransferase 9 {Mus musculus}, partial (40%)	similar to UP|Q7Q0E9_ANOGA (Q7Q0E9) ENSANGP00000011715 (Fragment), partial (36%)
TC7622	gaaagatagacttgatagtcatcttgcaactgcgtacccaggtgg	TC7622_81_125	TC23409_81_125	similar to GP|7292281|gb|AAF47689.1||AE003476 CG2103-PA {Drosophila melanogaster}, partial (38%)	similar to UP|GALT6_DROME (Q6WV16) N-acetylgalactosaminyltransferase 6 (Protein-UDP acetylgalactosaminyltransferase 6) (UDP-GalNAc:polypeptide N-acetylgalactosaminyltransferase 6) (pp-GaNTase 6) , partial (38%)
TC7623	ggaccaggtgtagagggttcgatctatcgtgattagttgggcgaa	TC7623_443_487
TC7624	gtacaaggttatgggcttactgagtcatgttctactggcgctttg	TC7624_593_637	TC21216_593_637	weakly similar to GP|27469830|gb|AAH41692.1||BC041692 fatty-acid-Coenzyme A ligase, long-chain 3 {Homo sapiens}, partial (29%)	weakly similar to UP|Q7SXQ9_BRARE (Q7SXQ9) Wu:fl49b07 protein (Fragment), partial (32%)
TC7625	tctcccgctgtgacgtatgttctagttgagttgccggaggatctg	TC7625_911_955	TC24461_434_478	weakly similar to SP|Q9QXK3|CPG2_MOUSE Coatomer gamma-2 subunit (Gamma-2 coat protein) (Gamma-2 COP). [Mouse] {Mus musculus}, partial (13%)	similar to UP|Q5BYD9_SCHJA (Q5BYD9) SJCHGC09305 protein (Fragment), partial (49%)
TC7626	attcaccagacgtttcaccgatcatgtggtatactggatcctact	TC7626_1306_1350	TC24278_648_692	weakly similar to GP|10727262|gb|AAG22234.1||AE003477 CG11486-PA {Drosophila melanogaster}, partial (11%)	similar to UP|Q5C4P9_SCHJA (Q5C4P9) SJCHGC03279 protein (Fragment), partial (56%)
TC7626	attcaccagacgtttcaccgatcatgtggtatactggatcctact	TC7626_1306_1350	TC20402_1003_1047	weakly similar to GP|10727262|gb|AAG22234.1||AE003477 CG11486-PA {Drosophila melanogaster}, partial (11%)	similar to UP|Q5C4P9_SCHJA (Q5C4P9) SJCHGC03279 protein (Fragment), partial (65%)
TC7627	ccagtgacggtcttacaacggatagaataagtcacccaaccgtc	TC7627_606_649	TC21177_491_534		similar to UP|Q5C4P9_SCHJA (Q5C4P9) SJCHGC03279 protein (Fragment), partial (18%)
TC7627	ccagtgacggtcttacaacggatagaataagtcacccaaccgtc	TC7627_606_649	TC20402_235_278		similar to UP|Q5C4P9_SCHJA (Q5C4P9) SJCHGC03279 protein (Fragment), partial (65%)
TC7628	gtcgcgctgatcgtttggtcggacatgttttaggacaggttggta	TC7628_1095_1139	TC31526_701_745	similar to SP|P41091|IF2G_HUMAN Eukaryotic translation initiation factor 2 subunit 3 (Eukaryotic translation initiation factor 2 gamma subunit) (eIF-2-gamma). [Human] {Homo sapiens}, partial (93%)	similar to UP|Q4T3B4_TETNG (Q4T3B4) Chromosome undetermined SCAF10102, whole genome shotgun sequence, partial (73%)
TC7629	gtctctggtatacttcgtcatggtatgaccgccgaaggattacgt	TC7629_1364_1408	TC34738_123_167	similar to GP|27371005|gb|AAH40802.1||BC040802 Eprs protein {Mus musculus}, partial (33%)	similar to RF|NP_001006398.1|57530349|NM_001006398 glutamyl-prolyl-tRNA synthetase {Gallus gallus} (exp=-1; wgp=0; cg=0), partial (8%)
TC7630	agaaatctatgaatcacggctacagccaagaggcgtttcagttaa	TC7630_406_450	TC25232_406_450
TC7630	agaaatctatgaatcacggctacagccaagaggcgtttcagttaa	TC7630_406_450	TC21977_436_480		similar to GB|AAH40802.1|27371005|BC040802 Eprs protein {Mus musculus} (exp=-1; wgp=0; cg=0), partial (21%)
TC7631	acgctttcactatgctaattgttgtaccagttgcaatggccctaa	TC7631_491_535	TC31812_472_516		homologue to UP|DUS1_BACSU (P37567) Probable tRNA-dihydrouridine synthase 1 , partial (5%)
TC7632	gtggcaaagttatgttgtctcgcgttaatggatccttagctgttt	TC7632_622_666	TC23833_600_644	weakly similar to GP|19572331|emb|CAD27349.1||AJ438209 protein phosphatase 2C alpha isoform {Xenopus laevis}, partial (63%)	similar to UP|Q5D9R3_SCHJA (Q5D9R3) SJCHGC09402 protein, complete
TC7633	agccaagcaggtaacgatgttctactgattggtatctgtggtc	TC7633_1665_1707	TC31187_589_631	homologue to GP|6469318|gb|AAF13300.1|U83399_1|U83399 filamin {Schistosoma japonicum}, partial (95%)	weakly similar to UP|Q5TT15_ANOGA (Q5TT15) ENSANGP00000029522 (Fragment), partial (3%)
TC7633	agccaagcaggtaacgatgttctactgattggtatctgtggtc	TC7633_1665_1707	TC32084_1665_1707	homologue to GP|6469318|gb|AAF13300.1|U83399_1|U83399 filamin {Schistosoma japonicum}, partial (95%)	homologue to UP|Q9U5I7_SCHJA (Q9U5I7) Filamin (Fragment), partial (95%)
TC7634	atggttacgacaaatacggatacgacaaatatggttacgacaagtatggc	TC7634_200_249	TC25399_200_249	homologue to GP|161050|gb|AAA29908.1||M74170 p48 eggshell protein {Schistosoma mansoni}, partial (46%)	homologue to UP|Q26591_SCHMA (Q26591) P48 eggshell protein precursor, partial (37%)
TC7635	tgccagacgattcaatcggaatgctgtatgtgcttactgtaagga	TC7635_431_475	TC20155_422_466	weakly similar to GP|21627166|gb|AAF58177.2||AE003812 CG10261-PA {Drosophila melanogaster}, partial (33%)	homologue to UP|Q5BW79_SCHJA (Q5BW79) SJCHGC05172 protein (Fragment), complete
TC7636	tgctgtttatggaactacaactcaacgatttgttcctcaattacagcga	TC7636_100_148	TC28479_252_300	weakly similar to GP|21064457|gb|AAM29458.1||AY113453 RE35686p {Drosophila melanogaster}, partial (32%)	similar to UP|Q86EG7_SCHJA (Q86EG7) Clone ZZD412 mRNA sequence, complete
TC7637	cagctaagctcaatggtactccaactcgcaataccaatccgacgg	TC7637_1018_1062	TC36357_51_95
TC7637	cagctaagctcaatggtactccaactcgcaataccaatccgacgg	TC7637_1018_1062	TC28073_289_333		similar to UP|Q5DCL6_SCHJA (Q5DCL6) SJCHGC09401 protein, partial (23%)
TC7637	cagctaagctcaatggtactccaactcgcaataccaatccgacgg	TC7637_1018_1062	TC22800_651_695		homologue to UP|Q5DCL6_SCHJA (Q5DCL6) SJCHGC09401 protein, partial (32%)
TC7638	ttgtaagagcatagccggagcccgtgttggcgtagatgttggagg	TC7638_105_149
TC7639	tatgggcatcggtggaattactctagtaatagcgctgtttggttg	TC7639_233_277	TC21159_177_221	GP|27699497|gb|AAN17278.2||AF521093 CD9-like protein Sm-TSP-1 {Schistosoma mansoni}, complete	UP|Q86D97_SCHMA (Q86D97) CD9-like protein Sm-TSP-1, complete
TC7639	tatgggcatcggtggaattactctagtaatagcgctgtttggttg	TC7639_233_277	TC20494_216_260	GP|27699497|gb|AAN17278.2||AF521093 CD9-like protein Sm-TSP-1 {Schistosoma mansoni}, complete	UP|Q86D97_SCHMA (Q86D97) CD9-like protein Sm-TSP-1, partial (94%)
TC7640	aaagatgaatctacgtcagactcgatcgcacctgattcagtcg	TC7640_909_951	TC25118_634_676	weakly similar to GP|11228926|gb|AAG33225.1|AF301013_1|AF301013 regulator of nonsense transcripts 2 {Homo sapiens}, partial (15%)	weakly similar to GB|AAG48509.1|12232320|AY013249 hUPF2 {Homo sapiens} (exp=-1; wgp=0; cg=0), partial (7%)
TC7641	aagagacggttctacaatgttaatcgaagctgctcgttctggaaa	TC7641_513_557	TC20593_513_557	similar to GP|9754902|gb|AAF98134.1|AF239886_1|AF239886 espin {Mus musculus}, partial (4%)	similar to UP|Q6PKA2_HUMAN (Q6PKA2) ANKRD17 protein (Fragment), partial (11%)
TC7642	tggaggtgcttctataccgaatcatggtttgtcacccaatgac	TC7642_507_549	TC30705_304_346		similar to UP|Q5BVK1_SCHJA (Q5BVK1) SJCHGC03416 protein (Fragment), partial (52%)
TC7643	accaaagacgtgttcttatcgatggaccatgttccggcgttccca	TC7643_145_189	TC27246_86_130	weakly similar to GP|15213764|gb|AAK92157.1|AF400185_1|AF400185 ribosomal protein L14 {Spodoptera frugiperda}, partial (36%)	homologue to UP|Q5DA76_SCHJA (Q5DA76) SJCHGC06827 protein, partial (80%)
TC7643	accaaagacgtgttcttatcgatggaccatgttccggcgttccca	TC7643_145_189	TC30463_145_189	weakly similar to GP|15213764|gb|AAK92157.1|AF400185_1|AF400185 ribosomal protein L14 {Spodoptera frugiperda}, partial (36%)	homologue to UP|Q5DA76_SCHJA (Q5DA76) SJCHGC06827 protein, partial (92%)
TC7644	atgagttcccactagatcaacatactcttcgagatctcaaccgcc	TC7644_48_92	TC30752_48_92	similar to SP|Q16254|E2F4_HUMAN Transcription factor E2F4 (E2F-4). [Human] {Homo sapiens}, partial (30%)	similar to RF|NP_001005835.1|57524830|NM_001005835 engulfment and cell motility 3 {Gallus gallus} (exp=-1; wgp=0; cg=0), partial (30%)
TC7645	tgactaactggtcgactggtagtaaacctgtactagaaaattcacgca	TC7645_2080_2127	AA999598_352_399
TC7645	tgactaactggtcgactggtagtaaacctgtactagaaaattcacgca	TC7645_2080_2127	TC23661_337_384		homologue to UP|Q9B8X3_SCHMA (Q9B8X3) Cytochrome b, partial (14%)
TC7645	tgactaactggtcgactggtagtaaacctgtactagaaaattcacgca	TC7645_2080_2127	TC25796_445_492
TC7646	tactaatgggttaactggctagccgactgagtttccagtagtctt	TC7646_958_1002	TC23469_510_554	similar to PIR|T03140|T03140 uracil-DNA glucosidase- alcelaphine herpesvirus 1, partial (7%)	similar to UP|O36395_9GAMA (O36395) Uracil-DNA glycosylase, partial (7%)
TC7647	tcaaagtagcctggtagatacatatgtatacagggttttcgcattcggct	TC7647_768_817
TC7648	gaacctgatgactggcgtttccatatgtatgacacagtcaaaggt	TC7648_17_61	TC32558_17_61	similar to SP|P31040|DHSA_HUMAN Succinate dehydrogenase [ubiquinone] flavoprotein subunit, mitochondrial precursor(Fp) (Flavoprotein subunit of complex II). [Human] {Homo sapiens}, partial (41%)	homologue to UP|Q5DE07_SCHJA (Q5DE07) SJCHGC09326 protein, partial (24%)
TC7649	atggtggtatgttctgatctatccatcgcctcttctgcaactttg	TC7649_832_876	TC22387_541_585	similar to PIR|I38176|I38176 ras-related GTPase rag, splice form A [imported] - human, partial (70%)	homologue to UP|Q5D8P9_SCHJA (Q5D8P9) SJCHGC00956 protein, partial (89%)
TC7650	accactcttcgatcaggcaaatcagcttcacgagatgttcaaaa	TC7650_298_341	TC24494_536_579	weakly similar to GP|19526271|gb|AAL89665.1|AF411956_6|AF411956 histone deacetylase {Takifugu rubripes}, partial (11%)	weakly similar to UP|Q7ZYT5_XENLA (Q7ZYT5) MGC53583 protein, partial (16%)
TC7651	gcttcgtctgtgtagtatgcgcaggtagactagattcccgacctt	TC7651_1140_1184	TC27159_1121_1165		homologue to UP|Q5C316_SCHJA (Q5C316) SJCHGC05784 protein (Fragment), partial (97%)
TC7652	cggcgctttgctagggactcacatgggtgcagtaattgccagtg	TC7652_84_127	TC32514_1109_1152
TC7653	agtacgccggcggttacgttctgtatgaatccatgctctcaacgt	TC7653_1596_1640	CD124608_159_203	similar to GP|1754649|dbj|BAA14051.1||D89986 HSM-2 {Homo sapiens}, partial (21%)
TC7654	cgagttacgcccaactacacttcggtaattcgatttcgtaaaatgtct	TC7654_344_391	TC21787_358_405
TC7655	tgaagatatgcaaatggcacgcagcggagacgaagaccttactgc	TC7655_395_439	TC28233_395_439	weakly similar to SP|Q9UPY6|WAS3_HUMAN Wiskott-Aldrich syndrome protein family member 3 (WASP-family protein member 3) (Verprolin homology domain-containing protein 3). [Human] {Homo sapiens}, partial (7%)	similar to UP|Q5BXR5_SCHJA (Q5BXR5) SJCHGC06994 protein (Fragment), partial (81%)
TC7656	tttaaatggcacaagtgaggaactgtcagatacgtccacactacc	TC7656_386_430	TC26670_386_430	homologue to GP|12005493|gb|AAG44476.1|AF241788_1|AF241788 NPD011 {Homo sapiens}, partial (10%)	similar to UP|Q86F47_SCHJA (Q86F47) Clone ZZD112 mRNA sequence, partial (89%)
TC7657	gctgacaccgtgagatatagaaaccgaatgaaggtaaatggtgca	TC7657_5_49
TC7658	aaaccacggatgattacgataattagtgagcgcagcaaaccacat	TC7658_950_994	TC29982_422_466		similar to UP|Q5C2J6_SCHJA (Q5C2J6) SJCHGC06300 protein (Fragment), partial (53%)
TC7660	ccagttgtgatgccactcgtaaacctttccgatgttgaagtagaa	TC7660_201_245	TC24566_202_246	weakly similar to GP|21619359|gb|AAH31722.1||BC031722 thimet oligopeptidase 1 {Mus musculus}, partial (21%)	homologue to UP|Q5C1E2_SCHJA (Q5C1E2) SJCHGC06674 protein (Fragment), partial (84%)
TC7662	agaactgacagccaatccgaaatgtggtcgttctagtgttgacaa	TC7662_788_832	TC27652_788_832
TC7663	cattgcacgtggacgcactacgaggtactgtaatcgccgcgg	TC7663_5_46	CD091404_5_46
TC7664	gaccaggtgagatgaaaccgaaaaggccactaacttcgtcctata	TC7664_623_667	TC22466_685_729
TC7665	agaggccgcactgcttcacaaggtagcgattcaaatgcatcaaat	TC7665_1649_1693	TC23515_1615_1659	weakly similar to PIR|T39903|T39903 serine-rich protein - fission yeast (Schizosaccharomyces pombe), partial (10%)	similar to UP|Q5BWD2_SCHJA (Q5BWD2) SJCHGC08356 protein (Fragment), partial (72%)
TC7666	tcctggtcgtgtattcgatatgatacgccgtcgcagtctacgaac	TC7666_489_533	TC22084_489_533	similar to GP|7299019|gb|AAF54221.1||AE003678 CG7483-PA {Drosophila melanogaster}, partial (98%)	homologue to UP|Q5DC56_SCHJA (Q5DC56) SJCHGC06283 protein, partial (97%)
TC7667	agccatttggcaaattgttactctggaacacatggtaacctcgaa	TC7667_49_93	TC32950_192_236
TC7668	ttcgaaggcgtgcaagctcataacagtatctgtcgtgattgtaat	TC7668_1260_1304	TC22705_166_210	weakly similar to SP|P78697|DIM1_KLULA Dimethyladenosine transferase(S-adenosylmethionine-6-N', N'-adenosyl(rRNA) dimethyltransferase) (18S rRNA dimethylase). [Yeast] {Kluyveromyces lactis}, partial (42%)	similar to UP|Q5BRQ4_SCHJA (Q5BRQ4) SJCHGC07661 protein (Fragment), partial (74%)
TC7668	ttcgaaggcgtgcaagctcataacagtatctgtcgtgattgtaat	TC7668_1260_1304	TC32950_747_791	weakly similar to SP|P78697|DIM1_KLULA Dimethyladenosine transferase(S-adenosylmethionine-6-N', N'-adenosyl(rRNA) dimethyltransferase) (18S rRNA dimethylase). [Yeast] {Kluyveromyces lactis}, partial (42%)
TC7669	tgttgctcatgctgtagttgctaacatgaaacgtcgtcgagaagc	TC7669_1565_1609	TC34939_1565_1609	similar to PIR|T40486|T40486 phosphoinositide-dependent protein kinase 1SPBC4C3.11 [imported] - fission yeast (Schizosaccharomyces pombe), partial (5%)	similar to UP|Q5DGC8_SCHJA (Q5DGC8) SJCHGC09371 protein, partial (84%)
TC7670	acagtattgtgaatcaactggtattccgttggccgttgttctggg	TC7670_1376_1420	TC21028_1471_1515	weakly similar to GP|20976838|gb|AAM27494.1||AY102665 GH22474p {Drosophila melanogaster}, partial (71%)	similar to RF|NP_001006144.1|57524990|NM_001006144 histidyl-tRNA synthetase {Gallus gallus} (exp=-1; wgp=0; cg=0), partial (71%)
TC7671	ctaaccgacgtacacgaaccgagtcaaacaagtctggtagctcag	TC7671_943_987	TC25316_331_375	similar to SP|Q9V9K7|ARS2_DROME Arsenite-resistance protein 2 homolog. [Fruit fly] {Drosophila melanogaster}, partial (4%)	similar to UP|Q7PRJ9_ANOGA (Q7PRJ9) ENSANGP00000016041 (Fragment), partial (3%)
TC7671	ctaaccgacgtacacgaaccgagtcaaacaagtctggtagctcag	TC7671_943_987	TC23426_940_984	similar to SP|Q9V9K7|ARS2_DROME Arsenite-resistance protein 2 homolog. [Fruit fly] {Drosophila melanogaster}, partial (4%)	homologue to UP|Q5C1P4_SCHJA (Q5C1P4) SJCHGC07306 protein (Fragment), complete
TC7672	tgagcaagaaatcgataaactgacgacgggaacaacaagtacgattattc	TC7672_209_258	TC25391_181_230
TC7673	agcctaaaacgacacatagaagcaattcacgaagatcctcggcat	TC7673_609_653	TC19878_652_696	GP|11596369|gb|AAG38587.1|AF316827_1|AF316827 zinc finger protein SmZF1 {Schistosoma mansoni}, complete	homologue to UP|Q86E51_SCHJA (Q86E51) Clone ZZZ221 mRNA sequence, complete
TC7674	aggattcactcgaaattctgatcttcataagcacatcgacgctgtt	TC7674_596_641	BF936884_596_641	GP|11596369|gb|AAG38587.1|AF316827_1|AF316827 zinc finger protein SmZF1 {Schistosoma mansoni}, complete
TC7674	aggattcactcgaaattctgatcttcataagcacatcgacgctgtt	TC7674_596_641	TC19878_546_591	GP|11596369|gb|AAG38587.1|AF316827_1|AF316827 zinc finger protein SmZF1 {Schistosoma mansoni}, complete	homologue to UP|Q86E51_SCHJA (Q86E51) Clone ZZZ221 mRNA sequence, complete
TC7675	ttaggtcagaacatactaaactcccgagcaaggttgattggcgaa	TC7675_389_433	TC27589_456_500	similar to PIR|S00081|KHCHL cathepsin L- chicken, partial (88%)	similar to UP|Q5DAH1_SCHJA (Q5DAH1) SJCHGC06231 protein, partial (82%)
TC7676	tggtaagagcccatttcttcgtgatgctggagttggaactattga	TC7676_167_211	TC22944_167_211	similar to GP|312577|emb|CAA48730.1||X68850 LPC2 {Lymnaea stagnalis}, partial (36%)	similar to UP|Q7YT66_9VEST (Q7YT66) PC2 (Fragment), partial (41%)
TC7676	tggtaagagcccatttcttcgtgatgctggagttggaactattga	TC7676_167_211	TC36598_150_194	similar to GP|312577|emb|CAA48730.1||X68850 LPC2 {Lymnaea stagnalis}, partial (36%)	similar to UP|Q76KC8_ORYLA (Q76KC8) Proprotein convertase type 2 (Fragment), partial (35%)
TC7677	agaagcagtacaacaacgtgcaatgatgcttggtcctagggctgc	TC7677_521_565	TC20567_501_545	similar to GP|7677478|gb|AAF67180.1|AF241222_1|AF241222 mitochondrial import protein {Drosophila melanogaster}, partial (14%)	similar to UP|Q5DCJ8_SCHJA (Q5DCJ8) SJCHGC01703 protein, partial (72%)
TC7678	tgtttctgatacttgctccgttggatcatgtgcgtcgacaagtag	TC7678_1356_1400	TC25433_150_194	weakly similar to PIR|I51558|I51558 RCC1 protein - African clawed frog (fragment), partial (22%)	homologue to UP|Q5BVP3_SCHJA (Q5BVP3) SJCHGC05660 protein (Fragment), partial (95%)
TC7678	tgtttctgatacttgctccgttggatcatgtgcgtcgacaagtag	TC7678_1356_1400	TC24229_1356_1400	weakly similar to PIR|I51558|I51558 RCC1 protein - African clawed frog (fragment), partial (22%)	homologue to UP|Q5BVP3_SCHJA (Q5BVP3) SJCHGC05660 protein (Fragment), partial (74%)
TC7679	agggactctgtcgataaatcttattgattcagtagacgggaaagctga	TC7679_1613_1660	TC20000_351_398	weakly similar to GP|28630303|gb|AAM92833.1||AY130428 protein kinase C {Branchiostoma lanceolatum}, partial (7%)	similar to UP|Q5DEH7_SCHJA (Q5DEH7) SJCHGC06647 protein, partial (91%)
TC7680	caagcgctgatcaattgttcaataagtgaaggtcagtcattggct	TC7680_509_553	TC20651_207_251	homologue to GP|29894309|gb|AAP07600.1||AE016999 Transporter, Drug/Metabolite Exporter family {Bacillus cereus ATCC 14579}, partial (5%)	similar to UP|Q5DHJ2_SCHJA (Q5DHJ2) SJCHGC00313 protein, partial (44%)
TC7680	caagcgctgatcaattgttcaataagtgaaggtcagtcattggct	TC7680_509_553	TC25868_472_516	homologue to GP|29894309|gb|AAP07600.1||AE016999 Transporter, Drug/Metabolite Exporter family {Bacillus cereus ATCC 14579}, partial (5%)	similar to UP|Q5DHJ2_SCHJA (Q5DHJ2) SJCHGC00313 protein, partial (67%)
TC7680	caagcgctgatcaattgttcaataagtgaaggtcagtcattggct	TC7680_509_553	TC25445_783_827	homologue to GP|29894309|gb|AAP07600.1||AE016999 Transporter, Drug/Metabolite Exporter family {Bacillus cereus ATCC 14579}, partial (5%)	similar to UP|Q5DHJ2_SCHJA (Q5DHJ2) SJCHGC00313 protein, partial (75%)
TC7681	acattctgacggcagtcgaatctaaactaggagtaaggttgcagc	TC7681_564_608	TC25868_152_196		similar to UP|Q5DHJ2_SCHJA (Q5DHJ2) SJCHGC00313 protein, partial (67%)
TC7681	acattctgacggcagtcgaatctaaactaggagtaaggttgcagc	TC7681_564_608	TC25445_463_507		similar to UP|Q5DHJ2_SCHJA (Q5DHJ2) SJCHGC00313 protein, partial (75%)
TC7682	aatgagattgttggatgcgcgtgatcatgcaagacgacaaactcc	TC7682_542_586	TC29081_695_739	weakly similar to GP|11761988|gb|AAG40277.1|AF304353_1|AF304353 endophilin SH3p4 {Lampetra fluviatilis}, partial (15%)	similar to UP|Q5DH60_SCHJA (Q5DH60) SJCHGC00605 protein, partial (93%)
TC7683	aacgtagatgtactccgtcattcgtattcgttatgttcactcctgacg	TC7683_5_52	CD184945_5_52	similar to SP|P49247|RPIA_HUMAN Ribose 5-phosphate isomerase(Phosphoriboisomerase). [Human] {Homo sapiens}, partial (69%)
TC7683	aacgtagatgtactccgtcattcgtattcgttatgttcactcctgacg	TC7683_5_52	TC23884_5_52	similar to SP|P49247|RPIA_HUMAN Ribose 5-phosphate isomerase(Phosphoriboisomerase). [Human] {Homo sapiens}, partial (69%)	similar to UP|Q5DFM4_SCHJA (Q5DFM4) SJCHGC03376 protein, partial (55%)
TC7684	cagtgtgtgtcaaatgatccgatcaatgtaggcggtagaaaacc	TC7684_338_381	TC20948_697_740
TC7685	gaacaactccgccttctcattactctatcgaaatgtgattgtgtgaga	TC7685_281_328	TC26596_281_328
TC7686	tggatgtattcgctaggaacggattcgcttttcgtattcacagtg	TC7686_195_239
TC7687	aatcaacttaatgctaacagtcagtcctgcgaggcgaatcacagc	TC7687_761_805	TC24959_150_194	similar to GP|217324|dbj|BAA02594.1||D13331 Ca2+/calmodulin-dependent protein kinase II {Drosophila sp.}, partial (62%)	similar to UP|Q6UVK0_STRPU (Q6UVK0) Calmodulin-dependent protein kinase type II (Fragment), partial (36%)
TC7687	aatcaacttaatgctaacagtcagtcctgcgaggcgaatcacagc	TC7687_761_805	TC20198_761_805	similar to GP|217324|dbj|BAA02594.1||D13331 Ca2+/calmodulin-dependent protein kinase II {Drosophila sp.}, partial (62%)	similar to GB|BAA02594.1|217324|DROCDPKB Ca2+/calmodulin-dependent protein kinase II {Drosophila sp.} (exp=-1; wgp=0; cg=0), partial (74%)
TC7688	ctttagatcaacgagaacgtgtcgcttcccttgtgcatcgtcagg	TC7688_26_70	TC20198_838_882	similar to PIR|B46619|B46619 Ca2+/calmodulin-dependent protein kinaseII gamma chain, splice form B - human, partial (30%)	similar to GB|BAA02594.1|217324|DROCDPKB Ca2+/calmodulin-dependent protein kinase II {Drosophila sp.} (exp=-1; wgp=0; cg=0), partial (74%)
TC7689	ttcgcgatggatcttgtcaacttggtgttcgagctgatcgttctt	TC7689_1724_1768	TC22108_1614_1658	weakly similar to EGAD|2204|2151 collagen, type IV, alpha 5 (GB:M58526) {Homo sapiens}, partial (20%)	weakly similar to GB|AAF66217.2|7676171|HS4COL5A48 type IV collagen alpha 5 chain {Homo sapiens} (exp=-1; wgp=0; cg=0), partial (21%)
TC7690	tcgttcactagggctcgagactacgatgctaccggtggtcaaacc	TC7690_645_689	CD130491_128_172	similar to SP|Q9DE27|RUV2_XENLA RuvB-like 2(Reptin). [African clawed frog] {Xenopus laevis}, partial (86%)
TC7690	tcgttcactagggctcgagactacgatgctaccggtggtcaaacc	TC7690_645_689	TC24530_645_689	similar to SP|Q9DE27|RUV2_XENLA RuvB-like 2(Reptin). [African clawed frog] {Xenopus laevis}, partial (86%)	homologue to UP|Q5DCR4_SCHJA (Q5DCR4) SJCHGC06270 protein, partial (52%)
TC7691	tattcttgtgtcaagtaatgccgatgaaacgatacgagtctggca	TC7691_1061_1105	TC29297_83_127	weakly similar to GP|14280321|gb|AAK57547.1||AY033553 F-box protein FBW7 {Homo sapiens}, partial (23%)	homologue to UP|Q5BYJ2_SCHJA (Q5BYJ2) SJCHGC02524 protein (Fragment), partial (53%)
TC7691	tattcttgtgtcaagtaatgccgatgaaacgatacgagtctggca	TC7691_1061_1105	TC25801_519_563	weakly similar to GP|14280321|gb|AAK57547.1||AY033553 F-box protein FBW7 {Homo sapiens}, partial (23%)	homologue to UP|Q5BYJ2_SCHJA (Q5BYJ2) SJCHGC02524 protein (Fragment), partial (58%)
TC7692	ctcgataacactgagtgttgcgaacacaacccagtaagtgagcca	TC7692_789_833	CD201395_191_235	weakly similar to GP|7573635|dbj|BAA94544.1||AB039933 polyposis locus protein 1-like 1 (TB2 protein-like 1) {Mus musculus}, partial (24%)	weakly similar to GP|28949940|emb|CAD70926.1||BX294020 related to Ypt-interacting protein YIP2 {Neurospora crassa}, partial (26%)
TC7692	ctcgataacactgagtgttgcgaacacaacccagtaagtgagcca	TC7692_789_833	TC26095_275_319	weakly similar to GP|7573635|dbj|BAA94544.1||AB039933 polyposis locus protein 1-like 1 (TB2 protein-like 1) {Mus musculus}, partial (24%)	similar to UP|Q5DBJ1_SCHJA (Q5DBJ1) SJCHGC01246 protein, partial (98%)
TC7693	cgaccggcgagagatatatggatacttactcgttgttcaccgaat	TC7693_17_61	TC28512_17_61		weakly similar to UP|Q5C5N4_SCHJA (Q5C5N4) SJCHGC08084 protein (Fragment), partial (71%)
TC7694	tcgcccgtattccgatatagtggcatgcatctcatcgtttgtagg	TC7694_940_984	AI764918_83_127
TC7694	tcgcccgtattccgatatagtggcatgcatctcatcgtttgtagg	TC7694_940_984	TC19794_82_126		UP|Q2KMJ3_SCHMA (Q2KMJ3) Secretory glycoprotein k5 precursor, complete
TC7695	ctgatagggcacttagaggactaaatggatatcgagtagccggtc	TC7695_785_829	BG930447_80_124
TC7695	ctgatagggcacttagaggactaaatggatatcgagtagccggtc	TC7695_785_829	TC29144_301_345		similar to UP|Q3F0N8_BACTI (Q3F0N8) Transcriptional regulator, MerR family, partial (9%)
TC7695	ctgatagggcacttagaggactaaatggatatcgagtagccggtc	TC7695_785_829	TC24382_540_584		similar to UP|Q5C3N1_SCHJA (Q5C3N1) SJCHGC00921 protein (Fragment), partial (11%)
TC7696	catttctctaatttaccctttgactacgatagtgcttggcctccca	TC7696_181_226	TC28696_181_226		weakly similar to RF|NP_510447.1|17550188|NM_078046 C05G5.1 {Caenorhabditis elegans} (exp=-1; wgp=0; cg=0), partial (10%)
TC7697	caagattcggcacgaggtcatcaaaggatgatggatagaagacca	TC7697_9_53
TC7698	ccaccaattggttcaagatctgttctaattgctatcgatggatcagaaca	TC7698_73_122	AA508328_73_122
TC7698	ccaccaattggttcaagatctgttctaattgctatcgatggatcagaaca	TC7698_73_122	TC27507_32_81		similar to UP|Q5DED2_SCHJA (Q5DED2) SJCHGC02251 protein, partial (94%)
TC7699	agaggctcttgcacagcgacttggtgattatatctatattgagacatct	TC7699_675_723	TC27053_280_328	weakly similar to GP|19571635|emb|CAA87774.2||Z47808 C. elegans RAB-39 protein (corresponding sequence D2013.1) {Caenorhabditis elegans}, partial (41%)	similar to UP|Q86EN0_SCHJA (Q86EN0) Clone ZZD161 mRNA sequence, partial (80%)
TC7699	agaggctcttgcacagcgacttggtgattatatctatattgagacatct	TC7699_675_723	TC21971_192_240	weakly similar to GP|19571635|emb|CAA87774.2||Z47808 C. elegans RAB-39 protein (corresponding sequence D2013.1) {Caenorhabditis elegans}, partial (41%)	similar to UP|Q86EN0_SCHJA (Q86EN0) Clone ZZD161 mRNA sequence, partial (64%)
TC7699	agaggctcttgcacagcgacttggtgattatatctatattgagacatct	TC7699_675_723	TC24724_659_707	weakly similar to GP|19571635|emb|CAA87774.2||Z47808 C. elegans RAB-39 protein (corresponding sequence D2013.1) {Caenorhabditis elegans}, partial (41%)	homologue to UP|Q86EN0_SCHJA (Q86EN0) Clone ZZD161 mRNA sequence, partial (77%)
TC7700	ggtcgaagcccaccggaatcatatgacggcaggagtatgagtcgc	TC7700_545_589	TC31821_258_302	weakly similar to SP|Q16629|SFR7_HUMAN Splicing factor, arginine/serine-rich 7 (Splicing factor 9G8). [Human] {Homo sapiens}, partial (22%)	similar to UP|Q753Y1_ASHGO (Q753Y1) AFR191Cp, partial (5%)
TC7700	ggtcgaagcccaccggaatcatatgacggcaggagtatgagtcgc	TC7700_545_589	TC24465_633_677	weakly similar to SP|Q16629|SFR7_HUMAN Splicing factor, arginine/serine-rich 7 (Splicing factor 9G8). [Human] {Homo sapiens}, partial (22%)	similar to UP|Q5DDS2_SCHJA (Q5DDS2) SJCHGC01826 protein, partial (90%)
TC7701	cgtccgtacgcaagcgtgattagttcgtatatctgcgcacaatgg	TC7701_13_57	TC21932_13_57	similar to GP|1125808|gb|AAA83599.1||U42845 Ribosomal protein, large subunit protein 11.2 {Caenorhabditis elegans}, partial (85%)	homologue to UP|Q5DAR3_SCHJA (Q5DAR3) SJCHGC05729 protein, complete
TC7702	tacagatgttgagcaaccgttcggtgacacgtctaatgtacaaaa	TC7702_881_925	TC22098_871_915	weakly similar to SP|P29673|APTE_DROME Apterous protein. [Fruit fly] {Drosophila melanogaster}, partial (6%)	homologue to UP|Q86F21_SCHJA (Q86F21) Clone ZZD1181 mRNA sequence, complete
TC7703	atgccatcacttgtcatgaatacaccagacagaaacccggtgagg	TC7703_97_141	TC29444_97_141		similar to UP|Q8XJ46_CLOPE (Q8XJ46) Probable hemolysin III, partial (6%)
TC7704	acctaacgctcttgtggtacgtccaattcgtgttgtcgatgttgat	TC7704_423_468	TC31977_2013_2058	similar to PIR|T11115|T11115 NADH2 dehydrogenase (ubiquinone)chain 2 - Florometra serratissima mitochondrion, partial (6%)	similar to UP|Q5C2H9_SCHJA (Q5C2H9) SJCHGC05559 protein (Fragment), partial (92%)
TC7705	gtttacagttaaccgtgtgtgatgactattggtaagtggaggaactgag	TC7705_308_356	TC31977_1746_1794		similar to UP|Q5C2H9_SCHJA (Q5C2H9) SJCHGC05559 protein (Fragment), partial (92%)
TC7705	gtttacagttaaccgtgtgtgatgactattggtaagtggaggaactgag	TC7705_308_356	TC31977_1389_1437		similar to UP|Q5C2H9_SCHJA (Q5C2H9) SJCHGC05559 protein (Fragment), partial (92%)
TC7706	ttcgaagcatgatcgtgaaaggtcacataatcgcgaaggacatcc	TC7706_1090_1134	TC20530_1090_1134	weakly similar to SP|P87498|VIT1_CHICK Vitellogenin I precursor (Minor vitellogenin) [Contains: Lipovitellin I (LVI); Phosvitin (PV); Lipovitellin II (LVII); YGP42]. [Chicken] {Gallus gallus}, partial (3%)	similar to UP|Q5BZX2_SCHJA (Q5BZX2) SJCHGC03998 protein (Fragment), partial (91%)
TC7707	agtgagcaatctgccgaatcaccaataactacattatccaaacatcgt	TC7707_21_68	CD097119_161_208
TC7708	tggttgtgttgtatgcaatatgggtcactctaacaccgaaatcga	TC7708_233_277	TC27768_233_277	similar to GP|28866891|dbj|BAC65166.1||AB092504 IP3R binding protein released with inositol 1,4,5-trisphosphate {Mus musculus}, partial (38%)	homologue to UP|Q5DH82_SCHJA (Q5DH82) SJCHGC09432 protein, partial (38%)
TC7709	tgtgacaggtgttcatcgtctttatcagtacgtgaaatctggcac	TC7709_409_453	TC22503_409_453	similar to GP|28866891|dbj|BAC65166.1||AB092504 IP3R binding protein released with inositol 1,4,5-trisphosphate {Mus musculus}, partial (21%)	homologue to UP|Q5DH82_SCHJA (Q5DH82) SJCHGC09432 protein, partial (24%)
TC7709	tgtgacaggtgttcatcgtctttatcagtacgtgaaatctggcac	TC7709_409_453	TC20267_771_815	similar to GP|28866891|dbj|BAC65166.1||AB092504 IP3R binding protein released with inositol 1,4,5-trisphosphate {Mus musculus}, partial (21%)	homologue to UP|Q5DH82_SCHJA (Q5DH82) SJCHGC09432 protein, partial (55%)
TC7710	aacaacgagttaatggtggttggtctgatgaacgtgatcgaagcc	TC7710_962_1006	TC29119_1495_1539	weakly similar to GP|2624407|emb|CAA70732.1||Y09537 beta-1,2-N-acetylglucosaminyltransferase II {Sus scrofa}, partial (18%)	similar to UP|Q5DE09_SCHJA (Q5DE09) SJCHGC05972 protein, partial (80%)
TC7711	cgttaatgtatcaatgaaccaatcagcctacgtgccatctgtccc	TC7711_763_807	TC25667_763_807		similar to UP|Q3KTG6_SCHJA (Q3KTG6) SJCHGC07700 protein (Fragment), partial (92%)
TC7712	gcctgttgtacctgcctcctcgaacgtcactcatgtcataatcct	TC7712_305_349	TC20503_272_316		similar to UP|Q5DES5_SCHJA (Q5DES5) SJCHGC05940 protein, partial (92%)
TC7712	gcctgttgtacctgcctcctcgaacgtcactcatgtcataatcct	TC7712_305_349	CD081727_443_487
TC7713	aaaacattgggtataaacgccctacatatccgtatccgagcaact	TC7713_289_333	TC33559_205_249	similar to PIR|JE0129|JE0129 ribosomal protein S14 - mouse, partial (89%)	similar to UP|Q6PBW3_BRARE (Q6PBW3) Ribosomal protein S14, partial (75%)
TC7713	aaaacattgggtataaacgccctacatatccgtatccgagcaact	TC7713_289_333	TC27391_280_324	similar to PIR|JE0129|JE0129 ribosomal protein S14 - mouse, partial (89%)	similar to UP|Q6PBW3_BRARE (Q6PBW3) Ribosomal protein S14, complete
TC7714	aaataacggtatctacatccgagtcaccagaagcgtcgacctcat	TC7714_907_951	TC19796_539_583	PIR|S42787|S42787 serine/threonine-rich protein - fluke (Schistosoma mansoni) (fragment), complete	UP|Q26596_SCHMA (Q26596) Ser- and Thr-rich protein (Fragment), complete
TC7715	ggcttcaacgcatggaattagagcctactcctcaatgtaaagcac	TC7715_737_781	TC27045_269_313		similar to UP|Q5DD39_SCHJA (Q5DD39) SJCHGC01519 protein, partial (24%)
TC7715	ggcttcaacgcatggaattagagcctactcctcaatgtaaagcac	TC7715_737_781	TC25346_315_359		similar to UP|Q5DD39_SCHJA (Q5DD39) SJCHGC01519 protein, partial (17%)
TC7715	ggcttcaacgcatggaattagagcctactcctcaatgtaaagcac	TC7715_737_781	TC30263_782_826		weakly similar to UP|Q5DD39_SCHJA (Q5DD39) SJCHGC01519 protein, partial (82%)
TC7716	tcgttatgaagctaaagcaattggttctggtagtgaaggtgcaca	TC7716_495_539	TC30390_495_539	similar to SP|Q9Z2U1|PSA5_MOUSE Proteasome subunit alpha type 5(Proteasome zeta chain) (Macropain zeta chain) (Multicatalytic endopeptidase complex zeta chain). [Mouse] {Mus musculus}, partial (97%)	homologue to UP|Q86F62_SCHJA (Q86F62) Clone ZZD1079 mRNA sequence, complete
TC7717	gcaggtttgtagtggtagttcgcgtaggcagcatgcaactgatat	TC7717_33_77	TC35573_33_77
TC7718	tgaaatagttcgaccggaccttaattgttctcgtgctccaatgta	TC7718_499_543	TC27149_269_313
TC7719	cggtactatcatgtacaatgctcgtcctcttgaactatgcgcaac	TC7719_980_1024	TC25708_956_1000	weakly similar to GP|16769502|gb|AAL28970.1||AY061422 LD35289p {Drosophila melanogaster}, partial (18%)	similar to UP|Q5DHG9_SCHJA (Q5DHG9) SJCHGC05027 protein, partial (95%)
TC7720	aagtcccaattactgcgtgaacatgcatatgcgattcaccaacta	TC7720_527_571
TC7721	tggcttgtacgaatattccgggtaaaaccatatgcaaatcgagga	TC7721_1110_1154	TC26925_1090_1134	similar to GP|7295549|gb|AAF50861.1||AE003569 CG1518-PA {Drosophila melanogaster}, partial (32%)	similar to UP|Q8TE35_HUMAN (Q8TE35) Transmembrane protein, partial (45%)
TC7722	acgtcaggaatgattccgaataaggattccagtattggtagatgatcagt	TC7722_1022_1071	TC20736_1022_1071		weakly similar to UP|Q7ZUY9_BRARE (Q7ZUY9) Integral membrane protein 1, partial (11%)
TC7723	ggttcgaatgagttagatgacgatactcggatcagtgttatgggc	TC7723_1532_1576	TC23245_1514_1558	weakly similar to GP|23093759|gb|AAF50189.2||AE003550 CG8107-PA {Drosophila melanogaster}, partial (21%)	similar to UP|Q5C3R6_SCHJA (Q5C3R6) SJCHGC08992 protein (Fragment), partial (96%)
TC7724	atgagttagatgacgatactcggatcagtgttatgggcggacctg	TC7724_74_118	TC23245_1521_1565	weakly similar to GP|15667255|gb|AAL02241.1||AY052551 calpain small subunit 2 {Homo sapiens}, partial (18%)	similar to UP|Q5C3R6_SCHJA (Q5C3R6) SJCHGC08992 protein (Fragment), partial (96%)
TC7725	tgtgccgacataatgattgttggatacgacatacaaacgcgaggc	TC7725_425_469	TC20478_425_469		similar to UP|Q86EE3_SCHJA (Q86EE3) Clone ZZD485 mRNA sequence, partial (88%)
TC7726	tgctaacttctgaccatggtatggctacagtctcacatcaagcac	TC7726_749_793	TC23911_749_793		similar to UP|Q5C7X5_SCHJA (Q5C7X5) SJCHGC04578 protein (Fragment), partial (90%)
TC7727	tgtttcgcctgatcttatgaggtacggagttgtaattcgtcagca	TC7727_239_283	TC33086_239_283	similar to GP|21280323|dbj|BAB96814.1||AB081951 AGO1 homologous protein {Oryza sativa (japonica cultivar-group)}, partial (15%)	homologue to UP|Q5DCI0_SCHJA (Q5DCI0) SJCHGC01111 protein, partial (52%)
TC7728	cggcttggtatcttatccatgtacatcgcatctatcgcagtacgg	TC7728_859_903	TC24438_859_903	weakly similar to GP|12805127|gb|AAH02021.1||BC002021 Scamp3 protein {Mus musculus}, partial (31%)	similar to UP|Q5C0D2_SCHJA (Q5C0D2) SJCHGC02332 protein (Fragment), partial (94%)
TC7729	gtgcaccgttacatgaaccatcagtataaaccattacacgtcgcg	TC7729_384_428	TC28650_110_154	similar to GP|19527995|gb|AAL90112.1||AY089374 AT19436p {Drosophila melanogaster}, partial (7%)	homologue to UP|Q5BXL7_SCHJA (Q5BXL7) SJCHGC09332 protein (Fragment), partial (27%)
TC7729	gtgcaccgttacatgaaccatcagtataaaccattacacgtcgcg	TC7729_384_428	TC27482_135_179	similar to GP|19527995|gb|AAL90112.1||AY089374 AT19436p {Drosophila melanogaster}, partial (7%)	homologue to UP|Q5BXL7_SCHJA (Q5BXL7) SJCHGC09332 protein (Fragment), partial (51%)
TC7729	gtgcaccgttacatgaaccatcagtataaaccattacacgtcgcg	TC7729_384_428	TC29048_395_439	similar to GP|19527995|gb|AAL90112.1||AY089374 AT19436p {Drosophila melanogaster}, partial (7%)	homologue to UP|Q5BXL7_SCHJA (Q5BXL7) SJCHGC09332 protein (Fragment), partial (45%)
TC7730	tataaaccattacacgtcgcgggcatgatgcatcaactcgagaag	TC7730_223_267	TC28650_86_130	weakly similar to SP|O60930|RNH1_HUMAN Ribonuclease H1(RNase H1) (Ribonuclease H type II). [Human] {Homo sapiens}, partial (14%)	homologue to UP|Q5BXL7_SCHJA (Q5BXL7) SJCHGC09332 protein (Fragment), partial (27%)
TC7731	agccgcatgtagagctatacgtaactgtgtctcacgatctccaga	TC7731_1145_1189	TC21584_321_365		similar to UP|Q99JQ2_MOUSE (Q99JQ2) Armc6 protein (Fragment), partial (8%)
TC7731	agccgcatgtagagctatacgtaactgtgtctcacgatctccaga	TC7731_1145_1189	TC22396_305_349		similar to UP|Q99JQ2_MOUSE (Q99JQ2) Armc6 protein (Fragment), partial (8%)
TC7731	agccgcatgtagagctatacgtaactgtgtctcacgatctccaga	TC7731_1145_1189	TC22044_1163_1207		similar to UP|Q5HLM8_STAEQ (Q5HLM8) L-lactate permease, partial (6%)
TC7732	gagggaccgaaaacgcggcaagcatgattagtgtaatgagagtcg	TC7732_834_878	TC22396_834_878		similar to UP|Q99JQ2_MOUSE (Q99JQ2) Armc6 protein (Fragment), partial (8%)
TC7733	acttgatgcgattgcagattatacacctggcgatgatcgtgaggc	TC7733_793_837	TC29506_793_837	similar to SP|Q10567|A1B1_HUMAN Adapter-related protein complex 1 beta 1 subunit (Beta-adaptin 1) (Adaptor protein complex AP-1 beta-1 subunit) (Golgi adaptor HA1/AP1 adaptin beta subunit) (Clathrin assembly protein complex 1 beta large chain). [Human] {Homo sapiens}, partial (36%)	homologue to UP|Q5BYC6_SCHJA (Q5BYC6) SJCHGC04278 protein (Fragment), partial (96%)
TC7734	gagtgtcagaaccctgcttccgccttaaatgtaacttctggttac	TC7734_830_874	TC22161_830_874	weakly similar to GP|10801574|dbj|BAB16700.1||AB041639 TIA-1 like protein {Bombyx mori}, partial (10%)	similar to UP|Q5C3S7_SCHJA (Q5C3S7) SJCHGC08696 protein (Fragment), partial (97%)
TC7735	ggtcgctcagccgttagctcatcaccgtcaggaaggcgtg	TC7735_359_398
TC7736	ccaattggagcggtagcatgttggttagatcattcaactgtcaat	TC7736_209_253	TC25219_209_253		similar to UP|Q5DG77_SCHJA (Q5DG77) SJCHGC09083 protein, partial (11%)
TC7737	atcctgcaacatatgaattggaaccaccaacgcctccagcat	TC7737_950_991	CD069109_438_479
TC7737	atcctgcaacatatgaattggaaccaccaacgcctccagcat	TC7737_950_991	TC34703_700_741		similar to UP|Q5DG77_SCHJA (Q5DG77) SJCHGC09083 protein, partial (51%)
TC7739	cttttgtgcactgacgttggagcgcgtggcctagacataccaaag	TC7739_1086_1130	TC23478_546_590	similar to GP|12654791|gb|AAH01238.1|AAH01238|BC001238 DEAD/H (Asp-Glu-Ala-Asp/His) box polypeptide 18 (Myc-regulated) {Homo sapiens}, partial (43%)	weakly similar to UP|HAS1_USTMA (Q4P6N0) ATP-dependent RNA helicase HAS1 , partial (46%)
TC7740	ctgggatcgagctttgccgaatattcacaattaacccacgaggag	TC7740_1290_1334	TC21712_346_390	weakly similar to GP|15284209|gb|AAF99462.2||AY003872 PV1H14080_P {Plasmodium vivax}, partial (12%)	similar to UP|Q5BYB7_SCHJA (Q5BYB7) SJCHGC04539 protein (Fragment), partial (44%)
TC7741	tatacaagccgtgatattgatgctatgcgagaagttgggattgct	TC7741_870_914	TC30228_871_915	similar to GP|5679146|gb|AAD46879.1|AF160939_1|AF160939 BcDNA.LD18931 {Drosophila melanogaster}, partial (62%)	weakly similar to UP|Q4SB94_TETNG (Q4SB94) Chromosome undetermined SCAF14676, whole genome shotgun sequence, partial (69%)
TC7742	ccatatggagataagtggcgcggttcatatccagtatgagtgttt	TC7742_529_573	TC25511_529_573		similar to UP|Q5DFR9_SCHJA (Q5DFR9) SJCHGC06358 protein, partial (25%)
TC7743	caggaatatagtggggttcataagtttcccgaacaagcctgtagtgaaat	TC7743_112_161	CD069209_112_161
TC7743	caggaatatagtggggttcataagtttcccgaacaagcctgtagtgaaat	TC7743_112_161	TC25195_98_147
TC7744	aagacttggtctgcgttggttcaggtcatcgggcaataaccactg	TC7744_792_836	CD080913_172_216	similar to GP|11559534|gb|AAG37999.1|AF249296_1|AF249296 dihydropyrimidinase {Mus musculus}, partial (11%)
TC7745	cttgttggacgaatagcagaccgtggatcagagtatgtctcttct	TC7745_982_1026	CD180859_343_387	similar to SP|O75533|S3B1_HUMAN Splicing factor 3B subunit 1 (Spliceosome associated protein 155) (SAP 155) (SF3b155) (Pre-mRNA splicing factor SF3b 155 kDa subunit). [Human] {Homo sapiens}, partial (46%)	homologue to SP|O75533|S3B1_HUMAN Splicing factor 3B subunit 1 (Spliceosome associated protein 155) (SAP 155) (SF3b155) (Pre-mRNA splicing factor SF3b 155 kDa subunit). [Human] {Homo sapiens}, partial (8%)
TC7745	cttgttggacgaatagcagaccgtggatcagagtatgtctcttct	TC7745_982_1026	TC28173_982_1026	similar to SP|O75533|S3B1_HUMAN Splicing factor 3B subunit 1 (Spliceosome associated protein 155) (SAP 155) (SF3b155) (Pre-mRNA splicing factor SF3b 155 kDa subunit). [Human] {Homo sapiens}, partial (46%)	homologue to UP|Q9VPR5_DROME (Q9VPR5) CG2807-PA, partial (38%)
TC7746	aaatgttgtcgacatcgctggtctagttaaaggtgcacatgaagg	TC7746_339_383	TC21066_339_383	similar to GP|20152085|gb|AAM11402.1||AY095074 RE21802p {Drosophila melanogaster}, partial (92%)	similar to UP|Q8SWU7_DROME (Q8SWU7) RE21802p (CG1354-PA, isoform A) (Cg1354-pc, isoform c), partial (92%)
TC7747	gcccctttggttggtattggccagcagttttgacagcaccc	TC7747_151_191
TC7748	acaagtcatatcatggccggactggtcgcgtttataacgtcactc	TC7748_233_277	TC26147_214_258	weakly similar to GP|22758890|gb|AAN05604.1||AF526223 ribosomal protein L21 {Argopecten irradians}, partial (89%)	homologue to UP|Q5DGP5_SCHJA (Q5DGP5) SJCHGC00639 protein, partial (89%)
TC7749	atgaacccggtgaaggtagtggtgtcgctaggtcattctttacgg	TC7749_2053_2097	TC22030_513_557	weakly similar to GP|23170838|gb|AAF54431.2||AE003684 CG9484-PA {Drosophila melanogaster}, partial (3%)	similar to GB|AAH49162.1|29351627|BC049162 Edd1 protein {Mus musculus} (exp=-1; wgp=0; cg=0), partial (3%)
TC7750	tggaggtcatcgagcaattatgttcagtcgtattggtggcgtgca	TC7750_136_180	TC27164_136_180	similar to GP|16769674|gb|AAL29056.1||AY061508 LD46344p {Drosophila melanogaster}, partial (81%)	homologue to UP|Q5C3T7_SCHJA (Q5C3T7) SJCHGC06627 protein (Fragment), partial (70%)
TC7750	tggaggtcatcgagcaattatgttcagtcgtattggtggcgtgca	TC7750_136_180	TC27571_103_147	similar to GP|16769674|gb|AAL29056.1||AY061508 LD46344p {Drosophila melanogaster}, partial (81%)	homologue to UP|Q5C3T7_SCHJA (Q5C3T7) SJCHGC06627 protein (Fragment), partial (81%)
TC7751	cagcgatagttactcaaccattagatgtcctacgcacacgtttca	TC7751_551_595	TC24626_551_595	weakly similar to GP|28386208|gb|AAH46767.1||BC046767 solute carrier family 25 (mitochondrial deoxynucleotide carrier), member 19 {Mus musculus}, partial (31%)	similar to UP|Q5C0G7_SCHJA (Q5C0G7) SJCHGC01451 protein (Fragment), complete
TC7752	taccaggatggtgttgtgaaggcaaactatatgcacgtcgctgta	TC7752_465_509	CD187592_28_72	GP|15289991|dbj|BAB63686.1||AP003277 P0518C01.25 {Oryza sativa (japonica cultivar-group)}, partial (6%)
TC7752	taccaggatggtgttgtgaaggcaaactatatgcacgtcgctgta	TC7752_465_509	TC20767_261_305	GP|15289991|dbj|BAB63686.1||AP003277 P0518C01.25 {Oryza sativa (japonica cultivar-group)}, partial (6%)	similar to UP|Q5DGD0_SCHJA (Q5DGD0) SJCHGC04172 protein, partial (84%)
TC7752	taccaggatggtgttgtgaaggcaaactatatgcacgtcgctgta	TC7752_465_509	TC21315_447_491	GP|15289991|dbj|BAB63686.1||AP003277 P0518C01.25 {Oryza sativa (japonica cultivar-group)}, partial (6%)	similar to UP|Q5DGD0_SCHJA (Q5DGD0) SJCHGC04172 protein, partial (84%)
TC7753	aatgagctgtcgttgctttgtactgttagacgcctgccgcttatc	TC7753_905_949	TC21165_700_744	weakly similar to GP|19570497|dbj|BAB86334.1||AB057596 VANGL1 {Homo sapiens}, partial (9%)	homologue to UP|Q6PYV1_SCHJA (Q6PYV1) Egg protein CP4031, partial (20%)
TC7753	aatgagctgtcgttgctttgtactgttagacgcctgccgcttatc	TC7753_905_949	TC22926_727_771	weakly similar to GP|19570497|dbj|BAB86334.1||AB057596 VANGL1 {Homo sapiens}, partial (9%)	homologue to UP|Q6PYV1_SCHJA (Q6PYV1) Egg protein CP4031, partial (77%)
TC7754	tgaaatcggattttacgcagttccataagggcgataacggcataa	TC7754_593_637	TC35378_476_520	similar to GP|15212312|gb|AAK91927.1|AF365875_1|AF365875 Ltap {Mus musculus}, partial (4%)	similar to UP|Q6PYV1_SCHJA (Q6PYV1) Egg protein CP4031, partial (26%)
TC7755	gacaagttcatgacccggaccacctaggtatgccacatagaatct	TC7755_306_350	TC30944_892_936		similar to UP|Q5C5H9_SCHJA (Q5C5H9) SJCHGC07436 protein (Fragment), complete
TC7756	gtcgatcagcttgctgtcaaacatatgtggctcacccagt	TC7756_1678_1717
TC7757	agcgtatacgagctgttacaggtttgtctcttgagactgctgaag	TC7757_1382_1426	TC21283_139_183	weakly similar to GP|3876769|emb|CAA93469.1||Z69637 C. elegans PHY-2 protein (corresponding sequence F35G2.4) {Caenorhabditis elegans}, partial (29%)	similar to UP|Q7ZVE9_BRARE (Q7ZVE9) Procollagen-proline, 2-oxoglutarate 4-dioxygenase (Proline 4-hydroxylase), alpha 1 polypeptide, partial (30%)
TC7757	agcgtatacgagctgttacaggtttgtctcttgagactgctgaag	TC7757_1382_1426	TC22448_1382_1426	weakly similar to GP|3876769|emb|CAA93469.1||Z69637 C. elegans PHY-2 protein (corresponding sequence F35G2.4) {Caenorhabditis elegans}, partial (29%)	weakly similar to UP|Q4T803_TETNG (Q4T803) Chromosome 2 SCAF7940, whole genome shotgun sequence. (Fragment), partial (23%)
TC7758	cttctacattaggttcttgcacagcgagcagagttccgaactcca	TC7758_1665_1709	TC19792_1665_1709	weakly similar to SP|Q09472|P300_HUMAN E1A-associated protein p300. [Human] {Homo sapiens}, partial (5%)	UP|Q2VJ10_SCHMA (Q2VJ10) CREB-binding protein, complete
TC7759	ccatcatactacagcgctcagttgcaagaattacgtcaaactggt	TC7759_763_807	TC28087_763_807
TC7760	ctcggagagctgtgtgatgtatgaaattcaccagcatatccattgaca	TC7760_20_67	TC30152_455_496
TC7761	aaatgtcaatccaatggatctagcgcacggaattcccattcacgt	TC7761_1327_1371	CD136951_34_78
TC7761	aaatgtcaatccaatggatctagcgcacggaattcccattcacgt	TC7761_1327_1371	TC24051_144_188
TC7761	aaatgtcaatccaatggatctagcgcacggaattcccattcacgt	TC7761_1327_1371	TC21970_1327_1371		similar to UP|Q5GMM1_CAPCH (Q5GMM1) Omega-6 desaturase, partial (5%)
TC7762	actcattccgtaggaaaatctatcataactgaaacgtgtacggagtcact	TC7762_133_182	TC30319_133_182
TC7763	ggctggttcgggaatacccaactgttaagtgttaagtgaatgtcg	TC7763_697_741	TC26979_686_730		UP|Q5C2I8_SCHJA (Q5C2I8) SJCHGC06449 protein (Fragment), partial (14%)
TC7764	tgtccgcgagtttactggtcataatggttacatcgcatgtgtccg	TC7764_425_469	CD180661_33_77	weakly similar to SP|P23232|GBB_LOLFO Guanine nucleotide-binding protein beta subunit. [Northern European squid] {Loligo forbesi}, partial (51%)
TC7764	tgtccgcgagtttactggtcataatggttacatcgcatgtgtccg	TC7764_425_469	TC32777_425_469	weakly similar to SP|P23232|GBB_LOLFO Guanine nucleotide-binding protein beta subunit. [Northern European squid] {Loligo forbesi}, partial (51%)	homologue to UP|Q5DDP3_SCHJA (Q5DDP3) SJCHGC06010 protein, partial (91%)
TC7765	agtcctcagcgacctcgatcagtggacgatactcctaaagcgttg	TC7765_73_117	TC29692_70_114
TC7765	agtcctcagcgacctcgatcagtggacgatactcctaaagcgttg	TC7765_73_117	TC30083_73_117
TC7766	cttcaagtcctcagcgacctcgatcagtggacgatactcctaaag	TC7766_75_119	TC29692_65_109
TC7766	cttcaagtcctcagcgacctcgatcagtggacgatactcctaaag	TC7766_75_119	TC30083_68_112
TC7767	agcacgacccttgcaaacgagttgtatacacaatatgcctagtct	TC7767_455_499	TC22339_455_499	weakly similar to SP|O54990|PML1_MOUSE Prominin-like protein 1 precursor (Antigen AC133 homolog). [Mouse] {Mus musculus}, partial (4%)	similar to UP|Q5C4Q0_SCHJA (Q5C4Q0) SJCHGC08461 protein (Fragment), complete
TC7768	acaagatttagacgcgcttctgcatatgccactacatctgaagct	TC7768_959_1003	TC35187_959_1003	weakly similar to GP|17046406|gb|AAL34514.1|AF426411_1|AF426411 zinc ring finger-containing protein GRAIL {Mus musculus}, partial (8%)	similar to UP|Q5C2X8_SCHJA (Q5C2X8) SJCHGC01127 protein (Fragment), partial (83%)
TC7769	tccatgtaccaatgcatcatcaccgagagtagcgtacagagtagc	TC7769_374_418	TC30504_217_261	weakly similar to SP|O60488|LCFD_HUMAN Long-chain-fatty-acid--CoA ligase 4(Long-chain acyl-CoA synthetase 4) (LACS 4). [Human] {Homo sapiens}, partial (8%)	homologue to UP|Q5BZZ3_SCHJA (Q5BZZ3) SJCHGC04994 protein (Fragment), partial (29%)
TC7769	tccatgtaccaatgcatcatcaccgagagtagcgtacagagtagc	TC7769_374_418	TC25308_660_704	weakly similar to SP|O60488|LCFD_HUMAN Long-chain-fatty-acid--CoA ligase 4(Long-chain acyl-CoA synthetase 4) (LACS 4). [Human] {Homo sapiens}, partial (8%)	homologue to UP|Q5BZZ3_SCHJA (Q5BZZ3) SJCHGC04994 protein (Fragment), complete
TC7770	tttattgacccaagataccgcgatcgtctacgtgaacgtcttgag	TC7770_287_331	TC21922_287_331	weakly similar to SP|Q9VHN6|RM19_DROME 60S ribosomal protein L19, mitochondrial precursor. [Fruit fly] {Drosophila melanogaster}, partial (30%)	similar to UP|Q5DA35_SCHJA (Q5DA35) SJCHGC06253 protein, partial (89%)
TC7771	ctgctgataaatttgcgccagaccaatcacatcgattaatgggta	TC7771_75_119
TC7772	ttctacggccgatgaactagaagcacattttcgtggttgcgggcc	TC7772_291_335	CD144143_83_127	weakly similar to GP|6007612|gb|AAF00976.1|AF116341_1|AF116341 poly(A)-binding protein II {Drosophila melanogaster}, partial (44%)	similar to GP|11527140|gb|AAG36902.1|AF257236_1|AF257236 poly(A) binding protein II {Xenopus laevis}, partial (20%)
TC7772	ttctacggccgatgaactagaagcacattttcgtggttgcgggcc	TC7772_291_335	TC26981_301_345	weakly similar to GP|6007612|gb|AAF00976.1|AF116341_1|AF116341 poly(A)-binding protein II {Drosophila melanogaster}, partial (44%)	homologue to UP|Q5BQZ4_SCHJA (Q5BQZ4) SJCHGC09749 protein, partial (93%)
TC7772	ttctacggccgatgaactagaagcacattttcgtggttgcgggcc	TC7772_291_335	CD185750_291_335	weakly similar to GP|6007612|gb|AAF00976.1|AF116341_1|AF116341 poly(A)-binding protein II {Drosophila melanogaster}, partial (44%)
TC7772	ttctacggccgatgaactagaagcacattttcgtggttgcgggcc	TC7772_291_335	TC22362_281_325	weakly similar to GP|6007612|gb|AAF00976.1|AF116341_1|AF116341 poly(A)-binding protein II {Drosophila melanogaster}, partial (44%)	weakly similar to UP|Q6TY21_XENLA (Q6TY21) Embryonic poly(A) binding protein 2, partial (45%)
TC7773	ggccgatgaactagaagcacattttcgtggttgcgggccaataaa	TC7773_275_319	TC26981_307_351	weakly similar to GP|6007612|gb|AAF00976.1|AF116341_1|AF116341 poly(A)-binding protein II {Drosophila melanogaster}, partial (49%)	homologue to UP|Q5BQZ4_SCHJA (Q5BQZ4) SJCHGC09749 protein, partial (93%)
TC7773	ggccgatgaactagaagcacattttcgtggttgcgggccaataaa	TC7773_275_319	CD185750_297_341	weakly similar to GP|6007612|gb|AAF00976.1|AF116341_1|AF116341 poly(A)-binding protein II {Drosophila melanogaster}, partial (49%)
TC7773	ggccgatgaactagaagcacattttcgtggttgcgggccaataaa	TC7773_275_319	TC22362_287_331	weakly similar to GP|6007612|gb|AAF00976.1|AF116341_1|AF116341 poly(A)-binding protein II {Drosophila melanogaster}, partial (49%)	weakly similar to UP|Q6TY21_XENLA (Q6TY21) Embryonic poly(A) binding protein 2, partial (45%)
TC7773	ggccgatgaactagaagcacattttcgtggttgcgggccaataaa	TC7773_275_319	CD144143_79_121	weakly similar to GP|6007612|gb|AAF00976.1|AF116341_1|AF116341 poly(A)-binding protein II {Drosophila melanogaster}, partial (49%)	similar to GP|11527140|gb|AAG36902.1|AF257236_1|AF257236 poly(A) binding protein II {Xenopus laevis}, partial (20%)
TC7774	ccgaaatatcctcaacgtctgtcagtacaagtctgtttccggatg	TC7774_915_959	TC30857_929_973	similar to SP|P77225|YDHR_ECOLI Protein ydhR precursor. {Shigella flexneri}, partial (16%)	similar to UP|Q5DEZ7_SCHJA (Q5DEZ7) SJCHGC06631 protein, partial (52%)
TC7775	tatctgggaatcatcatccacatgttgttcaacaagtgctagtttggt	TC7775_296_343	TC24770_282_329		similar to UP|Q5DEZ7_SCHJA (Q5DEZ7) SJCHGC06631 protein, partial (48%)
TC7775	tatctgggaatcatcatccacatgttgttcaacaagtgctagtttggt	TC7775_296_343	TC30857_296_343		similar to UP|Q5DEZ7_SCHJA (Q5DEZ7) SJCHGC06631 protein, partial (52%)
TC7776	tttgaagctcgactgtatgaccgcttgttcactgtcaaggagcc	TC7776_1446_1489	TC24381_1446_1489	GP|15420528|gb|AAK97376.1|AF358445_1|AF358445 glutaminyl-tRNA synthetase {Schistosoma mansoni}, complete	UP|Q95WA1_SCHMA (Q95WA1) Glutaminyl-tRNA synthetase , complete
TC7777	tgctttagatgcttgcgtacggtactatctgaatgatcatgcacc	TC7777_651_695
TC7778	agttcgatccacgacagcttaacagtactggtgtagatggaacta	TC7778_193_237	CD127887_151_195
TC7778	agttcgatccacgacagcttaacagtactggtgtagatggaacta	TC7778_193_237	TC23870_168_212		similar to UP|Q5D9B8_SCHJA (Q5D9B8) SJCHGC02340 protein, partial (22%)
TC7778	agttcgatccacgacagcttaacagtactggtgtagatggaacta	TC7778_193_237	TC27566_642_686		similar to UP|Q5D9B8_SCHJA (Q5D9B8) SJCHGC02340 protein, partial (48%)
TC7779	ggatttgaacccgattttacatctgcatgggatcatctacagtctca	TC7779_494_540	TC23643_504_550		similar to UP|Q5DF99_SCHJA (Q5DF99) SJCHGC05591 protein, complete
TC7780	gttctcaggttactggagccgtcttacttcgttgcgcccaacctt	TC7780_712_756	CD138294_201_245	weakly similar to GP|21619538|gb|AAH32166.1||BC032166 myotubularin-related protein 3 {Mus musculus}, partial (12%)
TC7780	gttctcaggttactggagccgtcttacttcgttgcgcccaacctt	TC7780_712_756	TC31029_386_430	weakly similar to GP|21619538|gb|AAH32166.1||BC032166 myotubularin-related protein 3 {Mus musculus}, partial (12%)	weakly similar to UP|Q7PUW1_ANOGA (Q7PUW1) ENSANGP00000018145, partial (3%)
TC7781	tacagaaggtacatggtcacacttgacgagctcacgatgt	TC7781_617_656
TC7782	ataagtaaaacgaaccaagcacagcgctgtaccgagataaccacg	TC7782_203_247	TC34534_203_247	similar to GP|15825507|gb|AAL09708.1|AF420433_1|AF420433 ribosomal protein L38 {Branchiostoma belcheri}, partial (60%)	UP|Q5BTE8_SCHJA (Q5BTE8) SJCHGC01650 protein, partial (61%)
TC7783	aagtggagcatactatgtaccaacgatgaagggtcaactatgccg	TC7783_2100_2144	TC31740_2271_2315	similar to SP|Q27954|COPA_BOVIN Coatomer alpha subunit (Alpha-coat protein) (Alpha-COP) (HEPCOP) (HEP-COP) [Contains: Xenin (Xenopsin-related peptide); Proxenin]. [Bovine] {Bos taurus}, partial (26%)	weakly similar to RF|NP_001026576.1|71897175|NM_001031405 coatomer protein complex, subunit alpha {Gallus gallus} (exp=-1; wgp=0; cg=0), partial (39%)
TC7784	cttaacataacgattgtcaataggccgggcagtaccaagtcgaac	TC7784_1071_1115	TC22047_170_214	similar to GP|21166150|gb|AAM43767.1||AC117081 Mitochondrial genome maintenance protein MGM101 precursor. {Dictyostelium discoideum}, partial (5%)
TC7785	cgttgattattcgaatgagtcatttgcaccatccgctcctcctga	TC7785_394_438	TC26789_394_438	weakly similar to GP|16797927|gb|AAL29216.1||AF411397 NADH dehydrogenase subunit 6 {Numenius madagascariensis}, partial (14%)	similar to UP|Q5BRX7_SCHJA (Q5BRX7) SJCHGC07082 protein, partial (58%)
TC7786	aatcttgtccgaaactttgaacgtcgaccaatttgagttgttgact	TC7786_692_737	TC20997_683_728
TC7786	aatcttgtccgaaactttgaacgtcgaccaatttgagttgttgact	TC7786_692_737	TC32054_1046_1091		similar to UP|Q5DDT8_SCHJA (Q5DDT8) SJCHGC05685 protein, partial (94%)
TC7787	aatatcaccgtcaagtttcgccagcataggtaatggtactagcca	TC7787_489_533	TC24198_489_533		similar to UP|Q59NP5_CANAL (Q59NP5) SUN family beta-glucosidase-like protein, partial (4%)
TC7788	tatgcgctggtgttcagtgtcatcgtttcggtcaatgttatgaaaa	TC7788_111_156	TC23665_236_281	similar to GP|394780|emb|CAA50739.1||X71923 tenascin-X precursor {Homo sapiens}, partial (4%)	similar to UP|Q5BW73_SCHJA (Q5BW73) SJCHGC09372 protein (Fragment), partial (24%)
TC7788	tatgcgctggtgttcagtgtcatcgtttcggtcaatgttatgaaaa	TC7788_111_156	TC29052_46_91	similar to GP|394780|emb|CAA50739.1||X71923 tenascin-X precursor {Homo sapiens}, partial (4%)	similar to UP|Q5BW73_SCHJA (Q5BW73) SJCHGC09372 protein (Fragment), partial (44%)
TC7789	ccatcagttcgctagacgtgttgaaggtcgatgccgctgtttgga	TC7789_145_189	TC29052_410_454		similar to UP|Q5BW73_SCHJA (Q5BW73) SJCHGC09372 protein (Fragment), partial (44%)
TC7790	tggaagttaggattcgtctatctgagacatggtgctactctgtga	TC7790_232_276	CD150343_232_276	similar to GP|19067879|gb|AAK14815.1||AY027869 polyprotein {Schistosoma japonicum}, partial (10%)
TC7791	tttagactccacataaccgctctcgacttcttatcaccgtatgcc	TC7791_289_333	CD118736_381_425	weakly similar to GP|5360166|gb|AAD42887.1|AF158186_1|AF158186 pEachy {Rattus norvegicus}, partial (83%)
TC7791	tttagactccacataaccgctctcgacttcttatcaccgtatgcc	TC7791_289_333	TC21570_233_277	weakly similar to GP|5360166|gb|AAD42887.1|AF158186_1|AF158186 pEachy {Rattus norvegicus}, partial (83%)	homologue to UP|Q86EJ8_SCHJA (Q86EJ8) Clone ZZD271 mRNA sequence, partial (94%)
TC7791	tttagactccacataaccgctctcgacttcttatcaccgtatgcc	TC7791_289_333	TC24361_289_333	weakly similar to GP|5360166|gb|AAD42887.1|AF158186_1|AF158186 pEachy {Rattus norvegicus}, partial (83%)	UP|Q86EJ8_SCHJA (Q86EJ8) Clone ZZD271 mRNA sequence, partial (95%)
TC7791	tttagactccacataaccgctctcgacttcttatcaccgtatgcc	TC7791_289_333	TC30295_282_326	weakly similar to GP|5360166|gb|AAD42887.1|AF158186_1|AF158186 pEachy {Rattus norvegicus}, partial (83%)	homologue to UP|Q86EJ8_SCHJA (Q86EJ8) Clone ZZD271 mRNA sequence, partial (98%)
TC7792	caacacactaaggcagccttatttcaagaagagatcagaccttatagcc	TC7792_195_243	TC23179_195_243	similar to GP|2253411|gb|AAB62936.1||AF007219 PP2A inhibitor {Tetraodon fluviatilis}, partial (60%)	similar to UP|O42468_TETFL (O42468) PP2A inhibitor, partial (60%)
TC7793	atacgttccactaactaaaccacgggaattgctgtatcaagacca	TC7793_1679_1723	TC33030_285_329	unknown	weakly similar to UP|AQP7_MOUSE (O54794) Aquaporin-7 (AQP-7), partial (7%)
TC7793	atacgttccactaactaaaccacgggaattgctgtatcaagacca	TC7793_1679_1723	TC21547_2472_2516	unknown	similar to UP|Q5C665_SCHJA (Q5C665) SJCHGC07218 protein (Fragment), partial (88%)
TC7794	aatcatagctgtgaccatgttcaaacttgtatctaaactggtgacatggt	TC7794_1553_1602	TC31256_1554_1603	weakly similar to GP|7291735|gb|AAF47157.1||AE003462 CG3209-PA {Drosophila melanogaster}, partial (21%)	weakly similar to UP|Q9W1B5_DROME (Q9W1B5) CG3209-PA, isoform A, partial (21%)
TC7795	atcacagtatcctacttagaccaccatgactaccccatcaaggt	TC7795_63_106	TC34009_63_106
TC7796	gttcatcaacccatcatgtgaactgcgattatctaatgatcaccacct	TC7796_1248_1295	TC29991_276_323
TC7797	cgttactccggaattgatatgaacgctacaactgcatcagtacaaga	TC7797_397_443	CD115946_349_395	homologue to GP|26105953|gb|AAN78331.1||AC137988 TcC31.4 {Trypanosoma cruzi}, partial (5%)
TC7797	cgttactccggaattgatatgaacgctacaactgcatcagtacaaga	TC7797_397_443	TC33696_183_229	homologue to GP|26105953|gb|AAN78331.1||AC137988 TcC31.4 {Trypanosoma cruzi}, partial (5%)	UP|Q5DHK2_SCHJA (Q5DHK2) SJCHGC02374 protein, partial (27%)
TC7797	cgttactccggaattgatatgaacgctacaactgcatcagtacaaga	TC7797_397_443	TC20070_676_722	homologue to GP|26105953|gb|AAN78331.1||AC137988 TcC31.4 {Trypanosoma cruzi}, partial (5%)	homologue to UP|Q5DHK2_SCHJA (Q5DHK2) SJCHGC02374 protein, complete
TC7798	gcttgatcgttactccggaattgatatgaacgctacaactgcatcag	TC7798_748_794	CD115946_342_388
TC7798	gcttgatcgttactccggaattgatatgaacgctacaactgcatcag	TC7798_748_794	TC33696_176_222		UP|Q5DHK2_SCHJA (Q5DHK2) SJCHGC02374 protein, partial (27%)
TC7798	gcttgatcgttactccggaattgatatgaacgctacaactgcatcag	TC7798_748_794	TC20070_669_715		homologue to UP|Q5DHK2_SCHJA (Q5DHK2) SJCHGC02374 protein, complete
TC7799	actgcccagtcttgtcagttggttcgttattgcaactactggtat	TC7799_277_321	TC27943_277_321	weakly similar to SP|Q9JLG5|B44L_MOUSE Brain protein 44-like protein (Apoptosis-regulating basic protein). [Rat] {Rattus norvegicus}, partial (83%)	weakly similar to UP|BR44L_MOUSE (P63030) Brain protein 44-like protein, partial (83%)
TC7799	actgcccagtcttgtcagttggttcgttattgcaactactggtat	TC7799_277_321	TC22169_321_365	weakly similar to SP|Q9JLG5|B44L_MOUSE Brain protein 44-like protein (Apoptosis-regulating basic protein). [Rat] {Rattus norvegicus}, partial (83%)
TC7800	tatggtaaccatccgctgtatgtcaaacgtaggctgtttactcga	TC7800_465_509	AI395694_138_182	weakly similar to SP|Q9JLG5|B44L_MOUSE Brain protein 44-like protein (Apoptosis-regulating basic protein). [Rat] {Rattus norvegicus}, partial (70%)
TC7800	tatggtaaccatccgctgtatgtcaaacgtaggctgtttactcga	TC7800_465_509	TC22169_451_495	weakly similar to SP|Q9JLG5|B44L_MOUSE Brain protein 44-like protein (Apoptosis-regulating basic protein). [Rat] {Rattus norvegicus}, partial (70%)
TC7801	ccgattcgtaaccaaggtatatgtgggagttgttatgcattcgcc	TC7801_783_827	TC20072_743_787	homologue to SP|Q26563|CATC_SCHMA Cathepsin C precursor. [Blood fluke] {Schistosoma mansoni}, partial (98%)	homologue to GB|2123443A|1584943|2123443A cathepsin C. {Schistosoma mansoni} (exp=-1; wgp=0; cg=0), partial (98%)
TC7802	ttcctgggttatatagtgagtatggtgtgacgcctatccaaacgc	TC7802_115_159	TC23107_115_159		similar to UP|Q7ZWN0_XENLA (Q7ZWN0) MGC53562 protein, partial (19%)
TC7803	ttgtcctactattccggcaccagacaatgggtatcaagcgttctt	TC7803_860_904	TC21309_709_753
TC7804	tatactgctcgggttaagcctgacggtgatgtctgtctctcc	TC7804_36_77	TC35639_36_77
TC7805	atgacagcgttaggtgtatcgagattcattgtcactgttggatca	TC7805_497_541	TC28454_639_683	similar to GP|458203|gb|AAA17551.1||U03627 beta-arrestin 2 {Rattus norvegicus}, partial (13%)	similar to UP|Q5C229_SCHJA (Q5C229) SJCHGC09071 protein (Fragment), partial (13%)
TC7806	acgagggaaattttcacagcttctattatatgcaccagtccgtttttgt	TC7806_387_435	TC28083_387_435
TC7807	aagtaaagcgatgtcttaatgtgttgccatttgtcgcgccatttg	TC7807_1053_1097	TC28302_1053_1096	similar to GP|17862252|gb|AAL39603.1||AY069458 LD18435p {Drosophila melanogaster}, partial (5%)	similar to UP|Q5D9A8_SCHJA (Q5D9A8) SJCHGC03452 protein, partial (70%)
TC7808	attaaagtctgttcatcaatcacctaatccgggtccttctatgccg	TC7808_726_771	TC24010_726_771	weakly similar to SP|O95336|6PGL_HUMAN 6-phosphogluconolactonase(6PGL). [Human] {Homo sapiens}, partial (29%)	similar to UP|Q5DCQ0_SCHJA (Q5DCQ0) SJCHGC05391 protein, complete
TC7809	ttatccacgtttcgacctactgcttcttggtatgggtccagacgg	TC7809_663_707	CD078512_492_536	weakly similar to SP|O95336|6PGL_HUMAN 6-phosphogluconolactonase(6PGL). [Human] {Homo sapiens}, partial (15%)
TC7809	ttatccacgtttcgacctactgcttcttggtatgggtccagacgg	TC7809_663_707	TC36519_662_706	weakly similar to SP|O95336|6PGL_HUMAN 6-phosphogluconolactonase(6PGL). [Human] {Homo sapiens}, partial (15%)	similar to UP|Q5DCQ0_SCHJA (Q5DCQ0) SJCHGC05391 protein, partial (55%)
TC7809	ttatccacgtttcgacctactgcttcttggtatgggtccagacgg	TC7809_663_707	TC24010_507_551	weakly similar to SP|O95336|6PGL_HUMAN 6-phosphogluconolactonase(6PGL). [Human] {Homo sapiens}, partial (15%)	similar to UP|Q5DCQ0_SCHJA (Q5DCQ0) SJCHGC05391 protein, complete
TC7810	tacactgacgaacgtgatgatttagctgttgatttcggtagctgt	TC7810_1386_1430	TC26201_1386_1430	weakly similar to GP|7297767|gb|AAF53017.1||AE003630 CG6700-PA {Drosophila melanogaster}, partial (12%)	similar to UP|Q5DH51_SCHJA (Q5DH51) SJCHGC03946 protein, partial (90%)
TC7811	tcggaagctgatcaacctgtaactggtcatgtacgaattcgagct	TC7811_1398_1442	TC25911_1398_1442	similar to SP|P23514|COPB_RAT Coatomer beta subunit (Beta-coat protein) (Beta-COP). [Rat] {Rattus norvegicus}, partial (20%)	similar to UP|Q5BYK8_SCHJA (Q5BYK8) SJCHGC03753 protein (Fragment), partial (61%)
TC7812	cattggtactcaggttttactcatcaatcccttgtgcctagtcgc	TC7812_899_943	TC32211_257_301	weakly similar to SP|O12947|ICMT_XENLA Protein-S isoprenylcysteine O-methyltransferase(Isoprenylcysteine carboxylmethyltransferase) (Prenylcysteine carboxyl methyltransferase) (pcCMT) (Prenylated protein carboxyl methyltransferase) (PPMT) (Farnesyl cysteine carboxyl methyltransferase) (FCMT). [African clawed frog] {Xenopus laevis}, partial (39%)	similar to UP|Q5DD83_SCHJA (Q5DD83) SJCHGC05076 protein, partial (50%)
TC7812	cattggtactcaggttttactcatcaatcccttgtgcctagtcgc	TC7812_899_943	TC20404_878_922	weakly similar to SP|O12947|ICMT_XENLA Protein-S isoprenylcysteine O-methyltransferase(Isoprenylcysteine carboxylmethyltransferase) (Prenylcysteine carboxyl methyltransferase) (pcCMT) (Prenylated protein carboxyl methyltransferase) (PPMT) (Farnesyl cysteine carboxyl methyltransferase) (FCMT). [African clawed frog] {Xenopus laevis}, partial (39%)	similar to UP|Q5DD83_SCHJA (Q5DD83) SJCHGC05076 protein, partial (86%)
TC7812	cattggtactcaggttttactcatcaatcccttgtgcctagtcgc	TC7812_899_943	TC36183_887_931	weakly similar to SP|O12947|ICMT_XENLA Protein-S isoprenylcysteine O-methyltransferase(Isoprenylcysteine carboxylmethyltransferase) (Prenylcysteine carboxyl methyltransferase) (pcCMT) (Prenylated protein carboxyl methyltransferase) (PPMT) (Farnesyl cysteine carboxyl methyltransferase) (FCMT). [African clawed frog] {Xenopus laevis}, partial (39%)	similar to UP|Q5DD83_SCHJA (Q5DD83) SJCHGC05076 protein, partial (92%)
TC7813	aactacaatgcttaacccaatgagttctgcatccacgacggcatt	TC7813_1382_1426	TC32565_412_456	weakly similar to GP|22859164|emb|CAD30680.1||AJ459409 RNA-binding protein S1 {Drosophila melanogaster}, partial (7%)
TC7814	ctaaagaatctattcagctcagttgtgcccggtaccttgacaggg	TC7814_174_218	TC20880_174_218	similar to GP|5732691|gb|AAD49227.1|AF159063_1|AF159063 SKD1-homolog {Homo sapiens}, partial (62%)	homologue to UP|Q5DBH6_SCHJA (Q5DBH6) SJCHGC00707 protein, partial (82%)
TC7815	agctgaaatcgcagtgatgctatcattgtaggttgtctagcgtta	TC7815_850_894	TC36668_508_552
TC7816	cctatcttcattcgctgtaggcatggcagaccaaccacca	TC7816_38_77
TC7817	tggagtgcacgtacagcgtttgctaattggtaaactattatcgga	TC7817_644_688	TC21695_644_688		similar to UP|Q5BXE5_SCHJA (Q5BXE5) SJCHGC04002 protein (Fragment), partial (18%)
TC7818	gctgaggctactatcacatgtacttatcgtgcaatgcactcaaga	TC7818_1084_1128	CD199970_78_122	weakly similar to SP|P29052|TF2B_DROME Transcription initiation factor IIB (General transcription factor TFIIB). [Fruit fly] {Drosophila melanogaster}, partial (70%)
TC7818	gctgaggctactatcacatgtacttatcgtgcaatgcactcaaga	TC7818_1084_1128	TC24167_1068_1112	weakly similar to SP|P29052|TF2B_DROME Transcription initiation factor IIB (General transcription factor TFIIB). [Fruit fly] {Drosophila melanogaster}, partial (70%)	weakly similar to UP|Q7SX98_BRARE (Q7SX98) General transcription factor IIB, partial (75%)
TC7819	atattccggggcttcttttgcctttgtaatccaatagtaaatgtcccatt	TC7819_416_465	CD080771_374_423
TC7819	atattccggggcttcttttgcctttgtaatccaatagtaaatgtcccatt	TC7819_416_465	TC25075_425_474		similar to UP|Q5DCQ3_SCHJA (Q5DCQ3) SJCHGC09209 protein, partial (76%)
TC7820	gatctacaaaccgagcatctaccacagaaacagatgatgttcgca	TC7820_193_237	CD080771_185_229
TC7820	gatctacaaaccgagcatctaccacagaaacagatgatgttcgca	TC7820_193_237	TC25075_236_280		similar to UP|Q5DCQ3_SCHJA (Q5DCQ3) SJCHGC09209 protein, partial (76%)
TC7821	atcggtttaagtgtatcacctgatgcctcgatagatgcaacatgg	TC7821_645_689	CD187539_1_45
TC7821	atcggtttaagtgtatcacctgatgcctcgatagatgcaacatgg	TC7821_645_689	TC23100_645_689		weakly similar to GB|BAA85878.1|6141559|AB014614 MEKK1 N-terminal {Mus musculus} (exp=-1; wgp=0; cg=0), partial (5%)
TC7822	tgtcaacaactaatttagacgctgatgatccatgggacgaggact	TC7822_663_707	TC33953_63_107	similar to GP|7021369|gb|AAF35309.1|AF217651_3|AF217651 c12.1 {Drosophila melanogaster}, partial (10%)	similar to UP|Q5DHE2_SCHJA (Q5DHE2) SJCHGC06309 protein, partial (20%)
TC7822	tgtcaacaactaatttagacgctgatgatccatgggacgaggact	TC7822_663_707	TC31348_664_708	similar to GP|7021369|gb|AAF35309.1|AF217651_3|AF217651 c12.1 {Drosophila melanogaster}, partial (10%)	similar to UP|Q5DHE2_SCHJA (Q5DHE2) SJCHGC06309 protein, partial (87%)
TC7823	acaactggcccgcctagttattcatctagaacagagcggattctc	TC7823_1365_1409	TC20715_966_1010	weakly similar to GP|7948993|gb|AAF37827.2||AF222043 ubiquitin-associated protein {Homo sapiens}, partial (4%)	similar to UP|Q5D8Q2_SCHJA (Q5D8Q2) SJCHGC06182 protein, partial (80%)
TC7824	taagggcgttgttcattcattgtcgcgacatagaaactctcgaat	TC7824_345_389	TC28996_345_389
TC7825	tggagtgctattcgtgaagatgaatcaggacgtttggtgacaact	TC7825_161_205	TC33771_161_205	weakly similar to SP|Q13888|TFH2_HUMAN TFIIH basal transcription factor complex p44 subunit (Basic transcription factor 2 44 kDa subunit) (BTF2-p44) (General transcription factor IIH polypeptide 2). [Human] {Homo sapiens}, partial (17%)	homologue to UP|Q5BW88_SCHJA (Q5BW88) SJCHGC09266 protein (Fragment), partial (56%)
TC7826	atgctgtccagtcacgcgtacaaactgctctcacaatgaatcagg	TC7826_368_412	TC24002_368_412	weakly similar to GP|3789911|gb|AAC67541.1||AF081802 developmental protein DG1118 {Dictyostelium discoideum}, partial (34%)	similar to UP|Q86DZ3_SCHJA (Q86DZ3) Clone ZZZ394 mRNA sequence, partial (98%)
TC7827	aagaattcggatcgtcaccactccacaagttgtcgaaggaagtct	TC7827_866_910	TC24378_140_184		similar to UP|P73266_SYNY3 (P73266) Integral membrane components of other binding-protein-dependent transport system, partial (5%)
TC7828	atcatcaggaatacgagctgaaagagtgcatctcgtactcagcga	TC7828_187_231	TC28339_77_121
TC7828	atcatcaggaatacgagctgaaagagtgcatctcgtactcagcga	TC7828_187_231	TC24378_968_1012		similar to UP|P73266_SYNY3 (P73266) Integral membrane components of other binding-protein-dependent transport system, partial (5%)
TC7829	ccctggctaagcgcttattgcctactttgacggtcgcatatgtaa	TC7829_257_301	TC20244_257_301		similar to UP|Q3KZB0_SCHJA (Q3KZB0) SJCHGC08213 protein (Fragment), partial (88%)
TC7830	agggacatctaggtagttaaatttaggaggcgcgtcagcttttgc	TC7830_917_961	TC26049_916_960		similar to UP|Q5BSU4_SCHJA (Q5BSU4) SJCHGC03240 protein, partial (75%)
TC7831	gatgtcagtagacgccttggttctggtccatctgattccgaggcg	TC7831_1001_1045	TC23578_1001_1045	weakly similar to GP|12060812|gb|AAG48248.1|AF282407_1|AF282407 p70 ribosomal protein S6 kinase {Artemia franciscana}, partial (57%)	weakly similar to UP|Q9GQB3_ARTSF (Q9GQB3) P70 ribosomal protein S6 kinase, partial (57%)
TC7832	tatttctgcggtaggtcagatgcaaagccgttgtgtgttcggaat	TC7832_513_557	TC24557_513_557	similar to SP|Q61881|MCM7_MOUSE DNA replication licensing factor MCM7 (CDC47 homolog). [Mouse] {Mus musculus}, partial (25%)	similar to UP|Q6AYN8_RAT (Q6AYN8) Minichromosome maintenance protein 7, partial (26%)
TC7833	taaccgtgttgctatcctggtagatgatatggcagatacatgtgga	TC7833_712_757	TC28614_712_757	similar to PIR|JX0159|KIHUR1 ribose-phosphate diphosphokinasecatalytic chain I - human, complete	homologue to UP|Q5DCA0_SCHJA (Q5DCA0) SJCHGC05737 protein, partial (87%)
TC7834	tgttgctacgtcagcgttgatctactagggagattgtgcgtacat	TC7834_1142_1186	TC24863_1359_1403	homologue to SP|Q26534|CATL_SCHMA Cathepsin L precursor(SMCL1). [Blood fluke] {Schistosoma mansoni}, complete	preprocathepsin L
TC7835	tctccacattggctaaatcagcagcggcttccgggttcgg	TC7835_708_747
TC7836	tgtatgaggcggaaacctataaaactacgaaagccataatccagagga	TC7836_11_58	TC23508_11_58	similar to GP|23503749|dbj|BAC20372.1||AB092830 viral protease and RNA polymerase {Aichi virus}, partial (10%)	similar to UP|Q4QQE8_SCHMA (Q4QQE8) Endonuclease-reverse transcriptase, partial (11%)
TC7837	gtaccttgtgatgttgatctaccttcgcatggttcccttcgtcaa	TC7837_905_949	TC27828_905_949		similar to UP|Q5DFC0_SCHJA (Q5DFC0) SJCHGC02584 protein, partial (15%)
TC7838	accagtgtgccatgtacagtttatgaggaccgaggactatgtggg	TC7838_713_757
TC7839	gggctatgagcatcattgggttatggataacttgccagttacagt	TC7839_102_146	TC25930_102_146	similar to SP|Q99805|T9S2_HUMAN Transmembrane 9 superfamily protein member 2 precursor (p76). [Human] {Homo sapiens}, partial (19%)	weakly similar to UP|Q29LW7_DROPS (Q29LW7) GA21696-PA (Fragment), partial (32%)
TC7840	ggatatgactatctggtggtatacttaaacgtctccgacgctcca	TC7840_844_888	TC21961_453_497	weakly similar to PIR|S21911|S21911 BRcore-NS-Z3 protein - fruit fly (Drosophila melanogaster), partial (3%)	similar to UP|Q5DGD7_SCHJA (Q5DGD7) SJCHGC06018 protein, partial (85%)
TC7841	aacaggatatcacccagttgactttaaactacctgttggcccaac	TC7841_1205_1249	TC33950_1377_1421	weakly similar to SP|P21333|FLNA_HUMAN Filamin A (Alpha-filamin) (Filamin 1) (Endothelial actin-binding protein) (ABP-280) (Nonmuscle filamin). [Human] {Homo sapiens}, partial (7%)	UP|Q6S8B5_SCHMA (Q6S8B5) Actin-binding/filamin-like protein (Fragment), complete
TC7842	ccagtcggagatttaatcgtcccgtagaccagcctttacactata	TC7842_5_49	TC30197_5_49
TC7843	agctgcataacaacgcaaggatatcagtgatgcatgggcggttgg	TC7843_161_205	TC20884_177_221		UP|Q1WIQ2_SCHMA (Q1WIQ2) Venom allergen-like protein 5, complete
TC7844	gtcttgtacaaacggtgtcaattgatggatgcgcatatatgcctt	TC7844_1428_1472	TC23716_1428_1472	weakly similar to SP|O60749|SNX2_HUMAN Sorting nexin 2. [Human] {Homo sapiens}, partial (17%)	similar to UP|Q5DFB1_SCHJA (Q5DFB1) SJCHGC09265 protein, complete
TC7845	ttgggctgcacgaaaggttggtcacaaagtatctttctgaaggag	TC7845_40_84	TC30499_495_539	weakly similar to SP|O60749|SNX2_HUMAN Sorting nexin 2. [Human] {Homo sapiens}, partial (15%)	similar to UP|Q5DFB1_SCHJA (Q5DFB1) SJCHGC09265 protein, partial (32%)
TC7845	ttgggctgcacgaaaggttggtcacaaagtatctttctgaaggag	TC7845_40_84	TC23716_446_490	weakly similar to SP|O60749|SNX2_HUMAN Sorting nexin 2. [Human] {Homo sapiens}, partial (15%)	similar to UP|Q5DFB1_SCHJA (Q5DFB1) SJCHGC09265 protein, complete
TC7846	aaatgtatggcacgtattaggtgtagagtctaaatcgccagcgaa	TC7846_249_293	TC19934_352_396	weakly similar to GP|7293723|gb|AAF49092.1||AE003515 CG7809-PA {Drosophila melanogaster}, partial (32%)	homologue to UP|Q5C0E5_SCHJA (Q5C0E5) SJCHGC04996 protein (Fragment), partial (96%)
TC7847	tctcgccaatcttacatccatacacacacgtacaaagatacaaccttg	TC7847_1280_1327	TC27345_764_811
TC7847	tctcgccaatcttacatccatacacacacgtacaaagatacaaccttg	TC7847_1280_1327	TC30088_98_139
TC7848	aagatctctgtagcgccgacattagcacctataacgcaaaccact	TC7848_1086_1130	TC26122_418_462	weakly similar to GP|23170799|gb|AAN13428.1||AE003682 CG8144-PD {Drosophila melanogaster}, partial (20%)	weakly similar to UP|Q5C542_SCHJA (Q5C542) SJCHGC03492 protein (Fragment), partial (35%)
TC7849	ggagcttgtacctcgtccagttattcaccagtcaaatgattcact	TC7849_737_781	TC36497_585_629	weakly similar to GP|3851341|gb|AAC72281.1||AF000167 14.3 kDa perchloric acid soluble protein {Capra hircus}, partial (67%)	similar to UP|Q5DHL7_SCHJA (Q5DHL7) SJCHGC01049 protein, partial (19%)
TC7850	gatatgggtaatcaagcataccagtggaatggacgtgggtgcagt	TC7850_352_396	TC20678_611_655	similar to GP|12641925|gb|AAK00053.1||AF134398 actin-filament fragmenting protein {Echinococcus granulosus}, partial (36%)	similar to UP|Q5DDI7_SCHJA (Q5DDI7) SJCHGC01371 protein, partial (98%)
TC7851	acaacagacgctcaaaagttggctaatcttcaagtagcttttcaattagc	TC7851_1055_1104	TC33768_1036_1085	weakly similar to SP|Q9HB97|PARA_RAT Alpha-parvin (Actopaxin). [Rat] {Rattus norvegicus}, partial (30%)	homologue to UP|Q5DAZ2_SCHJA (Q5DAZ2) SJCHGC06098 protein, partial (88%)
TC7852	gttcatgagctgtaagtttcgaatcttcacgttgctgccgaactt	TC7852_342_386	TC26434_342_386		similar to UP|Q5DHW8_SCHJA (Q5DHW8) SJCHGC08876 protein, partial (57%)
TC7852	gttcatgagctgtaagtttcgaatcttcacgttgctgccgaactt	TC7852_342_386	TC27058_290_334		similar to UP|Q5DHW8_SCHJA (Q5DHW8) SJCHGC08876 protein, partial (61%)
TC7853	ccagcaaacgcttcagaattagccactattgttgcagattccatt	TC7853_299_343	TC27058_241_285	weakly similar to GP|6010208|emb|CAB57276.1||X77725 PIG-A {Homo sapiens}, partial (38%)	similar to UP|Q5DHW8_SCHJA (Q5DHW8) SJCHGC08876 protein, partial (61%)
TC7854	tgctgtccttccgatgtacagaatacacgtttaggaatgcttttacc	TC7854_600_646	TC22334_600_646	weakly similar to GP|18143314|dbj|BAB79633.1||AB042263 microphthalmia associated trancription factor {Halocynthia roretzi}, partial (7%)	homologue to UP|Q5C6Z7_SCHJA (Q5C6Z7) SJCHGC01487 protein (Fragment), partial (98%)
TC7855	ggttatgcatgtgttcctgtcgttgttattccgaggcgtttgcc	TC7855_1208_1251	TC21013_524_567		similar to UP|Q5DEH1_SCHJA (Q5DEH1) SJCHGC01358 protein, partial (11%)
TC7856	aaaggtggagttatgtcgcaatatttggctaatctccctgtcgat	TC7856_342_386	TC30071_418_462	weakly similar to GP|3413789|emb|CAA09006.1||AJ010116 NADH-cytochrome b5 reductase {Homo sapiens}, partial (34%)	similar to UP|Q86FI5_SCHJA (Q86FI5) Clone ZZD84 mRNA sequence, complete
TC7857	acctcaagcatgtatccttaccgtgggtagtaccagaccgaaact	TC7857_1216_1260	TC27040_1287_1331	weakly similar to GP|27762280|gb|AAO17575.1||AY188775 dihydrolipoamide S-acetyltransferase {Danio rerio}, partial (44%)	weakly similar to UP|Q4SFQ4_TETNG (Q4SFQ4) Chromosome 7 SCAF14601, whole genome shotgun sequence, partial (72%)
TC7858	tgatctggagtcagatatcagtcaggcggattgtagatgtaaggt	TC7858_1847_1891	CD078898_509_553	similar to GP|15291647|gb|AAK93092.1||AY051668 LD21785p {Drosophila melanogaster}, partial (6%)
TC7858	tgatctggagtcagatatcagtcaggcggattgtagatgtaaggt	TC7858_1847_1891	TC23213_1847_1891	similar to GP|15291647|gb|AAK93092.1||AY051668 LD21785p {Drosophila melanogaster}, partial (6%)	similar to UP|Q5DBG8_SCHJA (Q5DBG8) SJCHGC06417 protein, partial (95%)
TC7859	gcgcggtagtcgaaatgatcatcttagagccataatccgatactg	TC7859_41_85	TC20813_40_84	similar to GP|2315354|gb|AAB65902.1||AF016440 Adaptin or adaptin-related protein protein 2 {Caenorhabditis elegans}, partial (95%)	UP|Q5DGZ8_SCHJA (Q5DGZ8) SJCHGC04563 protein, complete
TC7860	atcaatggactgcccataccaactgctcaaggtgttcaacgctat	TC7860_99_143	TC24138_99_143		similar to UP|Q5C664_SCHJA (Q5C664) SJCHGC07098 protein (Fragment), partial (24%)
TC7861	gccatccggctccacgtgtagatgcaacatctaagcctcgag	TC7861_168_209	TC24063_168_209	weakly similar to SP|Q9VNV3|DDX1_DROME ATP-dependent helicase DDX1 (DEAD box protein 1). [Fruit fly] {Drosophila melanogaster}, partial (7%)	similar to UP|Q5C664_SCHJA (Q5C664) SJCHGC07098 protein (Fragment), partial (32%)
TC7862	atgagtcgtctaatacgttactgtcgaaggtttgtcgcccgatca	TC7862_145_189	TC24517_145_189	similar to SP|O15258|RER1_HUMAN RER1 protein. [Human] {Homo sapiens}, partial (52%)	homologue to UP|Q86FF2_SCHJA (Q86FF2) Clone ZZD1243 mRNA sequence, partial (92%)
TC7863	tgtgttcatttgccaatcacattaaaacaggttagaaggaacacgagg	TC7863_300_347	TC28954_237_284
TC7864	aggcgagagttatccggaaatactattgaacgtggttgttgaggc	TC7864_297_341	TC28932_474_518
TC7865	ggagtcactacaacgcgttgtgagggatcaccgagctggttatat	TC7865_899_943	TC25895_987_1031	similar to GP|14669826|dbj|BAB62009.1||AB057731 lipoic acid synthase {Mus musculus}, partial (65%)	similar to UP|Q4SYS1_TETNG (Q4SYS1) Chromosome undetermined SCAF11966, whole genome shotgun sequence. (Fragment), partial (74%)
TC7866	caaagtgtgtaccgaacagtgcatcgccgcttagaataccatgtt	TC7866_545_589	TC29706_545_589	weakly similar to SP|Q94516|ATPF_DROME ATP synthase B chain, mitochondrial precursor(FO-ATP synthase subunit B). [Fruit fly] {Drosophila melanogaster}, partial (25%)	similar to UP|Q5DI09_SCHJA (Q5DI09) SJCHGC09031 protein, partial (92%)
TC7867	gctgtgataacatgactgtcgttctggtctgtctcttacaagggc	TC7867_417_461	TC20521_417_461	weakly similar to GP|17944258|gb|AAL48023.1||AY070552 LD28127p {Drosophila melanogaster}, partial (38%)	homologue to UP|Q5BSU5_SCHJA (Q5BSU5) SJCHGC03218 protein (Fragment), complete
TC7868	cagactgattcatcgatcgtgactagtgttccatcggatcacac	TC7868_182_225	TC34415_384_427	similar to GP|17384256|emb|CAC83675.1||AJ298318 mucin 5 {Homo sapiens}, partial (3%)	similar to UP|Q8WWQ4_HUMAN (Q8WWQ4) Mucin 5 (Fragment), partial (3%)
TC7868	cagactgattcatcgatcgtgactagtgttccatcggatcacac	TC7868_182_225	TC34415_243_286	similar to GP|17384256|emb|CAC83675.1||AJ298318 mucin 5 {Homo sapiens}, partial (3%)	similar to UP|Q8WWQ4_HUMAN (Q8WWQ4) Mucin 5 (Fragment), partial (3%)
TC7869	gcattgtatagttggacgacattttggaagttacgtaacacatgaaaccc	TC7869_293_342	TC32663_293_342	SP|Q94758|DYL1_SCHMA Dynein light chain. [Blood fluke] {Schistosoma mansoni}, complete	UP|DYL1_SCHMA (Q94758) Dynein light chain, complete
TC7870	ccaagatcatgaccactagtatctcgaggcggcatatcataagca	TC7870_695_739	TC28462_391_435
TC7872	tccgagtgaactactgttgcgtggtggtacagacacatcgttcgc	TC7872_424_468	TC32692_250_294	weakly similar to SP|O77264|RTC1_DROME RNA 3'-terminal phosphate cyclase(RNA-3'-phosphate cyclase) (RNA cyclase). [Fruit fly] {Drosophila melanogaster}, partial (14%)	weakly similar to UP|Q4T2M3_TETNG (Q4T2M3) Chromosome undetermined SCAF10234, whole genome shotgun sequence, partial (26%)
TC7873	agtatgggaggtcctgcaccgggttctgtattcgaccgtagtatg	TC7873_291_335	TC25773_291_335		homologue to UP|Q86EC1_SCHJA (Q86EC1) Clone ZZD551 mRNA sequence, partial (68%)
TC7874	aatcaagtatgggagccaacaattacgagatgacaggtcctgcac	TC7874_521_565	TC30866_105_149		homologue to UP|Q86EC1_SCHJA (Q86EC1) Clone ZZD551 mRNA sequence, partial (38%)
TC7874	aatcaagtatgggagccaacaattacgagatgacaggtcctgcac	TC7874_521_565	TC32632_598_642		homologue to UP|Q86EC1_SCHJA (Q86EC1) Clone ZZD551 mRNA sequence, complete
TC7875	acggtcaagatactacgcagaaagcatagctcgacagcctttagg	TC7875_289_333	CD154416_461_505
TC7875	acggtcaagatactacgcagaaagcatagctcgacagcctttagg	TC7875_289_333	TC19938_813_857		similar to UP|Q5D9N1_SCHJA (Q5D9N1) SJCHGC03741 protein, complete
TC7876	cgcaaaagttcggactgtaactactccattcggaaatccatcagg	TC7876_65_109	CD196969_403_447	weakly similar to SP|Q9CQ65|MTAP_MOUSE 5'-methylthioadenosine phosphorylase(MTA phosphorylase) (MTAPase). [Mouse] {Mus musculus}, partial (59%)
TC7876	cgcaaaagttcggactgtaactactccattcggaaatccatcagg	TC7876_65_109	TC36229_67_109	weakly similar to SP|Q9CQ65|MTAP_MOUSE 5'-methylthioadenosine phosphorylase(MTA phosphorylase) (MTAPase). [Mouse] {Mus musculus}, partial (59%)	similar to UP|Q5D9T6_SCHJA (Q5D9T6) SJCHGC01779 protein, partial (16%)
TC7877	cagcttggaccagtgcatatttgtgcctagatcctaagttgttct	TC7877_277_321	TC28064_956_1000		homologue to UP|Q4HRM5_CAMUP (Q4HRM5) TRNA nucleotidyltransferase , partial (5%)
TC7878	cacgtcctcgatcagatgatctagagtaacttccacggcctgaaa	TC7878_705_749	TC25338_596_640		similar to UP|Q5DC86_SCHJA (Q5DC86) SJCHGC01283 protein, partial (31%)
TC7879	tgcctcacaaccgattactaagcgtactctaagtttagggtcatca	TC7879_312_357	TC26092_312_357	similar to SP|P51610|HFC1_HUMAN Host cell factor C1 (HCF) (VP16 accessory protein) (HFC1) (VCAF) (CFF). [Human] {Homo sapiens}, partial (3%)	similar to UP|Q86F72_SCHJA (Q86F72) Clone ZZD1054 mRNA sequence, complete
TC7880	tcagtaaccttctccgaggcatgttcatagattggtgctaaagtt	TC7880_1682_1726	TC26984_1684_1728	weakly similar to GP|22832349|gb|AAN09391.1||AE003501 CG9911-PC {Drosophila melanogaster}, partial (9%)	homologue to UP|Q3MJS7_SCHJA (Q3MJS7) SJCHGC06737 protein (Fragment), partial (68%)
TC7882	ctgaaagacgagactttaatgacccgcaacagttcgacgctcaac	TC7882_297_341	TC22848_263_307	similar to GP|27354500|dbj|BAC51487.1||AP005957 bll6222 {Bradyrhizobium japonicum USDA 110}, partial (9%)	weakly similar to UP|Q29JI8_DROPS (Q29JI8) GA16565-PA (Fragment), partial (28%)
TC7882	ctgaaagacgagactttaatgacccgcaacagttcgacgctcaac	TC7882_297_341	CD078958_40_84	similar to GP|27354500|dbj|BAC51487.1||AP005957 bll6222 {Bradyrhizobium japonicum USDA 110}, partial (9%)
TC7883	tccaggacctctgaaccatgtttgattaccaccgctcgtacgacc	TC7883_985_1029	TC30739_345_389
TC7884	cctgtagtgtctagcccatatatcgtttaccgctttctacatccact	TC7884_48_94	TC23127_48_94	weakly similar to GP|11121262|emb|CAC14790.1||AJ291614 actin related protein 2/3 protein complex subunit p16 {Lumbricus rubellus}, partial (35%)	similar to UP|Q86DV5_SCHJA (Q86DV5) Clone ZZZ75 mRNA sequence, complete
TC7885	aaatggtttcgaggctgacctagcatcccagttgccagatgatg	TC7885_13_56	CD093859_367_410
TC7886	ccattgatactggagccgcacgtgacctactctatcgtcgatgtc	TC7886_513_557	TC21881_513_557	weakly similar to SP|Q9UNH7|SNX6_HUMAN Sorting nexin 6 (TRAF4-associated factor 2). [Human] {Homo sapiens}, partial (40%)	homologue to UP|Q5DI24_SCHJA (Q5DI24) SJCHGC09586 protein, partial (63%)
TC7887	cacaaagactagacgtatgcccaatataactcgtccagaccaactact	TC7887_198_245	TC21228_198_245		similar to UP|Q5BZI2_SCHJA (Q5BZI2) SJCHGC07517 protein (Fragment), complete
TC7888	gttatttcgatgcttgctgagcctaatcctgacagtcctgccaat	TC7888_397_441	CD081008_388_432	similar to SP|Q99462|UBCG_HUMAN Ubiquitin-conjugating enzyme E2 G1(Ubiquitin-protein ligase G1) (Ubiquitin carrier protein G1) (E217K) (UBC7). [Rat] {Rattus norvegicus}, partial (93%)	similar to SP|Q99462|UBCG_HUMAN Ubiquitin-conjugating enzyme E2 G1(Ubiquitin-protein ligase G1) (Ubiquitin carrier protein G1) (E217K) (UBC7). [Rat] {Rattus norvegicus}, partial (80%)
TC7888	gttatttcgatgcttgctgagcctaatcctgacagtcctgccaat	TC7888_397_441	TC20302_397_441	similar to SP|Q99462|UBCG_HUMAN Ubiquitin-conjugating enzyme E2 G1(Ubiquitin-protein ligase G1) (Ubiquitin carrier protein G1) (E217K) (UBC7). [Rat] {Rattus norvegicus}, partial (93%)	similar to UP|Q5SPX0_MOUSE (Q5SPX0) Ubiquitin-conjugating enzyme E2G 1 (UBC7 homolog, C. elegans) (14 days pregnant adult female amnion cDNA, RIKEN full-length enriched library, clone:I530016F11 product:ubiquitin-conjugating enzyme E2G 1 (UBC7 homolog, C. elegans), fu, partial (93%)
TC7889	ccctacaaggcatcatttatggcaaagtctacctgctaatcctgt	TC7889_842_886	TC24501_842_886	weakly similar to GP|20072621|gb|AAH27205.1||BC027205 dipeptidyl peptidase 7 {Mus musculus}, partial (33%)	homologue to UP|Q5DC37_SCHJA (Q5DC37) SJCHGC02147 protein, complete
TC7890	gcgcggcctactcattttacaatgtttctacagtaacaccatggc	TC7890_65_109	CD195960_194_238	weakly similar to SP|O60551|NMT2_HUMAN Glycylpeptide N-tetradecanoyltransferase 2(Peptide N- myristoyltransferase 2) (Myristoyl-CoA:protein N-myristoyltransferase 2) (NMT 2) (Type II N-myristoyltransferase). [Human] {Homo sapiens}, partial (20%)
TC7890	gcgcggcctactcattttacaatgtttctacagtaacaccatggc	TC7890_65_109	TC21671_185_229	weakly similar to SP|O60551|NMT2_HUMAN Glycylpeptide N-tetradecanoyltransferase 2(Peptide N- myristoyltransferase 2) (Myristoyl-CoA:protein N-myristoyltransferase 2) (NMT 2) (Type II N-myristoyltransferase). [Human] {Homo sapiens}, partial (20%)	homologue to UP|Q5DFY0_SCHJA (Q5DFY0) SJCHGC05862 protein, partial (23%)
TC7891	atttgtctggtgttagttcgtattgtttaatccttgcacagcattccctt	TC7891_168_217	TC26684_425_474		homologue to UP|Q5BTE0_SCHJA (Q5BTE0) SJCHGC01967 protein, partial (25%)
TC7891	atttgtctggtgttagttcgtattgtttaatccttgcacagcattccctt	TC7891_168_217	TC19996_479_528		homologue to UP|Q5BW32_SCHJA (Q5BW32) SJCHGC01975 protein (Fragment), partial (6%)
TC7891	atttgtctggtgttagttcgtattgtttaatccttgcacagcattccctt	TC7891_168_217	TC20737_1072_1121		similar to UP|Q5C692_SCHJA (Q5C692) SJCHGC09189 protein (Fragment), partial (62%)
TC7892	tcacttcctacatacacatgcggagctagagttgcatatgcg	TC7892_826_867	TC20737_826_867	similar to GP|15425738|dbj|BAB64346.1||AB069680 homeotic protein {Daphnia magna}, partial (4%)	similar to UP|Q5C692_SCHJA (Q5C692) SJCHGC09189 protein (Fragment), partial (62%)
TC7893	tcgtggaacttatggacgtcgtcaattaggtgttgttatcactgg	TC7893_730_774	CD179014_323_367	similar to SP|O00422|SP18_HUMAN Sin3 associated polypeptide p18 (2HOR0202). [Human] {Homo sapiens}, partial (14%)
TC7893	tcgtggaacttatggacgtcgtcaattaggtgttgttatcactgg	TC7893_730_774	TC25900_252_296	similar to SP|O00422|SP18_HUMAN Sin3 associated polypeptide p18 (2HOR0202). [Human] {Homo sapiens}, partial (14%)	similar to UP|Q5DEW0_SCHJA (Q5DEW0) SJCHGC04353 protein, partial (56%)
TC7893	tcgtggaacttatggacgtcgtcaattaggtgttgttatcactgg	TC7893_730_774	TC21560_746_790	similar to SP|O00422|SP18_HUMAN Sin3 associated polypeptide p18 (2HOR0202). [Human] {Homo sapiens}, partial (14%)	homologue to UP|Q5DEW0_SCHJA (Q5DEW0) SJCHGC04353 protein, partial (66%)
TC7894	ttggtttgggtatccggcagattgatgaatacgcgagtcttctgc	TC7894_323_367	CD194786_226_270	weakly similar to GP|1196428|gb|AAA88032.1||M14123 neutral protease large subunit {Homo sapiens}, partial (27%)
TC7894	ttggtttgggtatccggcagattgatgaatacgcgagtcttctgc	TC7894_323_367	TC29301_281_325	weakly similar to GP|1196428|gb|AAA88032.1||M14123 neutral protease large subunit {Homo sapiens}, partial (27%)	similar to UP|Q5DF31_SCHJA (Q5DF31) SJCHGC02410 protein, partial (72%)
TC7895	cgaatcagagacatcaggtgattatcgtaaacttcttgtcgccgt	TC7895_928_972	TC20143_880_924	GP|4753140|gb|AAC79802.3||AF065599 annexin {Schistosoma mansoni}, complete	UP|Q9XY89_SCHMA (Q9XY89) Annexin, complete
TC7896	aataaatggttgccaggttgaaagtagctcgattgtcgacgcttc	TC7896_412_456	TC22532_412_456
TC7897	gctactgaaactggcaggtcttccgaacttgagttactcatggat	TC7897_482_526	TC23118_460_504	similar to PIR|T41332|T41332 casp homolog - fission yeast (Schizosaccharomyces pombe), partial (3%)	similar to UP|Q5C1L3_SCHJA (Q5C1L3) SJCHGC05005 protein (Fragment), partial (53%)
TC7898	aattttgcaatccagacggtgcgtgataccaaggttacagtgga	TC7898_342_385	TC32459_311_354		similar to UP|Q86F42_SCHJA (Q86F42) Clone ZZD1126 mRNA sequence, complete
TC7899	atggtaattacgtcaaagacttacgagtcctaggccgagacctcc	TC7899_1492_1536	TC30528_1491_1535	weakly similar to GP|1495214|emb|CAA62782.1||X91488 L1341 protein {Saccharomyces cerevisiae}, partial (12%)
TC7900	agacaatccagttgatgagtgtgatttggacttgtactttattggaacct	TC7900_1066_1115	TC29140_1066_1115	weakly similar to GP|15419011|gb|AAK94668.1||AY043361 WW domain-containing protein 1 {Homo sapiens}, partial (35%)	homologue to UP|Q5BVI8_SCHJA (Q5BVI8) SJCHGC05699 protein (Fragment), partial (89%)
TC7901	cataaagtaacgtaaagtccggccctcgcgcttcaaccttcagca	TC7901_664_708	TC29412_664_708
TC7902	agatttgtggacctgatcggccgtacatcaatccaactgatttag	TC7902_1086_1130	CD093951_64_108	weakly similar to GP|17226670|gb|AAL37898.1||AF444143 brain-specific GTP-binding protein {Homo sapiens}, partial (56%)
TC7902	agatttgtggacctgatcggccgtacatcaatccaactgatttag	TC7902_1086_1130	TC27089_1087_1131	weakly similar to GP|17226670|gb|AAL37898.1||AF444143 brain-specific GTP-binding protein {Homo sapiens}, partial (56%)	homologue to UP|Q5C3R8_SCHJA (Q5C3R8) SJCHGC06574 protein (Fragment), complete
TC7904	acaaccggatacacagcgttcgtatatacaaaccaatgtcaatgtgg	TC7904_582_628	TC27189_418_464		similar to UP|Q4QQM4_MOUSE (Q4QQM4) Trp53 inducible protein 11, partial (8%)
TC7905	atttctggtcactcgtgccatcactatctacactgttgaggctat	TC7905_125_169	TC28101_393_436
TC7906	tagtcgagccatacaatgctacgctctctgtacatcaacttgttg	TC7906_575_619	TC31619_575_619	homologue to SP|P30883|TBB4_XENLA Tubulin beta-4 chain. [African clawed frog] {Xenopus laevis}, partial (96%)	homologue to UP|Q5BL39_XENTR (Q5BL39) Tubulin, beta 2a (Tubulin, beta 2), partial (98%)
TC7907	ttttcatcgatgacgacagtgatcaattgaacttggtgcgtaccg	TC7907_162_206	TC32345_230_274
TC7908	tccacaccttgattagtttgaacggtaggacccattggtattggt	TC7908_31_75	TC32345_165_209
TC7908	tccacaccttgattagtttgaacggtaggacccattggtattggt	TC7908_31_75	TC32345_5_49
TC7909	gtcagtgatcgctcatgagttaggacattggaaactagggcatac	TC7909_297_341	TC24158_278_322	similar to SP|O75844|FAC1_HUMAN CAAX prenyl protease 1 homolog(Prenyl protein-specific endoprotease 1) (Farnesylated-proteins converting enzyme 1) (FACE-1) (Zinc metalloproteinase Ste24 homolog). [Human] {Homo sapiens}, partial (33%)	similar to UP|Q3Y6B8_TAESO (Q3Y6B8) Membrane-associated metalloproteinase, partial (37%)
TC7910	atcgctccattgtttgatcgttatgaaccattacctgatggacct	TC7910_802_846	CD113416_228_272	weakly similar to GP|13785909|gb|AAK39514.1|AF353722_1|AF353722 CaaX processing zinc-metallo endoprotease {Arabidopsis thaliana}, partial (27%)
TC7911	cagtttccataacaactacactgtagacagaagcgcaagcgtgac	TC7911_52_96	TC23723_52_96		weakly similar to UP|Q92223_EMENI (Q92223) Chitinase, partial (3%)
TC7912	ggcttaacacctgcacaagaggctgggcttacttacgaaacggaa	TC7912_3_47	TC35240_3_47
TC7913	tgtgaatgggtacacgttccggtagtccacttacagctgtg	TC7913_308_348	TC28507_20_60	weakly similar to GP|8918685|dbj|BAA97750.1||AB039932 hutI gene homolog {Rhizobium rhizogenes} [Agrobacterium rhizogenes], partial (7%)	GB|AAT83874.1|50841207|AE017283 metal dependent hydrolase superfamily {Propionibacterium acnes KPA171202} (exp=0; wgp=1; cg=1), partial (27%)
TC7914	ccaaaacgtcgttttactgttgggtctgatgtagatggtgcttca	TC7914_953_997	TC22866_457_501
TC7915	accaaaccttcatcggtagctgataagtaacaagcacctgtaaact	TC7915_712_757	TC23511_274_319	weakly similar to SP|O73747|FRG1_FUGRU FRG1 protein. [Japanese pufferfish, Takifugu rubripes] {Fugu rubripes}, partial (18%)	weakly similar to UP|Q4SRX8_TETNG (Q4SRX8) Chromosome 18 SCAF14485, whole genome shotgun sequence, partial (36%)
TC7916	cgtcccaagcttacgattgtcgacggaactatctcatcttattatgga	TC7916_79_126	TC27615_79_126	weakly similar to GP|1857237|gb|AAB49973.1||U73824 p97 {Homo sapiens}, partial (7%)	similar to UP|Q5DDD4_SCHJA (Q5DDD4) SJCHGC06043 protein, partial (73%)
TC7917	catcggcgcctaatcaacgtctaactttagctgatatctacgctc	TC7917_1146_1190	TC20831_1146_1190	similar to EGAD|2572|2495 interleukin enhancer-binding factor 2 {Homo sapiens}, partial (18%)	similar to UP|Q6NUV3_BRARE (Q6NUV3) Foxk2 protein (Fragment), partial (16%)
TC7918	gtccatggttcgttcgggtgtgacttctatggagttctattcacc	TC7918_652_696	TC23121_652_696	weakly similar to SP|Q99KK7|DPP3_MOUSE Dipeptidyl-peptidase III(DPP III) (Dipeptidyl aminopeptidase III) (Dipeptidyl arylamidase III). [Mouse] {Mus musculus}, partial (28%)	weakly similar to UP|Q4RIP2_TETNG (Q4RIP2) Chromosome 7 SCAF15042, whole genome shotgun sequence. (Fragment), partial (30%)
TC7919	gtttgtgcttgaccagacagacgaccagtcagctagctacacagt	TC7919_613_657	TC33690_158_202
TC7920	tgagtcatgaaagcaccatttgtctctcactgaagtgacacatcc	TC7920_631_675	TC22635_624_668		homologue to UP|EPO_MOUSE (P07321) Erythropoietin precursor, partial (7%)
TC7921	tcatccagtatcggttaccttgcctaatggactccgtcctaatca	TC7921_481_525	TC20932_445_489		similar to UP|Q7Q5Y7_ANOGA (Q7Q5Y7) ENSANGP00000005929 (Fragment), partial (17%)
TC7922	ataggaaccaacaggcgacaccaagtgcggtacccaaaagctt	TC7922_370_412	CD187533_20_62
TC7922	ataggaaccaacaggcgacaccaagtgcggtacccaaaagctt	TC7922_370_412	TC21995_370_412		weakly similar to UP|Q4IAP7_GIBZE (Q4IAP7) Predicted protein, partial (3%)
TC7923	taagcaatgatggaactaaacgttcaactatggttggcacaccgt	TC7923_717_761	TC29671_717_761	similar to GP|1336004|gb|AAB01209.1||U56080 p21-activated protein kinase 1 Dpak1 {Drosophila melanogaster}, partial (38%)	similar to UP|Q7QD76_ANOGA (Q7QD76) ENSANGP00000000236 (Fragment), partial (41%)
TC7924	tggatgatcttcgacgtcccactatctttaccaatactgaccgaa	TC7924_425_469	TC32796_99_143	similar to SP|P87179|YB1E_SCHPO Protein C30B4.01c in chromosome II. [Fission yeast] {Schizosaccharomyces pombe}, partial (14%)	similar to UP|Q41800_MAIZE (Q41800) Dof2 (Fragment), partial (10%)
TC7925	gtttattcacacccacgaagcctttgcgctcctcacatcctagtc	TC7925_1262_1306	TC25074_1262_1306		UP|Q3KTE7_SCHJA (Q3KTE7) SJCHGC09684 protein (Fragment), partial (40%)
TC7926	ggcaaatttcctaagcttccaccgaatattgaaattattgcagcaaccat	TC7926_440_489	NP191156_320_369	SP|P14202|TEGU_SCHMA Tegument antigen (I(H)A) (Antigen SMA22.6) (A12). [Blood fluke] {Schistosoma mansoni}, complete	GB|M29837.1|AAA29856.1 antigen
TC7926	ggcaaatttcctaagcttccaccgaatattgaaattattgcagcaaccat	TC7926_440_489	TC34600_431_480	SP|P14202|TEGU_SCHMA Tegument antigen (I(H)A) (Antigen SMA22.6) (A12). [Blood fluke] {Schistosoma mansoni}, complete	UP|TEGU_SCHMA (P14202) Tegument antigen (I(H)A) (Antigen SmA22.6) (A12), complete
TC7927	tggataacacatctggtcgtgtatggcaaagtagttctactaactggt	TC7927_106_153
TC7928	ccccagtactttacgtgcatgttatattagtgtgctagggtacgtg	TC7928_1044_1089	TC34210_489_534
TC7929	ggaagcggcagttaaacggtatgatgaacggattgatcgtgtgga	TC7929_1714_1758	TC33341_1734_1778	similar to GP|23093035|gb|AAF47942.3||AE003482 CG7507-PA {Drosophila melanogaster}, partial (10%)	similar to UP|Q7PL01_ANOGA (Q7PL01) ENSANGP00000022463, partial (10%)
TC7930	cgggctaacaattggcaaccggttgataactcactatctgctacg	TC7930_394_438	TC31739_285_329	similar to GP|8699622|gb|AAF78761.1|AF275628_1|AF275628 vulcan protein {Drosophila melanogaster}, partial (5%)	similar to UP|Q5C5K7_SCHJA (Q5C5K7) SJCHGC05489 protein (Fragment), partial (19%)
TC7930	cgggctaacaattggcaaccggttgataactcactatctgctacg	TC7930_394_438	TC25236_49_93	similar to GP|8699622|gb|AAF78761.1|AF275628_1|AF275628 vulcan protein {Drosophila melanogaster}, partial (5%)	similar to UP|Q5C4W2_SCHJA (Q5C4W2) SJCHGC02572 protein (Fragment), partial (22%)
TC7931	acacaattgacgcactttatgcaggttgtgttgcgacacgc	TC7931_260_300	CD071025_243_283
TC7931	acacaattgacgcactttatgcaggttgtgttgcgacacgc	TC7931_260_300	TC30696_260_300
TC7932	ttcaatgctatcagacggttcacgaatatcctattgcactagcgt	TC7932_862_906	TC21093_56_100		similar to UP|Q5DEI5_SCHJA (Q5DEI5) SJCHGC04544 protein, partial (76%)
TC7932	ttcaatgctatcagacggttcacgaatatcctattgcactagcgt	TC7932_862_906	TC30069_563_607		similar to UP|Q5DEI5_SCHJA (Q5DEI5) SJCHGC04544 protein, partial (76%)
TC7933	acctttagacctaatgccgtctccgggtggccgatatgcttggtt	TC7933_57_101	TC30737_57_101		similar to UP|Q5DCB9_SCHJA (Q5DCB9) SJCHGC05331 protein, partial (41%)
TC7934	tgctggagtcatctggaatctcaagattgtgttactggttcagga	TC7934_337_381	TC23938_328_372	weakly similar to GP|4809026|gb|AAD30062.1||AF132856 suppressor of G2 allele of skp1 homolog {Homo sapiens}, partial (32%)	similar to UP|Q5DCB9_SCHJA (Q5DCB9) SJCHGC05331 protein, partial (98%)
TC7935	actgaatttctgtaccatatcacttatgaaggcggcagtgtgaatct	TC7935_417_463
TC7936	tcacgatcaattacattgtctcggttcctgtcatacccacttttga	TC7936_76_121	TC20640_83_128		similar to UP|Q5DGX7_SCHJA (Q5DGX7) SJCHGC06365 protein, partial (80%)
TC7937	ttattgtgtaacatgttatgcgaaagccacggatctagctggtga	TC7937_288_332	TC23349_274_318	similar to GP|1840087|gb|AAB47253.1||U83280 39 kDa antigen {Leishmania donovani}, partial (5%)	homologue to UP|Q5BZU5_SCHJA (Q5BZU5) SJCHGC02359 protein (Fragment), partial (44%)
TC7938	ttgcccatgccaatgtctgatctgatcgactaacatctggtaaat	TC7938_393_437	TC27554_491_535		similar to UP|Q5BZU5_SCHJA (Q5BZU5) SJCHGC02359 protein (Fragment), partial (86%)
TC7939	aggtgcagctattcatatggatcctcgtacttgtataccacctgc	TC7939_813_857	TC25719_1145_1189		weakly similar to RF|NP_741215.1|25144561|NM_171184 K04G7.4a {Caenorhabditis elegans} (exp=-1; wgp=0; cg=0), partial (5%)
TC7940	cttgctgtgtatgctccgattcaaattcacggtgaagttgagga	TC7940_142_185	CD083823_132_175	similar to GP|3641346|gb|AAC36355.1||AF091341 apoferritin-2 {Schistosoma japonicum}, partial (98%)
TC7940	cttgctgtgtatgctccgattcaaattcacggtgaagttgagga	TC7940_142_185	TC19923_78_121	similar to GP|3641346|gb|AAC36355.1||AF091341 apoferritin-2 {Schistosoma japonicum}, partial (98%)	similar to UP|O77232_SCHJA (O77232) Apoferritin-2, partial (94%)
TC7940	cttgctgtgtatgctccgattcaaattcacggtgaagttgagga	TC7940_142_185	TC20088_131_174	similar to GP|3641346|gb|AAC36355.1||AF091341 apoferritin-2 {Schistosoma japonicum}, partial (98%)	similar to UP|O77232_SCHJA (O77232) Apoferritin-2, partial (98%)
TC7941	aagagcgtaatcgattgtctactgcggctgatcaattggatgaac	TC7941_193_237	TC25116_193_237		similar to UP|Q8JY46_9HEPC (Q8JY46) NS5B protein (Fragment), partial (6%)
TC7942	aatattcgggcgtaccattcgtgttaatgtggcaagaccagtacg	TC7942_288_332	TC20094_288_332	homologue to GP|160945|gb|AAA29863.1||M93420 cyclophilin {Schistosoma japonicum}, complete	homologue to UP|Q5DER2_SCHJA (Q5DER2) SJCHGC05278 protein, complete
TC7943	caatgatgtcaaacgtaatgatgcttcacgatgcacaactttggc	TC7943_1131_1175	TC33834_549_593	weakly similar to SP|P20063|LDLR_RABIT Low-density lipoprotein receptor (LDL receptor) (Fragment). [Rabbit] {Oryctolagus cuniculus}, partial (3%)	homologue to UP|Q5C733_SCHJA (Q5C733) SJCHGC03712 protein (Fragment), partial (93%)
TC7944	ttgtctatgaacgcacactcacaatcatattgctttttacctttctgcc	TC7944_840_888	TC31976_434_482		similar to UP|Q4GE89_HUMAN (Q4GE89) NADH dehydrogenase subunit 1, partial (5%)
TC7945	tccctaccagaagtgtccttcatcgccattgttctatgttcgtgc	TC7945_337_381	TC34835_337_381	weakly similar to SP|P52735|VAV2_HUMAN Vav-2 protein. [Human] {Homo sapiens}, partial (3%)	weakly similar to UP|Q3SYI7_MOUSE (Q3SYI7) Src homology 2 domain-containing transforming protein D, partial (6%)
TC7945	tccctaccagaagtgtccttcatcgccattgttctatgttcgtgc	TC7945_337_381	CD082254_138_182	weakly similar to SP|P52735|VAV2_HUMAN Vav-2 protein. [Human] {Homo sapiens}, partial (3%)
TC7946	gtgaacctgattctcatatgactcaaagcgcgaccacgaatcatt	TC7946_689_733	TC25189_689_733	weakly similar to SP|O75843|A1G2_HUMAN Adapter-related protein complex 1 gamma 2 subunit (Gamma2-adaptin) (Adaptor protein complex AP-1 gamma-2 subunit) (G2ad). [Human] {Homo sapiens}, partial (10%)	similar to UP|Q5DH80_SCHJA (Q5DH80) SJCHGC04707 protein, partial (58%)
TC7947	gagtgttcgctactctggctaactggactcgtggatattgcatac	TC7947_342_386	TC23380_342_386	weakly similar to GP|12653397|gb|AAH00468.1|AAH00468|BC000468 ubiquitin-conjugating enzyme E2 variant 1 {Homo sapiens}, partial (80%)	UP|Q2MK72_SCHMA (Q2MK72) Ubiquitin conjugating enzyme variant, complete
TC7948	tcacgaatccagatgtagtcgggaaaatattgctgtgataattgaacca	TC7948_217_265	TC25270_206_254		similar to UP|Q86DV7_SCHJA (Q86DV7) Clone ZZZ66 mRNA sequence, partial (48%)
TC7949	ggtgttggactagagtttatcaaacactaccgagcacatttaggagc	TC7949_500_546	TC31432_385_431	weakly similar to GP|6425519|emb|CAB60429.1||AL110500 C. elegans CYP-15 protein (corresponding sequence Y87G2A.6) {Caenorhabditis elegans}, partial (9%)	similar to UP|Q5BZ24_SCHJA (Q5BZ24) SJCHGC03121 protein (Fragment), partial (92%)
TC7950	cgaactcactccagtcgctaatgacgatgatgagtttgcattcat	TC7950_1212_1256	TC29673_77_121	weakly similar to GP|28272155|emb|CAD65059.1||AL935260 extracellular protein {Lactobacillus plantarum WCFS1}, partial (7%)
TC7950	cgaactcactccagtcgctaatgacgatgatgagtttgcattcat	TC7950_1212_1256	TC34492_715_759	weakly similar to GP|28272155|emb|CAD65059.1||AL935260 extracellular protein {Lactobacillus plantarum WCFS1}, partial (7%)	similar to UP|Q5C6W6_SCHJA (Q5C6W6) SJCHGC02892 protein (Fragment), partial (11%)
TC7951	catctgctattgtaccggtcggtgacattatcaagcgacgctttc	TC7951_641_685	TC21728_641_685	weakly similar to GP|7297009|gb|AAF52279.1||AE003611 CG7236-PA {Drosophila melanogaster}, partial (6%)	similar to UP|Q5D9I1_SCHJA (Q5D9I1) SJCHGC09170 protein, partial (82%)
TC7951	catctgctattgtaccggtcggtgacattatcaagcgacgctttc	TC7951_641_685	TC34048_615_659	weakly similar to GP|7297009|gb|AAF52279.1||AE003611 CG7236-PA {Drosophila melanogaster}, partial (6%)	similar to UP|Q5D9I1_SCHJA (Q5D9I1) SJCHGC09170 protein, partial (92%)
TC7952	agttagatcttccgtcatgacaaccatgttgcaggtatcctcccg	TC7952_209_253	TC19877_270_314		similar to UP|Q86FA4_SCHJA (Q86FA4) Clone ZZZ308 mRNA sequence, partial (90%)
TC7952	agttagatcttccgtcatgacaaccatgttgcaggtatcctcccg	TC7952_209_253	TC26951_265_309		similar to UP|Q86FA4_SCHJA (Q86FA4) Clone ZZZ308 mRNA sequence, complete
TC7953	gcccaccaagcagtgcgttcttgaaatattgaacccgattgactt	TC7953_474_518	TC31188_474_518		weakly similar to UP|Q86FA4_SCHJA (Q86FA4) Clone ZZZ308 mRNA sequence, partial (17%)
TC7954	tatacgatggacagtatacggaaccaactggttgtaggtacagct	TC7954_507_551	TC26763_507_551	weakly similar to GP|4530295|gb|AAD21971.1||AF106679 WD-40 repeat protein {Drosophila melanogaster}, partial (57%)	homologue to UP|Q5BRV6_SCHJA (Q5BRV6) SJCHGC07249 protein (Fragment), complete
TC7954	tatacgatggacagtatacggaaccaactggttgtaggtacagct	TC7954_507_551	TC20803_165_209	weakly similar to GP|4530295|gb|AAD21971.1||AF106679 WD-40 repeat protein {Drosophila melanogaster}, partial (57%)	homologue to UP|Q5DEJ1_SCHJA (Q5DEJ1) SJCHGC03446 protein, partial (95%)
TC7955	gaacagtcgacgaatcggcccggtagttgtgtattcggagcctgg	TC7955_780_824	CD080171_372_416	weakly similar to GP|3326936|emb|CAA07014.1||AJ006408 alkaline phosphodiesterase I {Fowlpox virus}, partial (6%)
TC7955	gaacagtcgacgaatcggcccggtagttgtgtattcggagcctgg	TC7955_780_824	TC22730_780_824	weakly similar to GP|3326936|emb|CAA07014.1||AJ006408 alkaline phosphodiesterase I {Fowlpox virus}, partial (6%)	similar to UP|Q5DAD0_SCHJA (Q5DAD0) SJCHGC02021 protein, partial (70%)
TC7956	cttaccagacgtttgtgcggtatgcaggcgaagcggtttacatcc	TC7956_393_437	TC35679_393_437
TC7957	ctgtcctcgtatgagattcgctgacatacctagtcgtttggctcc	TC7957_922_966	TC27575_592_636	weakly similar to SP|Q96GM5|SCD1_HUMAN SWI/SNF related, matrix associated, actin dependent regulator of chromatin subfamily D member 1 (SWI/SNF complex 60 kDa subunit) (BRG1- associated factor 60a). [Human] {Homo sapiens}, partial (57%)	similar to UP|Q7Q7F6_ANOGA (Q7Q7F6) ENSANGP00000021019 (Fragment), partial (66%)
TC7958	aatctcatggaactactcaggctagtaaagattcggcgacatccc	TC7958_424_468	TC33720_424_468	similar to GP|17945868|gb|AAL48980.1||AY071358 RE39465p {Drosophila melanogaster}, partial (9%)	similar to UP|Q5BZ16_SCHJA (Q5BZ16) SJCHGC08790 protein (Fragment), complete
TC7959	tgcagcagatacacgtctgtctgatggtcttggtgatacactaat	TC7959_1189_1233	TC21554_1189_1233	similar to GP|21623729|dbj|BAC00945.1||AB072486 HT-A protein {Lycopersicon hirsutum}, partial (18%)	similar to UP|Q5C2J1_SCHJA (Q5C2J1) SJCHGC08042 protein (Fragment), partial (88%)
TC7960	tatgtgctcgcgtcatggaaacggataccttcaactacttggatg	TC7960_657_701	TC21268_381_425	similar to GP|15010514|gb|AAK77305.1||AY047573 GH08474p {Drosophila melanogaster}, partial (69%)	weakly similar to UP|Q7QDU3_ANOGA (Q7QDU3) ENSANGP00000010075 (Fragment), partial (44%)
TC7960	tatgtgctcgcgtcatggaaacggataccttcaactacttggatg	TC7960_657_701	TC26883_954_998	similar to GP|15010514|gb|AAK77305.1||AY047573 GH08474p {Drosophila melanogaster}, partial (69%)	similar to UP|Q7QDU3_ANOGA (Q7QDU3) ENSANGP00000010075 (Fragment), partial (86%)
TC7961	tgaggcacacacgagacagataagataaaatgtgtggtaattttagcgg	TC7961_43_91	TC24210_818_866		similar to UP|Q5BRQ9_SCHJA (Q5BRQ9) SJCHGC07642 protein, partial (79%)
TC7962	tcaacagtgcgatagctcggcatttactcgacaccgggcacag	TC7962_439_481
TC7963	actgtcattatgcaatacggaaacgcgtttacttagggttcgtgt	TC7963_129_173	TC28621_129_173	weakly similar to GP|15824269|dbj|BAB69424.1||AB071179 NEDD4-like ubiquitin ligase 3 {Homo sapiens}, partial (11%)	homologue to UP|Q5BVG7_SCHJA (Q5BVG7) SJCHGC09581 protein (Fragment), partial (95%)
TC7964	ggaacaatcgatatcaaagagttaaaagttgctatgcgggctcttgg	TC7964_175_221	TC32694_172_218	similar to GP|7619722|emb|CAB88169.1||AL021127 Caltractin {Mus musculus}, partial (77%)	similar to UP|Q6L7Z6_OCHDN (Q6L7Z6) Centrin, partial (29%)
TC7964	ggaacaatcgatatcaaagagttaaaagttgctatgcgggctcttgg	TC7964_175_221	TC32667_56_102	similar to GP|7619722|emb|CAB88169.1||AL021127 Caltractin {Mus musculus}, partial (77%)	similar to UP|Q4F6W6_BLAEM (Q4F6W6) Centrin 1, partial (83%)
TC7965	tcccatatcttaacagttttatcgcgtgaagcagtagcaacaagacg	TC7965_1673_1719	TC26339_468_514	weakly similar to PIR|AG1889|AG1889 WD-40 repeat protein [imported] - Nostoc sp. (strain PCC 7120), partial (3%)	similar to UP|Q5BWJ2_SCHJA (Q5BWJ2) SJCHGC06402 protein (Fragment), partial (96%)
TC7966	tgtttggacgtagtttaaggcagcgcgcacatgctcttattcaga	TC7966_405_449	TC25244_366_410	similar to GP|17861912|gb|AAL39433.1||AY069288 GM14349p {Drosophila melanogaster}, partial (27%)	similar to UP|Q7Z0V8_ARTSF (Q7Z0V8) Acetyl coenzyme A-transferase (Fragment), partial (35%)
TC7966	tgtttggacgtagtttaaggcagcgcgcacatgctcttattcaga	TC7966_405_449	TC21426_327_371	similar to GP|17861912|gb|AAL39433.1||AY069288 GM14349p {Drosophila melanogaster}, partial (27%)	similar to UP|Q7Z0V8_ARTSF (Q7Z0V8) Acetyl coenzyme A-transferase (Fragment), partial (31%)
TC7967	aaaatgcaaacttaccacttagacgtctagcaggcacttccaga	TC7967_361_404	CD085474_74_117	similar to GP|14335082|gb|AAK59820.1||AY037220 AT4g24060/T19F6_50 {Arabidopsis thaliana}, partial (7%)
TC7967	aaaatgcaaacttaccacttagacgtctagcaggcacttccaga	TC7967_361_404	TC23614_309_352	similar to GP|14335082|gb|AAK59820.1||AY037220 AT4g24060/T19F6_50 {Arabidopsis thaliana}, partial (7%)	similar to GB|AAP68210.1|31711708|BT008771 At4g24060/T19F6_50 {Arabidopsis thaliana} (exp=-1; wgp=0; cg=0), partial (7%)
TC7968	accatgttttacacgtacatacacaaacgctttcgcatcaggtatg	TC7968_1089_1134	TC31405_1090_1135	similar to SP|Q03674|PLB2_YEAST Lysophospholipase 2 precursor(Phospholipase B 2). [Baker's yeast] {Saccharomyces cerevisiae}, partial (3%)	similar to UP|Q5C688_SCHJA (Q5C688) SJCHGC04913 protein (Fragment), partial (49%)
TC7969	caaaacacctcaatcgctcctcatcgttacaatgccgtcttccaag	TC7969_869_914	TC23411_869_914		similar to UP|Q5C4R9_SCHJA (Q5C4R9) SJCHGC06856 protein (Fragment), partial (59%)
TC7970	tatccgctatgactacaaaagtcggccatattggaacacgaccac	TC7970_481_525	TC26369_214_258		weakly similar to UP|Q42542_ARATH (Q42542) Phosphoglycerate kinase (Fragment), partial (8%)
TC7971	ttcctaaccgacaccatatacgacgaggatgaggtacttagggag	TC7971_177_221	CD096687_337_381	weakly similar to GP|7297392|gb|AAF52651.1||AE003621 CG13383-PA {Drosophila melanogaster}, partial (44%)	weakly similar to GP|178663|gb|AAA35531.1||M31786 medium tumor antigen-associated 61-kD protein {Homo sapiens}, partial (18%)
TC7971	ttcctaaccgacaccatatacgacgaggatgaggtacttagggag	TC7971_177_221	CD096087_21_65	weakly similar to GP|7297392|gb|AAF52651.1||AE003621 CG13383-PA {Drosophila melanogaster}, partial (44%)	similar to PIR|A34541|A34541 phosphoprotein phosphatase 2-alpha 65K regulatory chain - human, partial (17%)
TC7971	ttcctaaccgacaccatatacgacgaggatgaggtacttagggag	TC7971_177_221	TC27741_177_221	weakly similar to GP|7297392|gb|AAF52651.1||AE003621 CG13383-PA {Drosophila melanogaster}, partial (44%)	weakly similar to UP|Q7ZYM9_XENLA (Q7ZYM9) Ppp2r1b-prov protein, partial (46%)
TC7972	ggctggtctgagtgtctcatgtagtgaatctagcgatagagactg	TC7972_462_506	TC26879_429_473	weakly similar to GP|20905799|gb|AAM31026.1||AE013365 Chemotaxis protein CheW {Methanosarcina mazei Goe1}, partial (15%)	similar to UP|Q5C759_SCHJA (Q5C759) SJCHGC05289 protein (Fragment), complete
TC7973	agataaatggcgccgaaaagacgacatgtctcctcaagggttggt	TC7973_996_1040	TC23569_156_200		weakly similar to UP|ATPG_BUCSC (Q9RQ77) ATP synthase gamma chain (ATP synthase F1 sector gamma subunit) , partial (9%)
TC7974	tcattatggctggatatcatagtcatagctgtttccgtgagagaaaagga	TC7974_36_85	TC27730_36_85
TC7975	acatccagctacgtagtgcattatgctagacctcaatctttcctaagt	TC7975_179_226	TC23372_179_226
TC7976	gcgtgttgagatttcgtaacttatatggccctatgagtgttgacact	TC7976_869_915	TC20867_869_915		similar to UP|Q30KW9_SCHMA (Q30KW9) Reverse transcriptase SR3-right (Fragment), partial (20%)
TC7977	cgcataggtgcacgtaaaccagtttatcaagttgaagcattagct	TC7977_49_93	TC19990_49_93		similar to UP|Q5C419_SCHJA (Q5C419) SJCHGC05791 protein (Fragment), partial (85%)
TC7978	ctttgctatcggatgtctgaggtaagtggatcaaccgtaacagtt	TC7978_241_285	TC19990_947_991		similar to UP|Q5C419_SCHJA (Q5C419) SJCHGC05791 protein (Fragment), partial (85%)
TC7979	atcatccagccgactcacagttggccacaatttcgaacgtttact	TC7979_201_245	TC25576_193_237	similar to GP|5921645|gb|AAD56281.1|AF137264_1|AF137264 glycine decarboxylase p protein {Anas platyrhynchos}, partial (5%)	similar to UP|Q9PUU9_ANAPL (Q9PUU9) Glycine decarboxylase p protein, partial (5%)
TC7980	atcttaagatgattaatagtaatggcgcaccctcacgtcccactg	TC7980_1132_1176	TC28844_436_480	homologue to GP|3372810|gb|AAC28342.1||AF064492 LIM homeobox protein cofactor {Homo sapiens}, partial (9%)
TC7981	tggcggatgtagacccaattgagggcgtcgtattagttgacccag	TC7981_216_260	CD186617_216_260	weakly similar to GP|3493147|gb|AAC33295.1||AF084040 beta-arrestin 1A {Homo sapiens}, partial (63%)
TC7981	tggcggatgtagacccaattgagggcgtcgtattagttgacccag	TC7981_216_260	TC27156_82_126	weakly similar to GP|3493147|gb|AAC33295.1||AF084040 beta-arrestin 1A {Homo sapiens}, partial (63%)	weakly similar to UP|Q7Q2V9_ANOGA (Q7Q2V9) ENSANGP00000004989 (Kurtz arrestin-like protein ArrK) (Fragment), partial (66%)
TC7982	tatattgtgcctttggttagcaaatgacgacgaagacagacctgc	TC7982_553_597	TC26559_279_323		weakly similar to UP|P91804_SCHMA (P91804) Tegumental antigen Sm20.8 (Tegumental protein Sm 20.8), partial (15%)
TC7983	aggcacaatatagacctgcaggatgttgttgctgttagttagttaca	TC7983_316_362	TC21713_307_353
TC7984	agaaccatgcggtgatactgataaaaaggacgggattcgtaacaa	TC7984_225_269	TC30141_225_269
TC7985	cccatcgtgtacgaatagtattaacccattgacgtaaacgtttcacagc	TC7985_522_570	TC22856_928_976
TC7986	tgtgagatctgtattagctgcaatatgtcgtcaactgtccaatggt	TC7986_13_58
TC7987	cctcattcgtgacacgtggtggatagagactaggcgacttaacag	TC7987_65_109	TC31098_65_109		weakly similar to UP|Q5C5C6_SCHJA (Q5C5C6) SJCHGC07587 protein (Fragment), partial (12%)
TC7988	cggcacgaggcgttcctcaaatttctgatcaatctgtaatttcat	TC7988_24_68
TC7989	ccgtgcgtagacgatattagacggtaacctgggtggtttcgtagc	TC7989_65_109	TC24976_61_105	weakly similar to GP|16768252|gb|AAL28345.1||AY060797 GH26345p {Drosophila melanogaster}, partial (23%)	similar to UP|Q5D8M4_SCHJA (Q5D8M4) SJCHGC06705 protein, complete
TC7990	tcatttgaggttatagaagctgatccattgtctcctattggcttagtgga	TC7990_416_465	TC22622_394_443		similar to UP|Q5C739_SCHJA (Q5C739) SJCHGC07456 protein (Fragment), partial (74%)
TC7991	ggaatcttcggttaacaactctaatgcttctactggcgtgacacg	TC7991_833_877
TC7992	agagagggtcaataggtacatcgtgttcaaccatgatcccagtatt	TC7992_68_113	TC25006_68_113		similar to UP|Q5NGC4_FRATT (Q5NGC4) Fatty acid hydroxylase , partial (10%)
TC7992	agagagggtcaataggtacatcgtgttcaaccatgatcccagtatt	TC7992_68_113	TC25182_771_816		similar to UP|Q5DFT3_SCHJA (Q5DFT3) SJCHGC03917 protein, partial (22%)
TC7993	ttcccttctaattcacctagaatagaaccaagtgcttcagcagctt	TC7993_239_284	TC25928_884_929	similar to GP|13926240|gb|AAK49594.1|AF372878_1|AF372878 AT3g58180/F9D24_90 {Arabidopsis thaliana}, partial (13%)	similar to UP|Q5D8I3_SCHJA (Q5D8I3) SJCHGC06636 protein, complete
TC7994	aggtttcgactcggttctacctaatgttcgttcgcggttaactac	TC7994_1076_1120	TC25767_409_453	weakly similar to SP|Q14669|TRIB_HUMAN Thyroid receptor interacting protein 12 (TRIP12). [Human] {Homo sapiens}, partial (10%)	similar to UP|Q5DF45_SCHJA (Q5DF45) SJCHGC09553 protein, partial (40%)
TC7994	aggtttcgactcggttctacctaatgttcgttcgcggttaactac	TC7994_1076_1120	CD081555_755_799	weakly similar to SP|Q14669|TRIB_HUMAN Thyroid receptor interacting protein 12 (TRIP12). [Human] {Homo sapiens}, partial (10%)
TC7995	caactggtctgaatttcggtacctggatggcctacgcacttccgc	TC7995_465_509	TC25624_273_317	similar to GP|22778226|dbj|BAC14496.1||AP004601 sodium-dependent transporter {Oceanobacillus iheyensis}, partial (5%)	similar to UP|Q5BVH8_SCHJA (Q5BVH8) SJCHGC08464 protein (Fragment), partial (51%)
TC7996	ggcgttctgtcggtgatgtagaatctgctcgtgatcccactgaac	TC7996_569_613	TC30217_603_647	weakly similar to GP|21744263|gb|AAM76190.1||AY129448 LD31802p {Drosophila melanogaster}, partial (9%)	similar to UP|Q5DGD2_SCHJA (Q5DGD2) SJCHGC01551 protein, partial (72%)
TC7996	ggcgttctgtcggtgatgtagaatctgctcgtgatcccactgaac	TC7996_569_613	TC28865_396_440	weakly similar to GP|21744263|gb|AAM76190.1||AY129448 LD31802p {Drosophila melanogaster}, partial (9%)	similar to UP|Q5DGD2_SCHJA (Q5DGD2) SJCHGC01551 protein, partial (86%)
TC7997	agccatgctacgtatctaggattagtggcatctagaagtcatgttcg	TC7997_760_806	TC24495_751_797	similar to SP|O15269|LCB1_HUMAN Serine palmitoyltransferase 1(Long chain base biosynthesis protein 1) (LCB 1) (Serine-palmitoyl-CoA transferase 1) (SPT 1) (SPT1). [Human] {Homo sapiens}, partial (25%)	weakly similar to UP|Q9V6K6_DROME (Q9V6K6) CG4016-PA, isoform A (Cg4016-pb, isoform b) (RE58623p), partial (34%)
TC7998	agagataacaagtcgtggtgtagaacaattagcacgtcactgcca	TC7998_483_527	TC32119_774_818		homologue to UP|Q5C3P7_SCHJA (Q5C3P7) SJCHGC05795 protein (Fragment), complete
TC7999	gctggaataagtaacaaggtgctcaaattacgtccgattggagtca	TC7999_1481_1526	TC25427_1310_1355	similar to GP|21430790|gb|AAM51073.1||AY119213 SD15934p {Drosophila melanogaster}, complete	similar to UP|Q561P3_XENTR (Q561P3) MGC97634 protein, partial (88%)
TC8000	tcagttggttgatatgatggcttgttatgcaaaccgcccagagca	TC8000_585_629	TC32775_184_228	similar to GP|4322936|gb|AAD16137.1||AF096300 HPK/GCK-like kinase HGK {Homo sapiens}, partial (3%)	similar to UP|Q5C2J2_SCHJA (Q5C2J2) SJCHGC04128 protein (Fragment), partial (52%)
TC8001	ttatatctacaagcgagatgcaaggtagtgacaggtcatgcccaa	TC8001_249_293	TC26289_249_293
TC8002	tatggggtcaaccgcactgtctaaataccgctcacaacgtgtaat	TC8002_34_78	TC35698_34_78
TC8002	tatggggtcaaccgcactgtctaaataccgctcacaacgtgtaat	TC8002_34_78	TC26289_154_195
TC8003	gaacgtgctagaaacacctatcgtgagggactgaatcataaccca	TC8003_385_429	TC29662_385_429	weakly similar to SP|Q91YR7|PRPU_MOUSE U5 snRNP-associated 102 kDa protein (U5-102 kDa protein). [Mouse] {Mus musculus}, partial (18%)	homologue to UP|Q5DHQ7_SCHJA (Q5DHQ7) SJCHGC09396 protein, partial (44%)
TC8004	agggtggcttcctgcgcatcgagtatctttataaagtttccct	TC8004_306_348	TC23842_306_348	weakly similar to GP|21322711|emb|CAD22154.1||AJ429230 pherophorin-dz1 protein {Volvox carteri f. nagariensis}, partial (3%)	weakly similar to UP|Q8L685_VOLCA (Q8L685) Pherophorin-dz1 protein precursor, partial (3%)
TC8005	tccgatcaatacttccaattcgcatatagattacgttataggcctctgca	TC8005_480_529	TC30835_480_529
TC8006	tcctagattgggtgatacaattaatcaaccaagcaaacctagaaccagtg	TC8006_11_60	TC34450_11_60		similar to UP|Q5C404_SCHJA (Q5C404) SJCHGC04895 protein (Fragment), partial (32%)
TC8007	tggtggtgcatgtttacctgaacgttcagctagtcgtaaacg	TC8007_504_545	TC34450_684_725	homologue to GP|9828635|gb|AAG00258.1|AC002130_23|AC002130 F1N21.1 {Arabidopsis thaliana}, partial (9%)	similar to UP|Q5C404_SCHJA (Q5C404) SJCHGC04895 protein (Fragment), partial (32%)
TC8008	cgatcaaaacttggtccagcaatggatcgatcattttgacgttga	TC8008_173_217	AW061381_148_192	weakly similar to PIR|A45601|A45601 22K antigen - fluke (Schistosoma mansoni), partial (27%)
TC8008	cgatcaaaacttggtccagcaatggatcgatcattttgacgttga	TC8008_173_217	TC26653_173_217	weakly similar to PIR|A45601|A45601 22K antigen - fluke (Schistosoma mansoni), partial (27%)	similar to UP|Q5DF77_SCHJA (Q5DF77) SJCHGC01853 protein, partial (93%)
TC8009	tcattggaatcatttgtatcatcaacgggtgtcgagcctggaaat	TC8009_593_637	TC23479_1022_1066		similar to UP|Q5D979_SCHJA (Q5D979) SJCHGC03380 protein, partial (89%)
TC8010	aatttggcatctacattttcggttcaagttatgacaccaaatcaacacgt	TC8010_11_60	TC32344_11_60
TC8011	caatcagtaaaggtcagacccggagggactatgatggtcaatttc	TC8011_357_401	TC31741_357_401	weakly similar to GP|1771447|emb|CAA67357.1||X98852 integrin {Pacifastacus leniusculus}, partial (10%)	similar to UP|Q5C2S8_SCHJA (Q5C2S8) SJCHGC04130 protein (Fragment), partial (98%)
TC8012	gcatgggtacaactctgcaaagatgatgacgataataatgatgtgtacgc	TC8012_173_222	TC28299_173_222		similar to UP|Q3Z9E6_DEHE1 (Q3Z9E6) Cation channel family protein, partial (6%)
TC8013	tctgaattagaactggaatctgatgcgagttccgttgatggtacc	TC8013_31_75	TC23290_31_75	weakly similar to SP|Q16204|D170_HUMAN H4 protein. [Human] {Homo sapiens}, partial (29%)	weakly similar to UP|Q7ZUV9_BRARE (Q7ZUV9) Coiled-coil domain containing 6, like, partial (39%)
TC8014	gtttggctatctcggcgtcagaaactatggatcgctaccttgtgg	TC8014_880_924	TC31629_880_924
TC8015	aaagtgattggtggtcgccgtgtatctgccttacctggtc	TC8015_587_626
TC8016	ctgttcgtggatcacgtaataaccgggtactgtctggtctcgctt	TC8016_705_749	TC29305_705_749		similar to UP|Q5DB97_SCHJA (Q5DB97) SJCHGC08394 protein, partial (95%)
TC8017	ctcctagtaaagttagtgcatgatcgtaacagatgtgcttcgcacc	TC8017_140_185	CD069325_140_185	weakly similar to GP|10641052|dbj|BAB16299.1||AB049460 neuronal differentiaion related protein {Mus musculus}, partial (4%)
TC8018	ggttgcaaagacccggctgaataatcatgatcgtcaatttgaacc	TC8018_337_381	TC32967_337_381
TC8019	ttctttagtgctcgtatgggccgcagtggttccgggatcgaaagc	TC8019_877_921	CD081013_458_502
TC8019	ttctttagtgctcgtatgggccgcagtggttccgggatcgaaagc	TC8019_877_921	TC22274_877_921		similar to UP|Q5DHW2_SCHJA (Q5DHW2) SJCHGC06743 protein, partial (82%)
TC8020	cccactctcggtcgtaccaaggaatttgaggactctaaagtatcc	TC8020_23_67	TC27599_23_67
TC8021	atgatcagcatggttcagtgtacgttcttgatgacggctggacta	TC8021_1728_1772	TC31625_4_48	similar to SP|O00194|R27B_HUMAN Ras-related protein Rab-27B (C25KG). [Human] {Homo sapiens}, partial (69%)
TC8022	ctcgacgattgtttagccatacatccaaccacgttttaggaccat	TC8022_1044_1088	TC25131_1044_1088		similar to UP|Q52JK6_NICBE (Q52JK6) VIP2, partial (4%)
TC8023	gcacgatggagagaagtgtttcagtctatagacaaggatggttcg	TC8023_255_299	R95513_314_358	SP|Q07167|SM16_SCHMA 16 kDa calcium-binding protein (Egg antigen SME16). [Blood fluke] {Schistosoma mansoni}, complete
TC8023	gcacgatggagagaagtgtttcagtctatagacaaggatggttcg	TC8023_255_299	AI740307_245_289	SP|Q07167|SM16_SCHMA 16 kDa calcium-binding protein (Egg antigen SME16). [Blood fluke] {Schistosoma mansoni}, complete	homologue to SP|Q07167|SM16_SCHMA 16 kDa calcium-binding protein (Egg antigen SME16). [Blood fluke] {Schistosoma mansoni}, complete
TC8023	gcacgatggagagaagtgtttcagtctatagacaaggatggttcg	TC8023_255_299	TC29617_255_299	SP|Q07167|SM16_SCHMA 16 kDa calcium-binding protein (Egg antigen SME16). [Blood fluke] {Schistosoma mansoni}, complete	UP|SM16_SCHMA (Q07167) 16 kDa calcium-binding protein (Egg antigen SME16), complete
TC8024	tcatcgctatcgtccagggactgttgctttgcgagagattcgt	TC8024_140_182	TC26321_140_182	PIR|A27501|HSHU33 histone H3.3 [validated] - human, complete	UP|Q5DHF8_SCHJA (Q5DHF8) SJCHGC01198 protein, complete
TC8025	ccatgccgctcgctcgtgacttgttacatccgtcttttcgagagg	TC8025_49_93	TC31523_260_304	similar to GP|6066480|emb|CAB58439.1||AJ250366 40S ribosomal protein S27 {Lumbricus rubellus}, partial (98%)	homologue to UP|Q5BT69_SCHJA (Q5BT69) SJCHGC02603 protein, partial (81%)
TC8026	tatcatctggtcccacagtcttgactggtgctaccgctattacac	TC8026_481_525	TC23259_481_525		similar to UP|Q5BRS2_SCHJA (Q5BRS2) SJCHGC07547 protein (Fragment), complete
TC8027	acttagccgcgatggactgtttagaacattcggtactgacaaaca	TC8027_559_603	TC22480_559_603		similar to UP|Q7PN14_ANOGA (Q7PN14) ENSANGP00000019120, partial (3%)
TC8028	tggctttgacgactgacttattaaaccgcctacgcaccctttaaa	TC8028_529_573	TC24035_419_463	weakly similar to GP|10039641|gb|AAG12204.1|AF287482_5|AF287482 Orf122 {Chlorobium tepidum}, partial (84%)	similar to gb|L25708.1|CYGRRNAA Calyptogena sp. ribosomal RNA, partial (43%)
TC8029	gagcgctttgttagcagcctaagaggtgttaagtcgccac	TC8029_458_497
TC8030	tcactgcaccggttcacttatgtcgaaggttgtttggtgaac	TC8030_4_45	TC29262_4_45		similar to UP|Q5D9H5_SCHJA (Q5D9H5) SJCHGC05916 protein (Fragment), partial (56%)
TC8031	aaacagcgcgtgttagcaaagtataatgtaacattcgatttgttccaca	TC8031_423_471	TC19799_423_471	weakly similar to GP|18028086|gb|AAL55967.1|AF322903_1|AF322903 phospholipid hydroperoxide glutathione peroxidase {Raphanus sativus}, partial (49%)	GB|AAU34080.1|52222500|AY729668 glutathione peroxidase-2 {Schistosoma mansoni} (exp=-1; wgp=0; cg=0), complete
TC8032	actgaaagacaccgcacacacacacacaccgctttctctcgctct	TC8032_237_281
TC8033	ctgcagcttacaaaactgtagagttggatacatttctagacgacagagc	TC8033_373_421	TC34886_373_421	similar to GP|27528508|emb|CAC87029.1||AJ344135 gelsolin {Suberites domuncula}, partial (36%)	weakly similar to UP|Q5DDI7_SCHJA (Q5DDI7) SJCHGC01371 protein, partial (58%)
TC8034	gtaaaccggaacgtcccacgtactaatgtatcttgacacgcaggt	TC8034_1088_1132	TC23503_252_296	similar to EGAD|113260|121402 thw P13/P14 family kinase {Caenorhabditis elegans}, partial (3%)	similar to UP|Q5C5N3_SCHJA (Q5C5N3) SJCHGC04590 protein (Fragment), partial (98%)
TC8035	caaagtcggcactagggtcgtagtatcgaatatgctttcccgtta	TC8035_593_637	CD080874_108_152		weakly similar to GP|20517259|gb|AAM25401.1||AE013170 Ribosomal protein L13 {Thermoanaerobacter tengcongensis}, partial (19%)
TC8035	caaagtcggcactagggtcgtagtatcgaatatgctttcccgtta	TC8035_593_637	TC21396_132_176		similar to UP|Q5D9Q2_SCHJA (Q5D9Q2) SJCHGC04496 protein, complete
TC8036	aatagactatgttatcacccggcttgatgatttagcagactgggc	TC8036_186_230	TC21126_186_230	similar to SP|O75251|NUKM_HUMAN NADH-ubiquinone oxidoreductase 20 kDa subunit, mitochondrial precursor(Complex I-20KD) (CI-20KD) (PSST subunit). [Human] {Homo sapiens}, partial (75%)	similar to UP|Q86EG3_SCHJA (Q86EG3) Clone ZZD432 mRNA sequence, complete
TC8037	tcaattggcccgattaagtcaagtacacattaggaatgccgctga	TC8037_712_756	TC21323_712_756
TC8038	gctttagcctgttggtctggccactacattaaacgtctactggaa	TC8038_455_499	CD201048_35_79	weakly similar to SP|Q9NZ01|GSN2_HUMAN Synaptic glycoprotein SC2. [Human] {Homo sapiens}, partial (45%)
TC8038	gctttagcctgttggtctggccactacattaaacgtctactggaa	TC8038_455_499	TC27240_455_499	weakly similar to SP|Q9NZ01|GSN2_HUMAN Synaptic glycoprotein SC2. [Human] {Homo sapiens}, partial (45%)	similar to UP|Q5DAJ9_SCHJA (Q5DAJ9) SJCHGC06367 protein, partial (95%)
TC8039	gctcgacttcgcgcagcttcggaggttagtaaaggcgatatagat	TC8039_577_621	TC24622_577_621	similar to GP|2231293|gb|AAC60228.1||U66710 CDC47-2p {Xenopus laevis}, partial (22%)	homologue to UP|Q5D900_SCHJA (Q5D900) SJCHGC04099 protein, partial (89%)
TC8040	atcagtgtatcgcatgcagatccggtgttggacaagctaagaata	TC8040_177_221	U58070_204_248
TC8040	atcagtgtatcgcatgcagatccggtgttggacaagctaagaata	TC8040_177_221	TC20659_149_193		weakly similar to UP|Q5DEB6_SCHJA (Q5DEB6) SJCHGC04920 protein, partial (74%)
TC8041	aagcttagcgttccaccgaaggtacgtccacggatgaagat	TC8041_139_179	TC21868_114_154	weakly similar to GP|7801298|emb|CAB91167.1||AL355920 NCS1 allantoate transporter {Schizosaccharomyces pombe}, partial (5%)	similar to UP|Q5DH80_SCHJA (Q5DH80) SJCHGC04707 protein, partial (15%)
TC8042	tggagacaactatggcactaatgcatgtagagcacatatactcgaaga	TC8042_580_627	TC33536_135_182		similar to UP|Q5DGH0_SCHJA (Q5DGH0) SJCHGC09282 protein, partial (24%)
TC8042	tggagacaactatggcactaatgcatgtagagcacatatactcgaaga	TC8042_580_627	TC23011_544_591		similar to UP|Q5DGH0_SCHJA (Q5DGH0) SJCHGC09282 protein, partial (51%)
TC8043	atggtccaacatggcattgtatagtgggtaggaattttggcag	TC8043_365_407	TC20693_331_373	similar to GP|5305389|gb|AAD41627.1|AF072328_1|AF072328 dynein light chain 2 {Schistosoma japonicum}, complete	similar to UP|Q9XTL4_SCHJA (Q9XTL4) Dynein light chain 4 (Dynein light chain 2), complete
TC8044	tgatacagacgcagatgaacgcttatctcgtcgtcttcgtcgtga	TC8044_390_434	TC28185_390_434	weakly similar to GP|21744239|gb|AAM76178.1||AY129436 LD03595p {Drosophila melanogaster}, partial (30%)	weakly similar to UP|Q5TSQ7_ANOGA (Q5TSQ7) ENSANGP00000028090 (Fragment), partial (63%)
TC8045	ctggagcggctgctataatggctatgcgtatattagtggaacatg	TC8045_281_325	TC28185_1241_1285	weakly similar to SP|Q91YL3|URL1_MOUSE Uridine kinase-like 1. [Mouse] {Mus musculus}, partial (26%)	weakly similar to UP|Q5TSQ7_ANOGA (Q5TSQ7) ENSANGP00000028090 (Fragment), partial (63%)
TC8046	ggtattatggtgccttgcatccgactttgcggcatcaacgtatac	TC8046_239_283	TC27633_239_283	similar to GP|4249705|gb|AAD13774.1||AF101074 step II splicing factor SLU7 {Homo sapiens}, partial (40%)	similar to UP|Q6INW6_XENLA (Q6INW6) LOC432205 protein (Fragment), partial (44%)
TC8047	cctttaccgatataggtctgcgtaaatgtcatgggaagcttggat	TC8047_526_570	TC21277_526_570
TC8048	tgaactcagttccacctatgtcaactatcaacggaagttagacgaact	TC8048_415_462	TC21006_415_462
TC8049	gtgagggcaaagtacttggtcgtcgatcagaaattgagtcgcaga	TC8049_145_189	TC23960_193_237	similar to GP|22655516|gb|AAN04090.1|AF527455_1|AF527455 V-ATPase G subunit {Clonorchis sinensis}, partial (84%)	homologue to UP|Q5DGC7_SCHJA (Q5DGC7) SJCHGC06668 protein, complete
TC8050	cacttttgcgccctggtcgacttgatcgtaaaatcgaattcccaa	TC8050_965_1009	TC35662_195_239	homologue to GP|6434950|gb|AAF08387.1|AF145306_1|AF145306 26S proteasome regulatory complex subunit p48A {Drosophila melanogaster}, partial (92%)	homologue to UP|Q9V405_DROME (Q9V405) CG16916-PA (26S proteasome regulatory complex subunit p48A), partial (39%)
TC8051	gtctcataatctcgcgaaaccgttggcatatcttgcttgcactga	TC8051_1281_1325	TC25720_12_56	weakly similar to GP|2275336|gb|AAB64014.1||AF001978 differentially expressed in relation to the extent of cell elongation {Candida albicans}, partial (4%)	similar to UP|Q2UKM6_ASPOR (Q2UKM6) Predicted protein, partial (7%)
TC8052	agccagtcaatctccaatgctaatgacacaatctatggcaccaaat	TC8052_870_915	TC28346_870_915	weakly similar to GP|28380257|gb|AAF50957.3||AE003575 CG3047-PA {Drosophila melanogaster}, partial (4%)	weakly similar to UP|Q5CVM4_CRYPV (Q5CVM4) Secreted protein with cysteine rich repeats and a mucin like threonine rich repeat, signal peptide, transcripts identified by EST, partial (4%)
TC8053	atcgagccgttcaatactacttgggtgagatcctacatcatgcaa	TC8053_441_485	CD094780_196_240
TC8053	atcgagccgttcaatactacttgggtgagatcctacatcatgcaa	TC8053_441_485	TC22864_209_253		similar to UP|Q5C6K4_SCHJA (Q5C6K4) SJCHGC06375 protein (Fragment), partial (23%)
TC8053	atcgagccgttcaatactacttgggtgagatcctacatcatgcaa	TC8053_441_485	CD081632_191_235
TC8054	ccccttcaacgatggcttacgggaatatatagtccatctccc	TC8054_557_598	TC23497_426_467	similar to GP|18150102|dbj|BAB83666.1||AB065095 transmembrane protein FEND {Drosophila melanogaster}, partial (6%)	homologue to UP|Q6DHD7_BRARE (Q6DHD7) Zgc:92496, partial (6%)
TC8055	cgagctccagcgtctccgtaatattgcccgaactgtcaaagcagg	TC8055_491_535	TC22694_491_535	similar to SP|Q15050|RRS1_HUMAN Ribosome biogenesis regulatory protein homolog. [Human] {Homo sapiens}, partial (25%)	similar to UP|Q5DGS6_SCHJA (Q5DGS6) SJCHGC02140 protein, partial (94%)
TC8056	aggtgaaacgaagacagatctcaatactggtgaactaacgtcttcga	TC8056_661_707	CD124778_258_304	weakly similar to GP|7290872|gb|AAF46314.1||AE003442 CG2253-PA {Drosophila melanogaster}, partial (5%)
TC8057	gtggatgggtttgttgggcgagaggaagtagtacaccatagttcg	TC8057_81_125	TC23543_684_728		similar to UP|Q5BVS8_SCHJA (Q5BVS8) SJCHGC03844 protein (Fragment), partial (72%)
TC8058	agtacttgtatcttgccacatattgactcatacacggtccctcaaga	TC8058_1240_1286	AI740310_410_456	similar to GP|25013101|gb|AAN71648.1||BT001876 SD10626p {Drosophila melanogaster}, partial (6%)
TC8058	agtacttgtatcttgccacatattgactcatacacggtccctcaaga	TC8058_1240_1286	CD077070_491_537	similar to GP|25013101|gb|AAN71648.1||BT001876 SD10626p {Drosophila melanogaster}, partial (6%)
TC8058	agtacttgtatcttgccacatattgactcatacacggtccctcaaga	TC8058_1240_1286	TC35923_262_308	similar to GP|25013101|gb|AAN71648.1||BT001876 SD10626p {Drosophila melanogaster}, partial (6%)	weakly similar to UP|Q9U6B8_DROME (Q9U6B8) F protein (CG11430-PA, isoform A) (Cg11430-pb, isoform b) (RE30427p), partial (19%)
TC8058	agtacttgtatcttgccacatattgactcatacacggtccctcaaga	TC8058_1240_1286	TC21335_294_340	similar to GP|25013101|gb|AAN71648.1||BT001876 SD10626p {Drosophila melanogaster}, partial (6%)	weakly similar to UP|Q9U6B8_DROME (Q9U6B8) F protein (CG11430-PA, isoform A) (Cg11430-pb, isoform b) (RE30427p), partial (19%)
TC8058	agtacttgtatcttgccacatattgactcatacacggtccctcaaga	TC8058_1240_1286	TC29918_1240_1286	similar to GP|25013101|gb|AAN71648.1||BT001876 SD10626p {Drosophila melanogaster}, partial (6%)	similar to UP|Q9U6B8_DROME (Q9U6B8) F protein (CG11430-PA, isoform A) (Cg11430-pb, isoform b) (RE30427p), partial (9%)
TC8059	tcaacgatttctcgatttatccgaagcttatggtgtaccacgtga	TC8059_360_404	TC23528_355_399	weakly similar to GP|4104873|gb|AAD11976.1||AF040386 calponin homolog {Schistosoma japonicum}, partial (56%)	homologue to UP|Q5DG57_SCHJA (Q5DG57) SJCHGC06614 protein, complete
TC8060	ggctctactcctgataacggtatgtttggtgcaggttcaggtt	TC8060_264_306	TC26445_264_306		similar to UP|Q86EJ2_SCHJA (Q86EJ2) Clone ZZD307 mRNA sequence. (Fragment), partial (44%)
TC8061	gagccgggattaacactcgcggatacagctgacgacaccggattc	TC8061_402_446	TC32228_304_348
TC8062	actgttattcacaccagaatcctcacaaccatttgggagagctg	TC8062_64_107	TC32471_64_107		similar to UP|Q6IK04_DROME (Q6IK04) HDC13904, partial (12%)
TC8063	ggtgatcgaggtccacatggtcgtgatggtttacaaggtgatcca	TC8063_461_505	TC32946_461_505	weakly similar to GP|18157524|dbj|BAB83839.1||AB073376 collagen type XI alpha 2~partially supported by GENSCAN and GraiEXP {Oryzias latipes}, partial (10%)	weakly similar to UP|Q7PVR8_ANOGA (Q7PVR8) ENSANGP00000022392 (Fragment), partial (10%)
TC8064	cgtgaggcgttcttccgtggacgaaatatcattgtgcaaggtgtg	TC8064_897_941	CD141954_180_224
TC8065	ctgaattccgagggttgtttggcacagcgatgtatgtataccaaa	TC8065_809_853	TC23918_810_854	weakly similar to GP|12666720|emb|CAC27996.1||AJ303077 mitochondrial RNA splicing protein 3/4 {Homo sapiens}, partial (50%)	similar to UP|Q5BYQ4_SCHJA (Q5BYQ4) SJCHGC08428 protein (Fragment), partial (94%)
TC8066	agtaacaatcctatgatcgacggacttgcgcagacagtactggtt	TC8066_133_177	TC30972_95_139	homologue to GP|22293702|dbj|BAC10046.1||AP003756 Speckle-type POZ protein-like~contains ESTs AU030338(E50924),AU030339(E50924) {Oryza sativa (japonica cultivar-group)}, partial (5%)	similar to UP|Q5D8P7_SCHJA (Q5D8P7) SJCHGC07068 protein, partial (22%)
TC8066	agtaacaatcctatgatcgacggacttgcgcagacagtactggtt	TC8066_133_177	TC30958_133_177	homologue to GP|22293702|dbj|BAC10046.1||AP003756 Speckle-type POZ protein-like~contains ESTs AU030338(E50924),AU030339(E50924) {Oryza sativa (japonica cultivar-group)}, partial (5%)	similar to UP|Q5D8P7_SCHJA (Q5D8P7) SJCHGC07068 protein, partial (28%)
TC8067	ttgatttggcttccggtggaatcatgtggttcgctgctcgtcaaa	TC8067_141_185	TC21546_141_185	weakly similar to PIR|B86298|B86298 protein F3O9.11 [imported] - Arabidopsis thaliana, partial (16%)	weakly similar to RF|NP_001024065.1|72000060|NM_001028894 R02F11.3a {Caenorhabditis elegans} (exp=-1; wgp=0; cg=0), partial (20%)
TC8067	ttgatttggcttccggtggaatcatgtggttcgctgctcgtcaaa	TC8067_141_185	TC20294_544_588	weakly similar to PIR|B86298|B86298 protein F3O9.11 [imported] - Arabidopsis thaliana, partial (16%)	similar to RF|XP_807191.1|71409722|XM_802098 surface protease GP63 {Trypanosoma cruzi strain CL Brener} (exp=-1; wgp=0; cg=0), partial (5%)
TC8068	ttcgtgatgcgagtaagaggtcaagtggacaccgtacaatgagtg	TC8068_545_589	TC32081_604_648		similar to RF|XP_748875.1|70986773|XM_743782 phosphate transporter {Aspergillus fumigatus Af293} (exp=-1; wgp=0; cg=0), partial (3%)
TC8069	tgtgtgacgctttaattgacgaccaacagttgaacgcaaatttga	TC8069_143_187	TC20502_1181_1223		similar to UP|Q5D9R0_SCHJA (Q5D9R0) SJCHGC09140 protein, partial (67%)
TC8070	ccgttacgtctcaggtcaacaattccacgtataacgagcctaatt	TC8070_699_743	TC28414_686_730	weakly similar to GP|19354431|gb|AAH24401.1||BC024401 LOC232210 protein {Mus musculus}, partial (9%)	similar to UP|Q5BXD1_SCHJA (Q5BXD1) SJCHGC09141 protein (Fragment), partial (86%)
TC8070	ccgttacgtctcaggtcaacaattccacgtataacgagcctaatt	TC8070_699_743	TC20502_1817_1861	weakly similar to GP|19354431|gb|AAH24401.1||BC024401 LOC232210 protein {Mus musculus}, partial (9%)	similar to UP|Q5D9R0_SCHJA (Q5D9R0) SJCHGC09140 protein, partial (67%)
TC8071	ataacgactgagggatatgttgttacgcttgcacgcagttctaat	TC8071_533_577	TC24740_533_577	similar to GP|7291019|gb|AAF46457.1||AE003446 CG12218-PA {Drosophila melanogaster}, partial (16%)	similar to UP|Q9W378_DROME (Q9W378) CG12218-PA, partial (16%)
TC8072	attgaacacttcaataccacctgcgcgaccagccacggcaa	TC8072_538_578	TC20950_589_629	weakly similar to GP|3114713|gb|AAC78826.1||AF061346 Edp1 protein {Mus musculus}, partial (9%)	homologue to UP|Q86FF1_SCHJA (Q86FF1) Clone ZZD1258 mRNA sequence, partial (55%)
TC8073	tgcagatgctacacaactagctcgatctaaagcgcttacagacg	TC8073_876_919	TC21030_286_329	similar to GP|23270964|gb|AAH36333.1||BC036333 cDNA sequence BC036333 {Mus musculus}, partial (81%)	weakly similar to UP|Q28DX1_XENTR (Q28DX1) SPFH domain family, member 1, partial (44%)
TC8074	gaacactcgttctctaccattcgaacatatgacctacttcgtgcaa	TC8074_273_318	TC25087_372_417	weakly similar to GP|18447568|gb|AAL68345.1||AY075538 RH09039p {Drosophila melanogaster}, partial (10%)	similar to UP|Q5C2P4_SCHJA (Q5C2P4) SJCHGC08360 protein (Fragment), partial (88%)
TC8075	agctctgctagcacataatgaacgaatgcttgatttaacttcaggtga	TC8075_575_622	TC25105_575_622		homologue to UP|Q5D8X6_SCHJA (Q5D8X6) SJCHGC09290 protein, partial (56%)
TC8076	ccgtagctctggttgacctatcagatgtggtagtcgattcaacgata	TC8076_159_205	TC34382_225_271	similar to GP|4959040|gb|AAD34207.1|AF069990_1|AF069990 LIM domain binding protein CLIM-1 {Gallus gallus}, partial (15%)	similar to UP|Q9W676_CHICK (Q9W676) LIM domain binding protein CLIM-1, partial (14%)
TC8076	ccgtagctctggttgacctatcagatgtggtagtcgattcaacgata	TC8076_159_205	TC29633_779_825	similar to GP|4959040|gb|AAD34207.1|AF069990_1|AF069990 LIM domain binding protein CLIM-1 {Gallus gallus}, partial (15%)	similar to UP|Q7PMR9_ANOGA (Q7PMR9) ENSANGP00000020684 (Fragment), partial (15%)
TC8077	tccactactatcgttgaatcgactaccacatctgataggtcaaccag	TC8077_170_216	TC34382_233_279	similar to GP|4959040|gb|AAD34207.1|AF069990_1|AF069990 LIM domain binding protein CLIM-1 {Gallus gallus}, partial (13%)	similar to UP|Q9W676_CHICK (Q9W676) LIM domain binding protein CLIM-1, partial (14%)
TC8077	tccactactatcgttgaatcgactaccacatctgataggtcaaccag	TC8077_170_216	TC29633_771_817	similar to GP|4959040|gb|AAD34207.1|AF069990_1|AF069990 LIM domain binding protein CLIM-1 {Gallus gallus}, partial (13%)	similar to UP|Q7PMR9_ANOGA (Q7PMR9) ENSANGP00000020684 (Fragment), partial (15%)
TC8078	ctggattctcccgaagcagcaatcttggactgtaatgaatcattg	TC8078_379_423	TC25766_374_418	weakly similar to SP|Q99614|TTC1_HUMAN Tetratricopeptide repeat protein 1 (TPR repeat protein 1). [Human] {Homo sapiens}, partial (29%)	similar to UP|Q5DI25_SCHJA (Q5DI25) SJCHGC04914 protein, partial (93%)
TC8079	atgctccagtattaacaccttcacgacgatcgctttgacgtttag	TC8079_1182_1226	TC26217_1181_1225	similar to GP|15292401|gb|AAK93469.1||AY052045 LP06017p {Drosophila melanogaster}, partial (15%)	similar to UP|Q960I4_DROME (Q960I4) LP06017p, partial (15%)
TC8080	tctggatcaattacgacatcaggtaggcaagtctcactaacaatacca	TC8080_1096_1143	TC25059_262_309	weakly similar to GP|25058652|gb|AAH39272.1||BC039272 WD repeat domain 4 {Mus musculus}, partial (6%)	similar to UP|Q5D8F2_SCHJA (Q5D8F2) SJCHGC02303 protein, partial (79%)
TC8081	ggacacctctcactacttagtcacatggctatttcggaggatgaaa	TC8081_64_109	CD132139_40_85	weakly similar to GP|25058652|gb|AAH39272.1||BC039272 WD repeat domain 4 {Mus musculus}, partial (6%)
TC8081	ggacacctctcactacttagtcacatggctatttcggaggatgaaa	TC8081_64_109	TC30206_50_95	weakly similar to GP|25058652|gb|AAH39272.1||BC039272 WD repeat domain 4 {Mus musculus}, partial (6%)	similar to UP|Q5D8F2_SCHJA (Q5D8F2) SJCHGC02303 protein, partial (33%)
TC8081	ggacacctctcactacttagtcacatggctatttcggaggatgaaa	TC8081_64_109	TC25059_587_632	weakly similar to GP|25058652|gb|AAH39272.1||BC039272 WD repeat domain 4 {Mus musculus}, partial (6%)	similar to UP|Q5D8F2_SCHJA (Q5D8F2) SJCHGC02303 protein, partial (79%)
TC8082	tgttctccttcttctacgcaaatgctttcaacaaactacttggtgc	TC8082_578_623	TC20934_707_752
TC8083	aagcgtgtactgaatgactttcaacgtggtcgactaccctacttt	TC8083_1436_1480	TC29094_1437_1481	weakly similar to SP|Q13823|NGP1_HUMAN Autoantigen NGP-1. [Human] {Homo sapiens}, partial (39%)	weakly similar to UP|NOG2_HUMAN (Q13823) Nucleolar GTP-binding protein 2 (Autoantigen NGP-1), partial (37%)
TC8084	caatacagagtaggtgactgcgttttgatgtattaccggcttggt	TC8084_345_389	TC25579_345_389
TC8084	caatacagagtaggtgactgcgttttgatgtattaccggcttggt	TC8084_345_389	TC26078_162_206		similar to UP|Q2DCY7_ACICY (Q2DCY7) Adenine phosphoribosyltransferase, partial (7%)
TC8085	acgagattactcttgaattcgatccaagggatgagtctcatgttgc	TC8085_103_148	TC22320_245_290		similar to UP|Q5BXB2_SCHJA (Q5BXB2) SJCHGC04900 protein (Fragment), complete
TC8086	ctttggtatctcagacatagcgcatgtttatactggagataaatctgggc	TC8086_688_737	CD126253_393_442	similar to GP|16611713|gb|AAL27306.1|AF376481_1|AF376481 BgaC {Carnobacterium piscicola}, partial (8%)
TC8086	ctttggtatctcagacatagcgcatgtttatactggagataaatctgggc	TC8086_688_737	TC21744_356_405	similar to GP|16611713|gb|AAL27306.1|AF376481_1|AF376481 BgaC {Carnobacterium piscicola}, partial (8%)	similar to UP|Q5BZ54_SCHJA (Q5BZ54) SJCHGC02398 protein (Fragment), partial (57%)
TC8087	tgtaatatctcaccgtcgagtgattatgcaggagcgtgaggaatg	TC8087_749_793	TC31410_1020_1064		weakly similar to UP|Q5C6Y8_SCHJA (Q5C6Y8) SJCHGC06524 protein (Fragment), partial (73%)
TC8087	tgtaatatctcaccgtcgagtgattatgcaggagcgtgaggaatg	TC8087_749_793	CD134590_511_551
TC8088	acctgatgctcgtgttattactgttagctcaggtggaatgttagtaca	TC8088_441_488	TC27899_441_488	weakly similar to GP|23171634|gb|AAF55546.2||AE003721 CG7675-PB {Drosophila melanogaster}, partial (8%)	similar to UP|Q66J66_XENLA (Q66J66) MGC81751 protein, partial (44%)
TC8089	tttcacccttcttgtccagttgttgcaatcatgagacgacctgaa	TC8089_453_497	TC27745_453_497	weakly similar to SP|O18919|KPY2_RABIT Pyruvate kinase, M2 isozyme. [Rabbit] {Oryctolagus cuniculus}, partial (23%)	similar to UP|Q5D8L3_SCHJA (Q5D8L3) SJCHGC03591 protein, partial (88%)
TC8090	gcatttgtgaagttccgcctgaaaatgctcctctatctgttgtta	TC8090_21_65	TC35628_81_125		similar to UP|Q5D8L3_SCHJA (Q5D8L3) SJCHGC03591 protein, partial (18%)
TC8091	catctgcaacttagaaattggcggatagggatgtaaaggcaagga	TC8091_31_75	TC21742_31_75		weakly similar to UP|Q4QQE8_SCHMA (Q4QQE8) Endonuclease-reverse transcriptase, partial (12%)
TC8092	tcatttccggcatatgcagttgtgtcacacgttagaacagttaga	TC8092_182_226	TC27933_182_226	weakly similar to GP|13938095|gb|AAH07163.1||BC007163 Cpsf2 protein {Mus musculus}, partial (11%)	weakly similar to UP|Q7QC68_ANOGA (Q7QC68) ENSANGP00000021939, partial (15%)
TC8093	tgtaaattatgatcctgtgggaccggttcctccaggagatga	TC8093_330_371	TC22209_330_371	weakly similar to GP|21391928|gb|AAM48318.1||AY118289 AT18469p {Drosophila melanogaster}, partial (15%)	similar to UP|Q5C3U4_SCHJA (Q5C3U4) SJCHGC05273 protein (Fragment), partial (86%)
TC8094	tccgtatgcccactctgtatcgaattggttgtttacgtgacgacg	TC8094_777_821	TC31843_869_913	similar to GP|4039014|gb|AAC97420.1||AF037338 cleft lip and palate transmembrane protein 1 {Homo sapiens}, partial (36%)	similar to UP|Q6DEL2_BRARE (Q6DEL2) Cleft lip and palate associated transmembrane protein 1, partial (45%)
TC8095	ttctattcgcacgaaatcgagctctgctagtccgatcgcataact	TC8095_589_633	TC29601_589_633		similar to UP|Q5DEA9_SCHJA (Q5DEA9) SJCHGC01291 protein, partial (98%)
TC8096	tctgtcgctcttagagatacaggcgccatcattatgtaatcccat	TC8096_1738_1782	TC30121_1738_1782	similar to SP|P45985|MPK4_HUMAN Dual specificity mitogen-activated protein kinase kinase 4(MAP kinase kinase 4) (JNK activating kinase 1) (c-Jun N- terminal kinase kinase 1) (JNKK) (SAPK/ERK kinase 1) (SEK1). [Human] {Homo sapiens}, partial (57%)	similar to UP|Q6FHX4_HUMAN (Q6FHX4) MAP2K4 protein, partial (57%)
TC8097	gccagagtgacattgttgaggaccggcttgtcagagtagtagaaat	TC8097_325_370	TC25823_57_102	weakly similar to GP|28853669|gb|AAO56736.1||AE016867 iron ABC transporter, ATP-binding protein {Pseudomonas syringae pv. tomato str. DC3000}, partial (14%)	UP|Q6A6H8_PROAC (Q6A6H8) ABC transporter, ATP-binding protein, partial (52%)
TC8098	aagacaaatgaaacgaggcaaacggtcaagtagtgtggattcttc	TC8098_113_157	TC25675_113_157		similar to UP|Q5C5N5_SCHJA (Q5C5N5) SJCHGC01166 protein (Fragment), partial (49%)
TC8098	aagacaaatgaaacgaggcaaacggtcaagtagtgtggattcttc	TC8098_113_157	TC35047_92_136		similar to UP|Q5C5N5_SCHJA (Q5C5N5) SJCHGC01166 protein (Fragment), partial (52%)
TC8099	ccactaccagcgcccaaatatattgatgagttgatggactgggtt	TC8099_415_459	CD082705_378_422
TC8099	ccactaccagcgcccaaatatattgatgagttgatggactgggtt	TC8099_415_459	TC22355_157_201		homologue to UP|Q5DHB3_SCHJA (Q5DHB3) SJCHGC02369 protein (Fragment), partial (73%)
TC8101	ccaagtgatgcacctaacaactatactgagccgggtgctgtgg	TC8101_359_401
TC8102	attactgcttactgcgatcgattaggcgttaatcagtctgctgtg	TC8102_181_225	TC26534_159_203	weakly similar to GP|2707597|gb|AAB92355.1||U89438 nonstructural protein P125-2 {pestivirus type 1} [Pestivirus type 1], partial (15%)	UP|Q2VU48_SCHMA (Q2VU48) Small ubiquitin modifier 1, complete
TC8103	cgaagactcaaacttagcacctcaacgcacagttacttctggcg	TC8103_1339_1382	CD091751_139_182
TC8103	cgaagactcaaacttagcacctcaacgcacagttacttctggcg	TC8103_1339_1382	TC25164_707_750		similar to UP|Q5C1G1_SCHJA (Q5C1G1) SJCHGC05384 protein (Fragment), partial (34%)
TC8104	atttccttcgcgatatctgtctaatggtgtccggatcattaagca	TC8104_63_107	CD132747_17_61	weakly similar to GP|7296363|gb|AAF51652.1||AE003592 CG18332-PA {Drosophila melanogaster}, partial (13%)
TC8104	atttccttcgcgatatctgtctaatggtgtccggatcattaagca	TC8104_63_107	TC22766_63_107	weakly similar to GP|7296363|gb|AAF51652.1||AE003592 CG18332-PA {Drosophila melanogaster}, partial (13%)	similar to UP|Q5D9V1_SCHJA (Q5D9V1) SJCHGC02823 protein, partial (64%)
TC8105	gcctggattaattggacagcccgggccaccaggtaaacaaggaag	TC8105_115_159	TC27267_115_159	weakly similar to GP|28194214|gb|AAO33458.1|AF470624_1|AF470624 type IV collagen alpha 5 {Canis familiaris}, partial (11%)	homologue to UP|Q5DEV1_SCHJA (Q5DEV1) SJCHGC09298 protein, partial (38%)
TC8106	tactccgatcgtgaacagcggtgtgatggatggtaatgtcaatggt	TC8106_1373_1418	TC20367_717_762		weakly similar to UP|Q49BJ0_DROMI (Q49BJ0) Rhino, partial (15%)
TC8107	cccatactattcctaatgctgacctgtcaggtggacaacgtcctc	TC8107_954_998	TC22735_782_826	similar to GP|10863747|gb|AAG23960.1|AF293383_1|AF293383 ABC50 {Rattus norvegicus}, partial (39%)	similar to UP|Q5RL55_MOUSE (Q5RL55) ATP-binding cassette, sub-family F (GCN20), member 1, partial (29%)
TC8108	tgcacttgtcgtttctcattgagcatgcgaattgtaggtctatga	TC8108_329_373	TC20214_378_422		similar to UP|Q5BR86_SCHJA (Q5BR86) SJCHGC09268 protein, complete
TC8108	tgcacttgtcgtttctcattgagcatgcgaattgtaggtctatga	TC8108_329_373	TC19914_403_447		similar to UP|Q5BR86_SCHJA (Q5BR86) SJCHGC09268 protein, partial (82%)
TC8109	cacagtctggtttgttacagtcctcgatcattaccgcttatgtaactt	TC8109_683_730	CD083775_238_285	weakly similar to GP|5853321|gb|AAD54421.1||AF181685 membrane protein TMS-2 {Mus musculus}, partial (33%)
TC8109	cacagtctggtttgttacagtcctcgatcattaccgcttatgtaactt	TC8109_683_730	TC20203_594_641	weakly similar to GP|5853321|gb|AAD54421.1||AF181685 membrane protein TMS-2 {Mus musculus}, partial (33%)	similar to UP|Q5D9Q9_SCHJA (Q5D9Q9) SJCHGC06775 protein (Fragment), partial (57%)
TC8110	aggattgaattgtgttgtagcagcagattgtgaacaactccctaca	TC8110_501_546	BF936684_109_154
TC8110	aggattgaattgtgttgtagcagcagattgtgaacaactccctaca	TC8110_501_546	CD148408_450_495
TC8110	aggattgaattgtgttgtagcagcagattgtgaacaactccctaca	TC8110_501_546	TC21034_475_520		homologue to UP|Q5D939_SCHJA (Q5D939) SJCHGC01573 protein, partial (97%)
TC8111	aaggaaatgttgaagcacaacgtactcgtgtcttcagtgaacgta	TC8111_796_840	TC20929_791_835		similar to UP|Q5DC29_SCHJA (Q5DC29) SJCHGC02565 protein, partial (90%)
TC8112	acgtagtcgctccggcctaaatttcaaatgatcaaattgaagatcct	TC8112_194_240	TC32427_194_240		similar to UP|Q5DC29_SCHJA (Q5DC29) SJCHGC02565 protein, partial (11%)
TC8114	tgaactcatctctatgtattcatacgacggaaccacgtgaagcca	TC8114_639_683
TC8115	taagagtcaaaccttaaccattaagccacggcaccaatctgtcgt	TC8115_972_1016	TC36307_680_724		weakly similar to UP|Q5DBX3_SCHJA (Q5DBX3) SJCHGC02539 protein, partial (24%)
TC8116	gcattcgatttacaactggtgagacaggttcgagccatgttccat	TC8116_353_397	TC24139_353_397		similar to UP|Q5BR20_SCHJA (Q5BR20) SJCHGC09721 protein, partial (18%)
TC8117	caccactgaacgtagcccgggtgatgctcaacaatacaatgcaat	TC8117_586_630	TC32117_590_634	similar to GP|19909841|dbj|BAB87810.1||AB025426 HOYS7 {Homo sapiens}, partial (59%)	homologue to UP|Q5DA29_SCHJA (Q5DA29) SJCHGC08994 protein, partial (92%)
TC8118	gcttatctgaacctaattgcgctgaagactatctgattattgtggcca	TC8118_731_778	CD196149_62_109
TC8119	gaaggcgtttgtgtaaagacccgaaatttcctggttgctcaatca	TC8119_197_241	TC29893_197_241	weakly similar to SP|P28337|GCST_CHICK Aminomethyltransferase, mitochondrial precursor(Glycine cleavage system T protein) (GCVT). [Chicken] {Gallus gallus}, partial (24%)	weakly similar to UP|GCST_CHICK (P28337) Aminomethyltransferase, mitochondrial precursor (Glycine cleavage system T protein) (GCVT) , partial (24%)
TC8120	cttagtcactactgaagcgtactcgactggaagcgaactcaaag	TC8120_348_391	CD197471_249_292
TC8120	cttagtcactactgaagcgtactcgactggaagcgaactcaaag	TC8120_348_391	TC29922_223_266		similar to UP|Q5C7P6_SCHJA (Q5C7P6) SJCHGC05542 protein (Fragment), partial (88%)
TC8121	tcactagctggtgtacgtaaacaattagatactaatccagcattgtcgga	TC8121_1801_1850	TC21797_1801_1850	GP|14192680|gb|AAC16404.3||AF031557 receptor kinase-1 precursor {Schistosoma mansoni}, complete	UP|O17471_SCHMA (O17471) Receptor kinase-1 precursor, complete
TC8122	tctacagtcctattatctccagtctgaattgatggttagcacatacaccc	TC8122_163_212	CD183821_163_212
TC8123	agttgtcaatcgtactccacaattcgggtctgcacctttagaaag	TC8123_1089_1133	TC23616_648_692	weakly similar to GP|27542768|gb|AAO16701.1||AY144442 ankyrin-like protein-like protein {Sorghum bicolor}, partial (6%)	homologue to UP|Q5C3C0_SCHJA (Q5C3C0) SJCHGC03546 protein (Fragment), complete
TC8124	agtgaatgggtcatgccgaagtcacgctaaccgtaaaagatg	TC8124_632_673	TC24097_631_672
TC8125	gccgataatcatccctactcaactgttgatggcaatctcgaagaa	TC8125_707_751	CD170513_106_150	weakly similar to GP|12004041|gb|AAG43860.1|AF213479_1|AF213479 acyl-ACP thioesterase {Iris tectorum}, partial (5%)
TC8125	gccgataatcatccctactcaactgttgatggcaatctcgaagaa	TC8125_707_751	TC28942_707_751	weakly similar to GP|12004041|gb|AAG43860.1|AF213479_1|AF213479 acyl-ACP thioesterase {Iris tectorum}, partial (5%)	similar to UP|Q6CYD1_KLULA (Q6CYD1) Kluyveromyces lactis strain NRRL Y-1140 chromosome A of strain NRRL Y-1140 of Kluyveromyces lactis, partial (3%)
TC8126	agccgtaggagttgctggacgttatataacacggaatatgaatgc	TC8126_9_53	TC32523_9_53	similar to GP|5052333|gb|AAD38506.1|AF126743_1|AF126743 DNAJ domain-containing protein MCJ {Homo sapiens}, partial (47%)	similar to UP|Q86FH2_SCHJA (Q86FH2) Clone ZZZ387 mRNA sequence, partial (91%)
TC8127	ccctttctgaatcaggcttagtaaagaaccgggaggtacaagtg	TC8127_633_676	TC34773_216_259	similar to GP|12006108|gb|AAG44738.1|AF268195_1|AF268195 IRA1 {Mus musculus}, partial (16%)	similar to UP|Q5BXF6_SCHJA (Q5BXF6) SJCHGC08477 protein (Fragment), complete
TC8128	cagacaatgatactactccttgtgcgacggtggatgtatttgtct	TC8128_630_674	TC28572_1152_1196	homologue to PIR|S16681|S16681 homeotic protein - human, partial (5%)	similar to UP|Q5DA34_SCHJA (Q5DA34) SJCHGC04630 protein, partial (89%)
TC8129	cggtgtatggtgatccggactcagtgacggtcagtttcaa	TC8129_52_91
TC8130	cacagaacgccaaccttacacttaggtgaagacaacaatttgtcg	TC8130_229_273	TC25369_323_367
TC8131	tcgccgtgactaccttaagtacgtgaagaagtacaaccgatatga	TC8131_236_280	TC29537_236_280	similar to SP|P04643|RS11_HUMAN 40S ribosomal protein S11. [Rat] {Rattus norvegicus}, partial (75%)	homologue to UP|Q5DB08_SCHJA (Q5DB08) SJCHGC00575 protein, partial (93%)
TC8132	cgtgactcagttcgggaagcattaattcgtggaataactgcaaat	TC8132_808_852	TC20921_1018_1062	weakly similar to GP|7294263|gb|AAF49614.1||AE003530 CG7764-PA {Drosophila melanogaster}, partial (32%)	homologue to UP|Q5C2N0_SCHJA (Q5C2N0) SJCHGC05044 protein (Fragment), complete
TC8133	atagtactttgcgttgttgtggtatctcgtcgataactggtgaagg	TC8133_799_844	TC27505_257_302	similar to GP|11094141|dbj|BAB17612.1||AB044661 XPA binding protein 1 {Homo sapiens}, partial (49%)	similar to UP|Q5BYI4_SCHJA (Q5BYI4) SJCHGC05034 protein (Fragment), partial (37%)
TC8133	atagtactttgcgttgttgtggtatctcgtcgataactggtgaagg	TC8133_799_844	TC27801_799_844	similar to GP|11094141|dbj|BAB17612.1||AB044661 XPA binding protein 1 {Homo sapiens}, partial (49%)	similar to UP|Q5BYI4_SCHJA (Q5BYI4) SJCHGC05034 protein (Fragment), partial (92%)
TC8134	ttcgtgcaccagctatgcttatgcctcatgaatcaactgtatctc	TC8134_912_956	TC25261_561_605	weakly similar to GP|15291159|gb|AAK92848.1||AY051424 GH10029p {Drosophila melanogaster}, partial (40%)	homologue to UP|Q2LE75_SCHJA (Q2LE75) Cytosolic 5'-nucleotidase II (Fragment) , partial (44%)
TC8134	ttcgtgcaccagctatgcttatgcctcatgaatcaactgtatctc	TC8134_912_956	TC33183_912_956	weakly similar to GP|15291159|gb|AAK92848.1||AY051424 GH10029p {Drosophila melanogaster}, partial (40%)	homologue to UP|Q2LE75_SCHJA (Q2LE75) Cytosolic 5'-nucleotidase II (Fragment) , partial (64%)
TC8135	accatattgcatcaaggttaccattacgtacagcttcactgtcgg	TC8135_1280_1324	TC24899_2_46
TC8136	cctgttcgatctatatctgcaggcctaagacatgtcgtttctgtg	TC8136_409_453	TC27568_409_453	similar to GP|16769222|gb|AAL28830.1||AY061282 LD20087p {Drosophila melanogaster}, partial (7%)	similar to UP|Q5C4A6_SCHJA (Q5C4A6) SJCHGC08039 protein (Fragment), partial (83%)
TC8137	atgaataacattgaaatctgccggtcacctttgaaatagcattcagca	TC8137_684_731	CD079897_279_326
TC8138	agctaaactagaaatggctaatgcaggagtatttgaacgttctggagg	TC8138_816_863	TC23423_816_863	similar to GP|2232239|gb|AAB62722.1||AF005037 secretory carrier membrane protein {Homo sapiens}, partial (6%)	similar to UP|Q5C2H8_SCHJA (Q5C2H8) SJCHGC06276 protein (Fragment), partial (91%)
TC8139	ccagactgtagaccatgttgaggatgtaatagaagacgtggagccc	TC8139_674_719	TC22965_674_719		similar to UP|Q7PRV5_ANOGA (Q7PRV5) ENSANGP00000015580 (Fragment), partial (6%)
TC8140	ggaaacagtccacgtgaatagattcatgagtgattggcggtcata	TC8140_353_397	TC22232_466_510	similar to GP|7008402|gb|AAF34998.1||AF229839 kappa B-ras 1 {Homo sapiens}, partial (9%)	similar to UP|Q5DBE2_SCHJA (Q5DBE2) SJCHGC04969 protein, partial (96%)
TC8140	ggaaacagtccacgtgaatagattcatgagtgattggcggtcata	TC8140_353_397	CD079368_457_501	similar to GP|7008402|gb|AAF34998.1||AF229839 kappa B-ras 1 {Homo sapiens}, partial (9%)
TC8140	ggaaacagtccacgtgaatagattcatgagtgattggcggtcata	TC8140_353_397	TC20973_461_505	similar to GP|7008402|gb|AAF34998.1||AF229839 kappa B-ras 1 {Homo sapiens}, partial (9%)	similar to UP|Q5DBE2_SCHJA (Q5DBE2) SJCHGC04969 protein, partial (77%)
TC8141	tatgtcggctttgatctgtggcaagtcgattcagggtcaatcttt	TC8141_871_915	TC36005_304_348	GP|499349|gb|AAA19024.1||L24159 calreticulin {Schistosoma mansoni}, complete	GB|AAA19024.1|499349|SCMCALRET calreticulin {Schistosoma mansoni} (exp=-1; wgp=0; cg=0), partial (33%)
TC8141	tatgtcggctttgatctgtggcaagtcgattcagggtcaatcttt	TC8141_871_915	NP191241_871_915	GP|499349|gb|AAA19024.1||L24159 calreticulin {Schistosoma mansoni}, complete	GB|L24159.1|AAA19024.1 calreticulin
TC8141	tatgtcggctttgatctgtggcaagtcgattcagggtcaatcttt	TC8141_871_915	TC19983_957_1001	GP|499349|gb|AAA19024.1||L24159 calreticulin {Schistosoma mansoni}, complete	UP|CRTC_SCHMA (Q06814) Calreticulin precursor (SM4 protein), complete
TC8142	accatttggcaaaatcatttatatcaccaatcggtctgctgaaaagttga	TC8142_114_163	TC21362_114_163
TC8143	ggaagtatcggataaaccacgtgggagtaaagagcgttcaattcg	TC8143_73_117	TC33378_599_643		similar to UP|Q5DH24_SCHJA (Q5DH24) SJCHGC02583 protein, partial (88%)
TC8144	aggaattcgttctcgaggcgactaggttttggcgcaagagcattc	TC8144_9_53
TC8145	actttgtcatggtgatttacggcaaggcatcacaatgttacaatgt	TC8145_739_784	TC20688_738_783	similar to SP|P35249|AC12_HUMAN Activator 1 37 kDa subunit (Replication factor C 37 kDa subunit) (A1 37 kDa subunit) (RF-C 37 kDa subunit) (RFC37). [Human] {Homo sapiens}, partial (42%)	homologue to UP|Q86EA0_SCHJA (Q86EA0) Clone ZZD636 mRNA sequence, partial (94%)
TC8146	ttgttaattctggaattcggcttcaggatcgagctacagcaatcg	TC8146_444_488	TC25982_559_603	weakly similar to GP|11191800|emb|CAC16398.1||AJ276505 Cysteinyl-tRNA-synthetase {Mus musculus domesticus}, partial (6%)
TC8147	tgctcgcgtgtacttgatccaagtgaagtagtttctaaaagtcgtt	TC8147_5_50	TC31180_5_50		similar to UP|Q5BXG7_SCHJA (Q5BXG7) SJCHGC04167 protein (Fragment), partial (88%)
TC8148	aatgcacttctctccgtttcgaattatatcagcaatgagcaggct	TC8148_517_561	TC31180_951_995	weakly similar to GP|7302844|gb|AAF57918.1||AE003804 CG15609-PA {Drosophila melanogaster}, partial (8%)	similar to UP|Q5BXG7_SCHJA (Q5BXG7) SJCHGC04167 protein (Fragment), partial (88%)
TC8149	atggtatcgtatcaaatactgtgataactgggaaacgcacgccaa	TC8149_441_485	TC26081_441_485		similar to UP|Q5DH98_SCHJA (Q5DH98) SJCHGC05498 protein, partial (93%)
TC8150	tgcaattcaaggtgaacgtgttgccgccttaatacatactacttg	TC8150_725_769	TC33569_725_769		similar to UP|Q5DF17_SCHJA (Q5DF17) SJCHGC01021 protein, complete
TC8151	aaaacagtgcgaaggcaatgcggattgtatggcagtactggagat	TC8151_54_98	TC25785_54_98
TC8151	aaaacagtgcgaaggcaatgcggattgtatggcagtactggagat	TC8151_54_98	AM048330_45_89
TC8151	aaaacagtgcgaaggcaatgcggattgtatggcagtactggagat	TC8151_54_98	TC19976_68_112		similar to UP|Q29DR2_DROPS (Q29DR2) GA21025-PA (Fragment), partial (3%)
TC8152	ttattgattcgcgcatctctatcctaaacgggcgtgccgacatgt	TC8152_373_417	TC21069_375_419	weakly similar to GP|27817927|dbj|BAC55691.1||AP004275 P0453E05.1 {Oryza sativa (japonica cultivar-group)}, partial (30%)	similar to UP|Q5BT63_SCHJA (Q5BT63) SJCHGC02644 protein, partial (91%)
TC8153	atttccgcctgactaccagacacacgaaatacaccttgttgatgca	TC8153_225_270	TC26024_151_196	weakly similar to GP|22773874|gb|AAN07095.1|AF427144_1|AF427144 MEGAP transcript variant a {Homo sapiens}, partial (8%)	weakly similar to UP|Q7Q2Q9_ANOGA (Q7Q2Q9) ENSANGP00000003425 (Fragment), partial (13%)
TC8154	ccggtagtaatccaacacttatccgatttagcccaataagagcca	TC8154_908_952	CD121289_20_64	weakly similar to GP|24474789|emb|CAD43719.1||AJ505016 retinoblastoma-associated factor 600-like protein {Homo sapiens}, partial (6%)
TC8154	ccggtagtaatccaacacttatccgatttagcccaataagagcca	TC8154_908_952	TC21603_908_952	weakly similar to GP|24474789|emb|CAD43719.1||AJ505016 retinoblastoma-associated factor 600-like protein {Homo sapiens}, partial (6%)	weakly similar to UP|Q8WV67_HUMAN (Q8WV67) ZUBR1 protein (Fragment), partial (4%)
TC8155	taacttccgtcactgtccaagggcgcaacacctcgagtttactgt	TC8155_806_850	CD163625_338_382	weakly similar to GP|8699040|gb|AAF78567.1|AF224755_1|AF224755 corneodesmosin {Homo sapiens}, partial (10%)
TC8155	taacttccgtcactgtccaagggcgcaacacctcgagtttactgt	TC8155_806_850	TC24829_292_336	weakly similar to GP|8699040|gb|AAF78567.1|AF224755_1|AF224755 corneodesmosin {Homo sapiens}, partial (10%)	similar to UP|Q49MG0_9DIPT (Q49MG0) Vitellogenin B (Fragment), partial (3%)
TC8156	ccattgtactgaggtggatacccgtctctacctgacatggat	TC8156_59_100	TC26521_313_354
TC8157	acatgatggtaaaccctattgtcagattccatgttaccaagcactgt	TC8157_176_222	TC27233_176_222	similar to PIR|G02666|G02666 cysteine-rich protein 1 - human, partial (84%)	similar to UP|Q5BS49_SCHJA (Q5BS49) SJCHGC06247 protein, complete
[truncated: 14,000 more rows]
